# Supplementary material for: Neuropilin‐1 is up‐regulated by cancer‐associated fibroblast‐secreted IL‐8 and associated with cell proliferation of gallbladder cancer
Source: J Cell Mol Med. 2020 Sep 20;24(21):12608–18. doi: 10.1111/jcmm.15825 (PMC7686964; doi:10.1111/jcmm.15825)
Supplement: Supplementary file 2 — Data S1 [file JCMM-24-12608-s002.xlsx]

## Sheet: Total
Name	CAF1	CAF2	CAF3	CAF4	NF1	NF2	NF3	NF4
ANG	47061.5	32346.5	30963.5	45458.5	29423	8593	16280.5	42181
BDNF	806	1935	105	285.5	90.5	101	215.5	257
BLC	12	21.5	15	17.5	33	40	8	11		value less than 200, suggesting the singal is too low, which should be excluded
CCL11	5375	4604.5	10782.5	6755	9434.5	9262	8	886.5
CCL24	12	5.5	11	10.5	5.5	33	8	11
CCL26	22	111	140.5	89.5	152.5	188.5	50.5	11
CKbeta8-1	12	9	11	5.5	29	45	8	11
CSF1	12	8	11	48	44.5	61	8	11
CSF2	239.5	366	2639.5	2421.5	1120.5	132	39619	25793.5
CSF3	118.5	210.5	1377	186.5	125	98.5	364	333
CX3CL1	12	10	424.5	133	84.5	37	154.5	260.5
EGF	12	10	11	12	20.5	13.5	8	11
ENA-78	822.5	1082	2426	2932.5	957.5	70.5	7910.5	7655
FGF4	252.5	333	10.5	38.5	101.5	73.5	8	11
FGF6	12	25.5	7.5	66.5	90	73.5	8	11
FGF7	1990.5	1721	908	884.5	470.5	490.5	1943	1874.5
FGF9	18	117.5	48.5	134.5	139	140	24.5	11
Flt-3LG	12	72	126.5	463	334.5	193.5	8	11
GCP-2	12	324.5	7	18	17	30.5	414.5	31
GDNF	12.5	83	116	180.5	108	93	1003.5	673.5
GRO	28.5	66	71.5	72	52	21	53.5	37
GRO-alpha	12	12.5	28	54.5	29.5	31	26.5	24
HGF	79030	62253	2868.5	76.5	55.5	157.5	22536.5	4561.5
I-309	12	77.5	54.5	58.5	28	45	8	11
IFN-gamma	60	97	425	103.5	62	60	68	65
IGF-I	12	5.5	6	14	33	43	8	11
IGFBP2	12	10	43.5	307	215	26	93.5	11
IGFBP3	403.5	443.5	528	196	51	19.5	8	210.5
IGFBP4	148.5	258	11	32.5	13	26	8	11
IGFPBP1	12	20	9288	4700.5	458	52.5	8	11
IL-10	202	275	953.5	220	169.5	126	280.5	186.5
IL-12p40/70	12	15	28	77	71	100	343.5	11
IL-13	145	279	1808.5	252.5	139.5	95.5	316.5	391.5
IL-15	80	231.5	899	136	111	111	161.5	119
IL-16	12	16.5	7	4.5	53	45.5	8	11
IL-1alpha	141	290	685	1085.5	288.5	165	2097	881.5
IL-1beta	12	10	11	115.5	51.5	33.5	12623	3126.5
IL-2	26.5	135.5	552.5	78.5	64.5	71	72.5	68.5
IL-3	12	14.5	15	40	82.5	101	24.5	11
IL-4	12	45	211	490	308.5	119.5	11.5	11
IL-5	989	707	2493	628.5	279	269.5	541	465
IL-6	23511.5	14043	20843.5	21983	18279	25705	19478	19963
IL-7	267.5	568.5	1261	456.5	245	156	782.5	450.5
IL-8	5123.5	4683.5	7746	3189	2249.5	1487.5	3428	3143.5
IP-10	143.5	1109.5	775	1116	1146	54.5	1204.5	479.5
LEPTIN	657.5	706.5	1083	1162.5	943	186.5	772	390
LIF	27	60.5	124.5	206	104.5	85	4436.5	990.5
LIGHT	12	26.5	26.5	38	77	80	8	11
MCP-1	182	73.5	94.5	40	61.5	105	54.5	46.5
MCP-2	11635.5	3470	12118.5	450.5	183	31.5	2568	12399.5
MCP-3	31633.5	22377.5	28178	49220.5	19053.5	1645	38602.5	62580
MCP4	12	6	7.5	8.5	16	34	8	11
MDC	12	18.5	109.5	56.5	76.5	77	8	11
MIF	6578	5527	5478.5	4948.5	4624	1293.5	2329.5	5249
MIG	104.5	155.5	406.5	140	93.5	74.5	200.5	167.5
MIP-1beta	12	53.5	7425.5	3607.5	2099	49	6147	9103
MIP-1delta	12	10	11	14	5	20.5	8	11
MIP-3alpha	151	2570.5	382.5	520.5	254	144	5481.5	5989
NAP-2	12	9	7.5	8	18	30.5	8	11
NEG	13.44	9.88	8.56	8.13	6.69	3.69	9.56	18.63
NT-3	12	36.5	28.5	49.5	63.5	109.5	8	11
NT-4	12	38.5	10.5	19	28	47.5	8	11
OPG	65989.5	47971	48982.5	37575	22301.5	21591	43058	44597.5
OPN	12	10	3362.5	6012	6847.5	87.5	8	11
OSM	12	6.5	11	29	71	59	8	11
PARC	12	55.5	80.5	84	101.5	122	8	11
PDGF-BB	12	10	15	18.5	26.5	29	8	11
PLGF	12	9.5	140	28	11.5	15.5	8	11
POS1	62363	65515.5	61996.5	59294.5	52742	55770	55357	59018.5
POS2	36341.5	36343	36342.5	36342.5	36344	36343.5	36343	36343
POS3	20552.5	19708.5	21097	21384.5	20062	17147.5	19191.5	20351.5
RANTES	17871	6389	20319.5	40394	14404.5	195	35580	43063
SCF	12	10	11	14	28.5	36.5	8	11
SDF-1	12	10	54.5	33	40	64	8	11
TARC	8.5	169.5	156.5	118.5	106.5	144.5	50.5	8.5
TGF-beta1	320.5	398	1195	394.5	186.5	148	277	250.5
TGF-beta2	23.5	123.5	127	207	302.5	70	17.5	71.5
TGF-beta3	12	26.5	9	9	38.5	42.5	8	11
THPO	12	50.5	38.5	41	55	53	8	11
TIMP1	683	386	452	421	492.5	1245.5	3164	994.5
TIMP2	5823	5047	5490	4826	4827.5	4873.5	5844.5	5400.5
TNF-alpha	216.5	292.5	1742	199	143	155	290	304
TNF-beta	129.5	259.5	608	159.5	146.5	128	192.5	160.5
VEGF-A	940.5	1112.5	1468.5	1472.5	1019	520.5	1266	931.5

## Sheet: Exclude meaningless Cytokines
Cytokine	CAF-1	CAF-2	CAF-3	CAF-4	NF-1	NF-2	NF-3	NF-4	CAF-MeanValume	NF-MeanValume	CAF/NF	T-test p-value
ANG	47061.5	32346.5	30963.5	45458.5	29423	8593	16280.5	42181	38957.5	24119.4	1.615	0.132
BDNF	806	1935	105	285.5	90.5	101	215.5	257	782.875	166	4.716	0.187
CCL11	5375	4604.5	10782.5	6755	9434.5	9262	8	886.5	6879.25	4897.75	1.405	0.523
CSF2	239.5	366	2639.5	2421.5	1120.5	132	39619	25793.5	1416.62	16666.2	0.085	0.167
CSF3	118.5	210.5	1377	186.5	125	98.5	364	333	473.125	230.125	2.056	0.462
ENA-78	822.5	1082	2426	2932.5	957.5	70.5	7910.5	7655	1815.75	4148.38	0.438	0.323
FGF4	252.5	333	10.5	38.5	101.5	73.5	8	11	158.625	48.5	3.271	0.231
FGF7	1990.5	1721	908	884.5	470.5	490.5	1943	1874.5	1376	1194.62	1.152	0.729
GDNF	12.5	83	116	180.5	108	93	1003.5	673.5	98	469.5	0.209	0.152
HGF	79030	62253	2868.5	76.5	55.5	157.5	22536.5	4561.5	36057	6827.75	5.281	0.213
IGFBP3	403.5	443.5	528	196	51	19.5	8	210.5	392.75	72.25	5.436	0.009
IGFPBP1	12	20	9288	4700.5	458	52.5	8	11	3505.12	132.375	26.479	0.18
IL-10	202	275	953.5	220	169.5	126	280.5	186.5	412.625	190.625	2.165	0.273
IL-13	145	279	1808.5	252.5	139.5	95.5	316.5	391.5	621.25	235.75	2.635	0.376
IL-15	80	231.5	899	136	111	111	161.5	119	336.625	125.625	2.68	0.31
IL-1alpha	141	290	685	1085.5	288.5	165	2097	881.5	550.375	858	0.641	0.553
IL-1beta	12	10	11	115.5	51.5	33.5	12623	3126.5	37.125	3958.62	0.009	0.236
IL-4	12	45	211	490	308.5	119.5	11.5	11	189.5	112.625	1.683	0.575
IL-5	989	707	2493	628.5	279	269.5	541	465	1204.38	388.625	3.099	0.114
IL-6	23511.5	14043	20843.5	21983	18279	25705	19478	19963	20095.2	20856.2	0.964	0.785
IL-7	267.5	568.5	1261	456.5	245	156	782.5	450.5	638.375	408.5	1.563	0.406
IL-8	5123.5	4683.5	7746	3189	2249.5	1487.5	3428	3143.5	5185.5	2577.12	2.012	0.047
IP-10	143.5	1109.5	775	1116	1146	54.5	1204.5	479.5	786	721.125	1.09	0.862
LEPTIN	657.5	706.5	1083	1162.5	943	186.5	772	390	902.375	572.875	1.575	0.177
LIF	27	60.5	124.5	206	104.5	85	4436.5	990.5	104.5	1404.12	0.074	0.255
MCP-2	11635.5	3470	12118.5	450.5	183	31.5	2568	12399.5	6918.62	3795.5	1.823	0.479
MCP-3	31633.5	22377.5	28178	49220.5	19053.5	1645	38602.5	62580	32852.4	30470.2	1.078	0.873
MIF	6578	5527	5478.5	4948.5	4624	1293.5	2329.5	5249	5633	3374	1.67	0.064
MIP-1beta	12	53.5	7425.5	3607.5	2099	49	6147	9103	2774.62	4349.5	0.638	0.579
MIP-3alpha	151	2570.5	382.5	520.5	254	144	5481.5	5989	906.125	2967.12	0.305	0.27
OPG	65989.5	47971	48982.5	37575	22301.5	21591	43058	44597.5	50129.5	32887	1.524	0.093
OPN	12	10	3362.5	6012	6847.5	87.5	8	11	2349.12	1738.5	1.351	0.794
RANTES	17871	6389	20319.5	40394	14404.5	195	35580	43063	21243.4	23310.6	0.911	0.87
TGF-beta1	320.5	398	1195	394.5	186.5	148	277	250.5	577	215.5	2.677	0.134
TGF-beta2	23.5	123.5	127	207	302.5	70	17.5	71.5	120.25	115.375	1.042	0.95
TIMP1	683	386	452	421	492.5	1245.5	3164	994.5	485.5	1474.12	0.329	0.144
TIMP2	5823	5047	5490	4826	4827.5	4873.5	5844.5	5400.5	5296.5	5236.5	1.011	0.861
TNF-alpha	216.5	292.5	1742	199	143	155	290	304	612.5	223	2.747	0.344
TNF-beta	129.5	259.5	608	159.5	146.5	128	192.5	160.5	289.125	156.875	1.843	0.277
VEGF-A	940.5	1112.5	1468.5	1472.5	1019	520.5	1266	931.5	1248.5	934.25	1.336	0.175
