# Supplementary material for: Neuropilin‐1 is up‐regulated by cancer‐associated fibroblast‐secreted IL‐8 and associated with cell proliferation of gallbladder cancer
Source: J Cell Mol Med. 2020 Sep 20;24(21):12608–18. doi: 10.1111/jcmm.15825 (PMC7686964; doi:10.1111/jcmm.15825)
Supplement: Supplementary file 3 — Data S2 [file JCMM-24-12608-s003.xlsx]

## Sheet: Normalized_Data
Probe	KD	KD	KD	NC	NC	NC	P-value	P-value	Fold change	Fold change	Fold change	Fold change	Annotation	Annotation	Annotation	Annotation	Annotation	Annotation
probeSet	8560-1_(PrimeView).CEL	8560-2_(PrimeView).CEL	8560-3_(PrimeView).CEL	8559-1_(PrimeView).CEL	8559-2_(PrimeView).CEL	8559-3_(PrimeView).CEL	Corrected p-value	P-value	Fold change	Log Fold change	Absolute Fold change	Regulation	Gene Symbol	Entrez Gene	Gene Ontology Biological Process	Gene Ontology Cellular Component	Gene Ontology Molecular Function	Alignments
11764191_at	-0.0450282	-0.200355	0.189436	-0.0138443	0.013844	0.089422	0.849018	0.701009	-1.03416	-0.0484563	1.03416	down						chr17:62342072-62343073 (+) // 99.8 // q23.3
11727050_a_at	0.225231	0.217361	0.060595	-0.0995221	-0.060595	-0.0858412	0.0649598	0.0103728	1.18897	0.249715	1.18897	up	PPP6C	5537	0000082 // G1/S transition of mitotic cell cycle // traceable author statement /// 0006470 // protein dephosphorylation // inferred from direct assay /// 0006470 // protein dephosphorylation // inferred from electronic annotation /// 0006470 // protein dephosphorylation // traceable author statement /// 0007049 // cell cycle // inferred from electronic annotation	0005737 // cytoplasm // inferred from electronic annotation /// 0005829 // cytosol // inferred from direct assay	0004721 // phosphoprotein phosphatase activity // inferred from electronic annotation /// 0004722 // protein serine/threonine phosphatase activity // inferred from direct assay /// 0004722 // protein serine/threonine phosphatase activity // inferred from electronic annotation /// 0004722 // protein serine/threonine phosphatase activity // traceable author statement /// 0005515 // protein binding …	chr9:127908852-127952218 (-) // 96.0 // q33.3
11750344_a_at	0.0850425	0.000301361	0.0428839	-0.0364275	-0.0445972	-0.000301361	0.217369	0.0671064	1.04961	0.0698513	1.04961	up	ALOX15	246	0006629 // lipid metabolic process // non-traceable author statement /// 0006691 // leukotriene metabolic process // inferred from electronic annotation /// 0006954 // inflammatory response // traceable author statement /// 0019370 // leukotriene biosynthetic process // inferred from electronic annotation /// 0055114 // oxidation-reduction process // inferred from electronic annotation	0005634 // nucleus // inferred from direct assay /// 0005730 // nucleolus // inferred from direct assay /// 0005737 // cytoplasm // inferred from direct assay /// 0005737 // cytoplasm // inferred from electronic annotation	0005506 // iron ion binding // inferred from electronic annotation /// 0016165 // lipoxygenase activity // inferred from electronic annotation /// 0016165 // lipoxygenase activity // traceable author statement /// 0016491 // oxidoreductase activity // inferred from electronic annotation /// 0016702 // oxidoreductase activity, acting on single donors with incorporation of molecular oxygen, incorpo…	chr17:4534590-4545230 (-) // 97.77 // p13.2
11759307_at	0.0745101	0.122922	0.0265393	-0.15752	-0.0265393	-0.0582719	0.134992	0.0322866	1.11376	0.155434	1.11376	up	RREB1	6239	0006351 // transcription, DNA-dependent // inferred from electronic annotation /// 0006355 // regulation of transcription, DNA-dependent // traceable author statement /// 0006355 // regulation of transcription, DNA-dependent // inferred from electronic annotation /// 0006366 // transcription from RNA polymerase II promoter // traceable author statement /// 0007265 // Ras protein signal transducti…	0005622 // intracellular // inferred from electronic annotation /// 0005634 // nucleus // traceable author statement /// 0005634 // nucleus // inferred from electronic annotation /// 0005737 // cytoplasm // traceable author statement /// 0016604 // nuclear body // traceable author statement /// 0016607 // nuclear speck // inferred from electronic annotation	0003676 // nucleic acid binding // inferred from electronic annotation /// 0003677 // DNA binding // inferred from electronic annotation /// 0008270 // zinc ion binding // inferred from electronic annotation /// 0046872 // metal ion binding // inferred from electronic annotation	chr6:7108053-7252213 (+) // 95.0 // p24.3
11761403_at	0.0521708	0.259624	-0.0521708	0.366624	-0.108757	-0.0600152	0.960531	0.912811	1.01438	0.0205911	1.01438	up	ISCU	23479	0009399 // nitrogen fixation // traceable author statement /// 0016226 // iron-sulfur cluster assembly // traceable author statement /// 0016226 // iron-sulfur cluster assembly // inferred from electronic annotation	0005634 // nucleus // traceable author statement /// 0005634 // nucleus // inferred from electronic annotation /// 0005737 // cytoplasm // inferred from direct assay /// 0005737 // cytoplasm // inferred from electronic annotation /// 0005739 // mitochondrion // inferred from direct assay /// 0005739 // mitochondrion // inferred from electronic annotation /// 0005829 // cytosol // inferred from di…	0005506 // iron ion binding // traceable author statement /// 0005506 // iron ion binding // inferred from electronic annotation /// 0005515 // protein binding // inferred from physical interaction /// 0032947 // protein complex scaffold // inferred from direct assay /// 0046872 // metal ion binding // inferred from electronic annotation /// 0051536 // iron-sulfur cluster binding // inferred from…	chr12:108956373-108961684 (+) // 80.72 // q23.3
11757172_at	-0.018322	-0.112928	0.0161858	0.0199275	-0.0161858	0.0183229	0.561952	0.320607	-1.03219	-0.0457098	1.03219	down	SNORA47	677828				chr5:76376258-76376396 (-) // 100.0 // q13.3
11763268_at	0.0239873	-0.0985517	-0.0239873	-0.237482	0.105268	0.0645304	0.969986	0.932321	-1.00716	-0.0102892	1.00716	down	FAM120B	84498	0006351 // transcription, DNA-dependent // inferred from electronic annotation /// 0006355 // regulation of transcription, DNA-dependent // inferred from electronic annotation /// 0030154 // cell differentiation // inferred from electronic annotation	0005634 // nucleus // inferred from electronic annotation		chr6:170599790-170716404 (+) // 88.48 // q27
11727695_a_at	0.230668	0.181215	0.257789	-0.268973	-0.181215	-0.256982	0.00771407	0.000205521	1.37454	0.458947	1.37454	up	KLRC4-KLRK1 /// KLRK1	100528032 /// 22914	0002223 // stimulatory C-type lectin receptor signaling pathway // inferred from electronic annotation /// 0007165 // signal transduction // traceable author statement /// 0030101 // natural killer cell activation // inferred from electronic annotation /// 0030101 // natural killer cell activation // traceable author statement /// 0031295 // T cell costimulation // traceable author statement /// …	0005886 // plasma membrane // traceable author statement /// 0005887 // integral to plasma membrane // traceable author statement /// 0009897 // external side of plasma membrane // inferred from electronic annotation /// 0009986 // cell surface // inferred from electronic annotation /// 0016020 // membrane // inferred from electronic annotation /// 0016021 // integral to membrane // traceable aut…	0004872 // receptor activity // traceable author statement /// 0004872 // receptor activity // inferred from electronic annotation /// 0005515 // protein binding // inferred from physical interaction /// 0030246 // carbohydrate binding // inferred from electronic annotation /// 0032394 // MHC class Ib receptor activity // inferred from electronic annotation /// 0042288 // MHC class I protein bind…	chr12:10524951-10542640 (-) // 54.21 // p13.2
11730840_a_at	0.00943994	0.115886	-0.0355797	0.0537815	-0.00943994	-0.0227189	0.835422	0.677601	1.01586	0.022708	1.01586	up	ZMYND8	23613	0000122 // negative regulation of transcription from RNA polymerase II promoter // inferred from sequence or structural similarity /// 0016310 // phosphorylation // inferred from electronic annotation	0005634 // nucleus // inferred from sequence or structural similarity	0001106 // RNA polymerase II transcription corepressor activity // inferred from sequence or structural similarity /// 0005515 // protein binding // inferred from physical interaction /// 0008270 // zinc ion binding // inferred from electronic annotation /// 0016301 // kinase activity // inferred from electronic annotation /// 0046872 // metal ion binding // inferred from electronic annotation //…	chr20:45837858-45985474 (-) // 98.92 // q13.12
11755175_a_at	-0.106798	-0.306462	0.00245285	0.0949607	0.0486288	-0.00245285	0.321014	0.124023	-1.13601	-0.183981	1.13601	down	HSPA12A	259217	0006950 // response to stress // inferred from electronic annotation		0000166 // nucleotide binding // inferred from electronic annotation /// 0005524 // ATP binding // inferred from electronic annotation	chr10:118430703-118609716 (-) // 94.89 // q25.3
11731820_at	-0.0696244	-0.0587025	0.0587025	0.0758724	-0.0680661	0.110898	0.644187	0.410995	-1.04447	-0.0627763	1.04447	down	ADAM11	4185	0006508 // proteolysis // inferred from electronic annotation /// 0007229 // integrin-mediated signaling pathway // traceable author statement /// 0007229 // integrin-mediated signaling pathway // inferred from electronic annotation	0005886 // plasma membrane // traceable author statement /// 0016020 // membrane // inferred from electronic annotation /// 0016021 // integral to membrane // inferred from electronic annotation /// 0031012 // extracellular matrix // inferred from sequence or structural similarity	0004222 // metalloendopeptidase activity // inferred from electronic annotation /// 0005178 // integrin binding // traceable author statement /// 0008237 // metallopeptidase activity // traceable author statement /// 0008270 // zinc ion binding // inferred from electronic annotation	chr17:42836398-42859214 (+) // 96.66 // q21.31
11731123_a_at	0.07897	-0.0666232	0.0481181	0.0329926	-0.0329928	-0.116691	0.630305	0.394454	1.04178	0.059052	1.04178	up	TMEM200A	114801		0016020 // membrane // inferred from electronic annotation /// 0016021 // integral to membrane // inferred from electronic annotation		chr6:130758261-130764212 (+) // 93.26 // q23.1
11761012_x_at	0.0304365	-0.0304365	0.0509148	-0.210013	-0.0685492	0.0555348	0.561393	0.320064	1.06534	0.0913141	1.06534	up	POM121L8P	29797				chr20:23969351-23971719 (+) // 91.03 // p11.21 /// chr22:21636713-21639084 (+) // 93.78 // q11.21 /// chr22:18833988-18836359 (+) // 93.41 // q11.21 /// chr22:24647516-24649886 (+) // 92.32 // q11.23 /// chr22:21043862-21046233 (+) // 91.36 // q11.21 /// chr22:21480010-21482381 (-) // 93.66 // q11.21 /// chr22:22984642-22987012 (-) // 92.36 // q11.22 /// chr22:25052816-25055186 (-) // 92.32 // q1…
11763593_a_at	-0.0252557	0.123193	-0.025207	-0.00939894	0.00939894	0.0122743	0.852551	0.707199	1.01407	0.020152	1.01407	up	RGNEF	64283	0021955 // central nervous system neuron axonogenesis // inferred from electronic annotation /// 0030154 // cell differentiation // inferred from electronic annotation /// 0035023 // regulation of Rho protein signal transduction // inferred from electronic annotation /// 0035556 // intracellular signal transduction // inferred from electronic annotation /// 0060052 // neurofilament cytoskeleton o…	0005622 // intracellular // inferred from electronic annotation /// 0005737 // cytoplasm // inferred from direct assay /// 0005737 // cytoplasm // inferred from electronic annotation /// 0005886 // plasma membrane // inferred from electronic annotation /// 0015630 // microtubule cytoskeleton // inferred from direct assay /// 0016020 // membrane // inferred from electronic annotation	0003723 // RNA binding // inferred from electronic annotation /// 0005085 // guanyl-nucleotide exchange factor activity // inferred from electronic annotation /// 0005089 // Rho guanyl-nucleotide exchange factor activity // inferred from electronic annotation /// 0005543 // phospholipid binding // inferred from electronic annotation /// 0046872 // metal ion binding // inferred from electronic ann…	chr5:73181727-73237817 (+) // 99.22 // q13.2
11730317_at	0.0409358	0.0364618	0.0199473	-0.0199473	-0.0243263	-0.0671658	0.0754653	0.0131146	1.04942	0.0695948	1.04942	up	RGS7BP	401190	0007186 // G-protein coupled receptor signaling pathway // inferred from electronic annotation /// 0009968 // negative regulation of signal transduction // inferred from electronic annotation	0005634 // nucleus // inferred from electronic annotation /// 0005737 // cytoplasm // inferred from electronic annotation /// 0005886 // plasma membrane // inferred from electronic annotation /// 0016020 // membrane // inferred from electronic annotation		chr5:63801773-63908145 (+) // 89.65 // q12.3
11743747_a_at	-0.0062027	-0.0222864	-0.0406694	0.0179744	0.0840979	0.0062027	0.25687	0.0869912	-1.04185	-0.0591446	1.04185	down	PHKA1	5255	0005975 // carbohydrate metabolic process // traceable author statement /// 0005975 // carbohydrate metabolic process // inferred from electronic annotation /// 0005976 // polysaccharide metabolic process // inferred from electronic annotation /// 0005977 // glycogen metabolic process // traceable author statement /// 0005977 // glycogen metabolic process // inferred from electronic annotation //…	0005829 // cytosol // traceable author statement /// 0005886 // plasma membrane // inferred from electronic annotation /// 0005964 // phosphorylase kinase complex // inferred from electronic annotation /// 0016020 // membrane // inferred from electronic annotation	0003824 // catalytic activity // inferred from electronic annotation /// 0004553 // hydrolase activity, hydrolyzing O-glycosyl compounds // inferred from electronic annotation /// 0004689 // phosphorylase kinase activity // inferred from electronic annotation /// 0004689 // phosphorylase kinase activity // traceable author statement /// 0005516 // calmodulin binding // inferred from electronic an…	chrX:71798663-71934043 (-) // 98.84 // q13.1
11716432_a_at	-0.134964	-0.084588	-0.0297723	0.0762453	0.106728	0.0297723	0.0824016	0.0150656	-1.11267	-0.154023	1.11267	down	MNAT1	4331	0000079 // regulation of cyclin-dependent protein kinase activity // traceable author statement /// 0000080 // G1 phase of mitotic cell cycle // traceable author statement /// 0000082 // G1/S transition of mitotic cell cycle // traceable author statement /// 0000082 // G1/S transition of mitotic cell cycle // inferred from electronic annotation /// 0000084 // S phase of mitotic cell cycle // trac…	0005634 // nucleus // inferred from direct assay /// 0005634 // nucleus // inferred from electronic annotation /// 0005654 // nucleoplasm // traceable author statement /// 0005675 // holo TFIIH complex // inferred from direct assay /// 0005737 // cytoplasm // inferred from direct assay /// 0043231 // intracellular membrane-bounded organelle // inferred from direct assay	0004672 // protein kinase activity // inferred from direct assay /// 0005515 // protein binding // inferred from physical interaction /// 0008094 // DNA-dependent ATPase activity // inferred from direct assay /// 0008270 // zinc ion binding // inferred from electronic annotation /// 0008270 // zinc ion binding // traceable author statement /// 0008353 // RNA polymerase II carboxy-terminal domain …	chr14:61201458-61435480 (+) // 94.24 // q23.1
11734196_a_at	0.109464	0.0434661	0.0691018	-0.0535421	-0.0980063	-0.0434656	0.0436982	0.00549291	1.10115	0.139015	1.10115	up	SAMD4B	55095				chr19:39842454-39875535 (+) // 90.83 // q13.2
11736790_x_at	-0.00582123	0.141351	0.118623	0.00494814	-0.00494838	-0.0852785	0.287481	0.103896	1.08158	0.113144	1.08158	up	FBXO4	26272	0000209 // protein polyubiquitination // inferred from direct assay /// 0000723 // telomere maintenance // inferred from mutant phenotype /// 0006511 // ubiquitin-dependent protein catabolic process // inferred from direct assay /// 0016567 // protein ubiquitination // inferred from direct assay /// 0016567 // protein ubiquitination // inferred from electronic annotation /// 0031146 // SCF-depend…	0000151 // ubiquitin ligase complex // inferred from direct assay /// 0005737 // cytoplasm // inferred from electronic annotation /// 0019005 // SCF ubiquitin ligase complex // inferred from direct assay	0004842 // ubiquitin-protein ligase activity // inferred from direct assay /// 0005515 // protein binding // inferred from physical interaction /// 0042803 // protein homodimerization activity // inferred from physical interaction	chr5:41925355-41935423 (+) // 83.91 // p13.1
11745745_a_at	0.0253053	-0.0253053	-0.0333076	-0.0781207	0.108624	0.135033	0.630374	0.394549	-1.04701	-0.0662811	1.04701	down	SLC39A1	27173	0006810 // transport // inferred from electronic annotation /// 0006811 // ion transport // inferred from electronic annotation /// 0006812 // cation transport // traceable author statement /// 0006829 // zinc ion transport // inferred from electronic annotation /// 0030001 // metal ion transport // inferred from electronic annotation /// 0055085 // transmembrane transport // traceable author sta…	0005624 // membrane fraction // traceable author statement /// 0005783 // endoplasmic reticulum // inferred from electronic annotation /// 0005789 // endoplasmic reticulum membrane // inferred from electronic annotation /// 0005886 // plasma membrane // inferred from direct assay /// 0005886 // plasma membrane // traceable author statement /// 0005886 // plasma membrane // inferred from electroni…	0005102 // receptor binding // inferred from electronic annotation /// 0005385 // zinc ion transmembrane transporter activity // inferred from electronic annotation /// 0022890 // inorganic cation transmembrane transporter activity // traceable author statement /// 0046873 // metal ion transmembrane transporter activity // inferred from electronic annotation	chr1:153931651-153940097 (-) // 92.53 // q21.3
11716949_s_at	-0.1591	-0.237489	-0.2182	0.1591	0.192137	0.277036	0.0128617	0.000609147	-1.3327	-0.414353	1.3327	down	TM9SF3	56889		0016020 // membrane // inferred from electronic annotation /// 0016021 // integral to membrane // inferred from electronic annotation	0005488 // binding // inferred from direct assay	chr10:98277867-98346797 (-) // 96.48 // q24.1
11715860_a_at	-0.219977	-0.137135	-0.16887	0.137135	0.161657	0.271368	0.021046	0.00157435	-1.28822	-0.365381	1.28822	down	RIC8A	60626	0001701 // in utero embryonic development // inferred from electronic annotation /// 0008542 // visual learning // inferred from electronic annotation /// 0009416 // response to light stimulus // inferred from electronic annotation /// 0043547 // positive regulation of GTPase activity // inferred from electronic annotation	0005737 // cytoplasm // inferred from sequence or structural similarity /// 0005737 // cytoplasm // inferred from electronic annotation /// 0005886 // plasma membrane // inferred from sequence or structural similarity /// 0005886 // plasma membrane // inferred from electronic annotation /// 0016020 // membrane // inferred from electronic annotation	0001965 // G-protein alpha-subunit binding // inferred from electronic annotation /// 0005085 // guanyl-nucleotide exchange factor activity // inferred from electronic annotation /// 0005096 // GTPase activator activity // inferred from electronic annotation	chr11:207118-215113 (+) // 82.86 // p15.5
11753470_a_at	-0.00583839	0.152464	0.127383	-0.0202694	0.00583887	-0.142022	0.278492	0.0989143	1.10457	0.143487	1.10457	up	TIA1	7072	0006915 // apoptotic process // inferred from electronic annotation /// 0006917 // induction of apoptosis // traceable author statement /// 0017148 // negative regulation of translation // inferred from electronic annotation /// 0042036 // negative regulation of cytokine biosynthetic process // inferred from electronic annotation /// 0048024 // regulation of nuclear mRNA splicing, via spliceosome…	0005634 // nucleus // inferred from electronic annotation /// 0005737 // cytoplasm // inferred from electronic annotation	0000166 // nucleotide binding // inferred from electronic annotation /// 0003676 // nucleic acid binding // inferred from electronic annotation /// 0003723 // RNA binding // inferred from electronic annotation /// 0005515 // protein binding // inferred from physical interaction /// 0008143 // poly(A) RNA binding // traceable author statement /// 0017091 // AU-rich element binding // inferred from…	chr2:70443805-70475586 (-) // 95.68 // p13.3
11737412_at	0.0016737	-0.101931	0.0783558	0.0584698	-0.157378	-0.0016737	0.887229	0.767423	1.01835	0.0262269	1.01835	up	SCML4	256380	0006351 // transcription, DNA-dependent // inferred from electronic annotation /// 0006355 // regulation of transcription, DNA-dependent // inferred from electronic annotation	0005634 // nucleus // inferred from electronic annotation	0003677 // DNA binding // inferred from electronic annotation	chr6:108023360-108145521 (-) // 84.48 // q21
11733237_a_at	0.0101757	-0.0700023	0.07272	-0.124135	-0.0101757	0.103127	0.935484	0.858915	1.01024	0.0146924	1.01024	up	RPGRIP1L	23322	0001701 // in utero embryonic development // inferred from electronic annotation /// 0001822 // kidney development // inferred from electronic annotation /// 0001889 // liver development // inferred from electronic annotation /// 0007368 // determination of left/right symmetry // inferred from electronic annotation /// 0007420 // brain development // inferred from electronic annotation /// 000858…	0005737 // cytoplasm // inferred from direct assay /// 0005737 // cytoplasm // inferred from electronic annotation /// 0005813 // centrosome // inferred from direct assay /// 0005815 // microtubule organizing center // inferred from electronic annotation /// 0005856 // cytoskeleton // inferred from electronic annotation /// 0005911 // cell-cell junction // inferred from direct assay /// 0005923 /…	0005515 // protein binding // inferred from physical interaction /// 0031870 // thromboxane A2 receptor binding // inferred from physical interaction	chr16:53633817-53737742 (-) // 96.81 // q12.2
11732837_a_at	-0.232987	-0.074615	0.238093	-0.0834541	0.074615	0.0810838	0.886656	0.766245	-1.03329	-0.0472512	1.03329	down	IL37	27178	0001960 // negative regulation of cytokine-mediated signaling pathway // inferred from electronic annotation /// 0006955 // immune response // non-traceable author statement	0005576 // extracellular region // non-traceable author statement /// 0005576 // extracellular region // traceable author statement /// 0005576 // extracellular region // inferred from electronic annotation /// 0005615 // extracellular space // inferred from electronic annotation /// 0005634 // nucleus // inferred from electronic annotation /// 0005737 // cytoplasm // inferred from electronic ann…	0005125 // cytokine activity // inferred from electronic annotation /// 0005149 // interleukin-1 receptor binding // non-traceable author statement /// 0005149 // interleukin-1 receptor binding // traceable author statement /// 0005152 // interleukin-1 receptor antagonist activity // inferred from electronic annotation	chr2:113670547-113676459 (+) // 95.9 // q13
11747580_a_at	-0.165636	0.0311356	-0.119846	-0.0311356	0.103356	0.0935354	0.329815	0.1296	-1.10193	-0.140034	1.10193	down	PGS1	9489	0006655 // phosphatidylglycerol biosynthetic process // inferred from sequence or structural similarity /// 0006655 // phosphatidylglycerol biosynthetic process // inferred from electronic annotation /// 0008152 // metabolic process // inferred from electronic annotation /// 0008654 // phospholipid biosynthetic process // inferred from electronic annotation /// 0032049 // cardiolipin biosynthetic…	0005739 // mitochondrion // inferred from sequence or structural similarity /// 0005739 // mitochondrion // inferred from electronic annotation /// 0005743 // mitochondrial inner membrane // traceable author statement /// 0005783 // endoplasmic reticulum // inferred from direct assay	0000166 // nucleotide binding // inferred from electronic annotation /// 0003824 // catalytic activity // inferred from electronic annotation /// 0005509 // calcium ion binding // inferred from sequence or structural similarity /// 0005524 // ATP binding // inferred from electronic annotation /// 0008444 // CDP-diacylglycerol-glycerol-3-phosphate 3-phosphatidyltransferase activity // inferred fro…	chr17:76374731-76420637 (+) // 98.17 // q25.3
11744584_a_at	-0.113791	0.0364561	-0.032692	-0.0688047	0.141024	0.032692	0.627333	0.390866	-1.05091	-0.0716458	1.05091	down	HYI	81888			0008903 // hydroxypyruvate isomerase activity // inferred from electronic annotation /// 0016853 // isomerase activity // inferred from electronic annotation	chr1:43916277-43919346 (-) // 92.28 // p34.2
11720005_at	0.0502164	-0.0926716	-0.0161326	0.0161326	0.111063	-0.0572665	0.744434	0.539091	-1.03014	-0.042839	1.03014	down	NPTX2	4885	0007268 // synaptic transmission // non-traceable author statement	0005576 // extracellular region // inferred from electronic annotation	0030246 // carbohydrate binding // inferred from electronic annotation /// 0046872 // metal ion binding // inferred from electronic annotation	chr7:98246596-98259181 (+) // 94.95 // q22.1
11731753_a_at	0.0135133	0.167473	-0.00814152	-0.0392916	0.00814152	-0.0965209	0.412779	0.187157	1.0719	0.100172	1.0719	up	ZNF577	84765	0006351 // transcription, DNA-dependent // inferred from electronic annotation /// 0006355 // regulation of transcription, DNA-dependent // inferred from electronic annotation	0005622 // intracellular // inferred from electronic annotation /// 0005634 // nucleus // inferred from electronic annotation	0003676 // nucleic acid binding // inferred from electronic annotation /// 0003677 // DNA binding // inferred from electronic annotation /// 0008270 // zinc ion binding // inferred from electronic annotation /// 0046872 // metal ion binding // inferred from electronic annotation	chr19:52374552-52391229 (-) // 79.47 // q13.41
11758622_s_at	-0.0411415	-0.12075	-0.109567	0.0411415	0.102077	0.0872211	0.0444464	0.00564759	-1.12295	-0.167299	1.12295	down	MXRA7	439921		0016020 // membrane // inferred from electronic annotation /// 0016021 // integral to membrane // inferred from electronic annotation		chr17:74675651-74676010 (-) // 99.72 // q25.1 /// chr2:162196027-162196386 (-) // 99.16 // q24.2
11762600_a_at	0.197738	0.360217	0.0774958	-0.238271	-0.0774958	-0.311142	0.0895488	0.0171284	1.33866	0.420787	1.33866	up	SEC31B	25956	0006810 // transport // inferred from electronic annotation /// 0015031 // protein transport // inferred from electronic annotation /// 0016192 // vesicle-mediated transport // inferred from electronic annotation	0005737 // cytoplasm // inferred from electronic annotation /// 0005739 // mitochondrion // inferred from electronic annotation /// 0005783 // endoplasmic reticulum // inferred from electronic annotation /// 0005789 // endoplasmic reticulum membrane // inferred from electronic annotation /// 0012507 // ER to Golgi transport vesicle membrane // inferred from electronic annotation /// 0016020 // me…	0003954 // NADH dehydrogenase activity // inferred from electronic annotation /// 0008137 // NADH dehydrogenase (ubiquinone) activity // inferred from electronic annotation	chr10:102265384-102289628 (-) // 99.9 // q24.31
11736940_at	0.115044	-0.0442276	-0.265505	-0.0129976	0.0521145	0.0129972	0.718743	0.503186	-1.05868	-0.0822675	1.05868	down	CHRNB4	1143	0001508 // regulation of action potential // inferred from electronic annotation /// 0006810 // transport // inferred from electronic annotation /// 0006811 // ion transport // traceable author statement /// 0006811 // ion transport // inferred from electronic annotation /// 0006939 // smooth muscle contraction // inferred from electronic annotation /// 0006940 // regulation of smooth muscle cont…	0005886 // plasma membrane // traceable author statement /// 0005886 // plasma membrane // inferred from electronic annotation /// 0005887 // integral to plasma membrane // inferred by curator /// 0005892 // acetylcholine-gated channel complex // inferred from direct assay /// 0005892 // acetylcholine-gated channel complex // traceable author statement /// 0005892 // acetylcholine-gated channel c…	0004872 // receptor activity // inferred from electronic annotation /// 0004889 // acetylcholine-activated cation-selective channel activity // traceable author statement /// 0004889 // acetylcholine-activated cation-selective channel activity // inferred from electronic annotation /// 0005216 // ion channel activity // inferred from electronic annotation /// 0005230 // extracellular ligand-gated…	chr15:78916514-78933587 (-) // 73.27 // q25.1
11741412_at	0.105661	-0.0360706	-0.00026679	0.00026679	-0.0293503	0.0589499	0.907749	0.80489	1.00916	0.0131526	1.00916	up	LHX9	56956	0006355 // regulation of transcription, DNA-dependent // inferred from electronic annotation /// 0008045 // motor axon guidance // inferred from sequence or structural similarity /// 0008283 // cell proliferation // inferred from electronic annotation /// 0008584 // male gonad development // inferred from electronic annotation /// 0008585 // female gonad development // inferred from electronic an…	0005634 // nucleus // inferred from electronic annotation	0003677 // DNA binding // inferred from electronic annotation /// 0003700 // sequence-specific DNA binding transcription factor activity // inferred from electronic annotation /// 0003714 // transcription corepressor activity // inferred from sequence or structural similarity /// 0008270 // zinc ion binding // inferred from electronic annotation /// 0043565 // sequence-specific DNA binding // inf…	chr1:197886516-197899273 (+) // 97.89 // q31.3
11753606_x_at	-0.339383	-0.258806	-0.308627	0.258806	0.283669	0.337676	0.00436805	5.58e-05	-1.51116	-0.595656	1.51116	down	CDC42	998	0001934 // positive regulation of protein phosphorylation // inferred from electronic annotation /// 0003334 // keratinocyte development // inferred from electronic annotation /// 0006184 // GTP catabolic process // traceable author statement /// 0006184 // GTP catabolic process // inferred from electronic annotation /// 0007030 // Golgi organization // inferred from sequence or structural simila…	0000139 // Golgi membrane // inferred from electronic annotation /// 0000139 // Golgi membrane // inferred from sequence or structural similarity /// 0005622 // intracellular // inferred from electronic annotation /// 0005737 // cytoplasm // inferred from direct assay /// 0005737 // cytoplasm // inferred from electronic annotation /// 0005815 // microtubule organizing center // inferred from elec…	0000166 // nucleotide binding // inferred from electronic annotation /// 0003924 // GTPase activity // inferred from electronic annotation /// 0003924 // GTPase activity // traceable author statement /// 0005515 // protein binding // inferred from physical interaction /// 0005525 // GTP binding // inferred from electronic annotation /// 0019901 // protein kinase binding // inferred from direct as…	chr1:22404971-22418010 (+) // 100.0 // p36.12 /// chr4:22728997-22729573 (-) // 98.96 // p15.2
11761646_at	-0.0780277	-0.35504	0.0138199	0.219051	-0.00537753	0.00537753	0.40931	0.184339	-1.15891	-0.212766	1.15891	down	SRGAP3	9901	0007165 // signal transduction // inferred from electronic annotation /// 0007264 // small GTPase mediated signal transduction // traceable author statement /// 0043547 // positive regulation of GTPase activity // inferred from electronic annotation /// 0051056 // regulation of small GTPase mediated signal transduction // traceable author statement	0005622 // intracellular // inferred from electronic annotation /// 0005829 // cytosol // traceable author statement	0005096 // GTPase activator activity // inferred from electronic annotation	chr3:9048662-9166601 (-) // 80.34 // p25.3
11718707_a_at	0	0.0282583	0	-0.00870752	0.00290227	-0.0282588	0.413429	0.187746	1.0145	0.0207742	1.0145	up	IGF1R	3480	0006468 // protein phosphorylation // inferred from electronic annotation /// 0006916 // anti-apoptosis // traceable author statement /// 0006955 // immune response // inferred from mutant phenotype /// 0007165 // signal transduction // traceable author statement /// 0007169 // transmembrane receptor protein tyrosine kinase signaling pathway // inferred from electronic annotation /// 0007409 // a…	0005792 // microsome // inferred from direct assay /// 0005886 // plasma membrane // inferred from electronic annotation /// 0005887 // integral to plasma membrane // inferred by curator /// 0005901 // caveola // inferred from electronic annotation /// 0016020 // membrane // inferred from direct assay /// 0016020 // membrane // inferred from electronic annotation /// 0016021 // integral to membra…	0000166 // nucleotide binding // inferred from electronic annotation /// 0004672 // protein kinase activity // inferred from electronic annotation /// 0004713 // protein tyrosine kinase activity // inferred from direct assay /// 0004713 // protein tyrosine kinase activity // inferred from electronic annotation /// 0004714 // transmembrane receptor protein tyrosine kinase activity // inferred from…	chr15:99192272-99507759 (+) // 97.28 // q26.3
11722086_x_at	0.231738	0.192237	0.00504398	-0.0226529	-0.00504422	-0.132392	0.225949	0.0711904	1.14581	0.19637	1.14581	up	SEPT1	1731	0007049 // cell cycle // inferred from electronic annotation /// 0051301 // cell division // inferred from electronic annotation	0005737 // cytoplasm // inferred from electronic annotation /// 0005815 // microtubule organizing center // inferred from electronic annotation /// 0005856 // cytoskeleton // inferred from electronic annotation /// 0031105 // septin complex // inferred from electronic annotation	0000166 // nucleotide binding // inferred from electronic annotation /// 0005515 // protein binding // inferred from physical interaction /// 0005525 // GTP binding // inferred from electronic annotation	chr16:30389455-30394171 (-) // 96.24 // p11.2
11742820_s_at	0.00895143	0.0149188	-0.0144446	-0.00895143	0.0496466	-0.0376625	0.9739	0.941336	1.00148	0.00213101	1.00148	up	OGN	4969	0048662 // negative regulation of smooth muscle cell proliferation // inferred from sequence or structural similarity	0005576 // extracellular region // inferred from electronic annotation /// 0005578 // proteinaceous extracellular matrix // inferred from electronic annotation /// 0005615 // extracellular space // inferred from direct assay /// 0005783 // endoplasmic reticulum // inferred from direct assay /// 0031012 // extracellular matrix // inferred from direct assay	0005515 // protein binding // inferred from physical interaction /// 0008083 // growth factor activity // inferred from electronic annotation	chr9:95146099-95166937 (-) // 99.63 // q22.31
11740952_at	-0.0983362	-0.00624108	0.00624108	-0.101265	0.00755358	0.0630837	0.859618	0.71909	-1.01577	-0.0225693	1.01577	down	OTUD7A	161725	0006508 // proteolysis // inferred from electronic annotation	0005634 // nucleus // inferred from electronic annotation /// 0005737 // cytoplasm // inferred from electronic annotation	0003677 // DNA binding // inferred from electronic annotation /// 0008233 // peptidase activity // inferred from electronic annotation /// 0008234 // cysteine-type peptidase activity // inferred from electronic annotation /// 0008270 // zinc ion binding // inferred from electronic annotation /// 0016787 // hydrolase activity // inferred from electronic annotation /// 0046872 // metal ion binding …	chr15:31775328-31947542 (-) // 88.66 // q13.3
11746041_a_at	-0.0240431	0.0256596	0.0468016	0.0240431	-0.0458117	-0.030035	0.566298	0.325082	1.02343	0.0334072	1.02343	up	TRA2B	6434	0000375 // RNA splicing, via transesterification reactions // traceable author statement /// 0000381 // regulation of alternative nuclear mRNA splicing, via spliceosome // inferred from direct assay /// 0000398 // nuclear mRNA splicing, via spliceosome // inferred from direct assay /// 0006397 // mRNA processing // inferred from electronic annotation /// 0008380 // RNA splicing // inferred from e…	0005634 // nucleus // inferred from direct assay /// 0005634 // nucleus // inferred from electronic annotation	0000166 // nucleotide binding // inferred from electronic annotation /// 0003676 // nucleic acid binding // inferred from electronic annotation /// 0003723 // RNA binding // inferred from electronic annotation /// 0003729 // mRNA binding // inferred from direct assay /// 0005515 // protein binding // inferred from physical interaction	chr3:185634536-185655818 (-) // 94.9 // q27.2
11762973_at	0.00194216	0.12717	-0.0333934	-0.089911	0.163565	-0.00194216	0.970109	0.932563	1.00556	0.0080023	1.00556	up				0005576 // extracellular region // inferred from electronic annotation		chr2:31393687-31394575 (-) // 65.65 // p23.1
11744564_a_at	0.00459003	0.0603809	0.126785	-0.0435162	-0.00459003	-0.0460877	0.213487	0.0651719	1.0683	0.0953165	1.0683	up	PPWD1	23398	0000398 // nuclear mRNA splicing, via spliceosome // inferred by curator /// 0000413 // protein peptidyl-prolyl isomerization // inferred from electronic annotation /// 0006397 // mRNA processing // inferred from electronic annotation /// 0006457 // protein folding // inferred from electronic annotation /// 0008380 // RNA splicing // inferred from electronic annotation	0005634 // nucleus // inferred from direct assay /// 0005634 // nucleus // inferred from electronic annotation /// 0005681 // spliceosomal complex // inferred from electronic annotation /// 0071013 // catalytic step 2 spliceosome // inferred from direct assay	0003755 // peptidyl-prolyl cis-trans isomerase activity // inferred from electronic annotation /// 0016853 // isomerase activity // inferred from electronic annotation	chr5:64859125-64883376 (+) // 99.43 // q12.3
11759054_at	-0.0521319	-0.135847	-0.0476911	0.0789905	0.0476911	0.105485	0.0605973	0.00931242	-1.11415	-0.155946	1.11415	down	DEFB126	81623	0006952 // defense response // inferred from electronic annotation /// 0042742 // defense response to bacterium // inferred from electronic annotation	0005576 // extracellular region // inferred from electronic annotation /// 0009986 // cell surface // inferred from electronic annotation /// 0030112 // glycocalyx // inferred from electronic annotation		chr20:123009-126392 (+) // 91.23 // p13
11720104_a_at	0.206868	0.137526	0.151399	-0.254888	-0.331203	-0.137525	0.0272399	0.00250538	1.32544	0.406469	1.32544	up	PAK1	5058	0000165 // MAPK cascade // inferred from direct assay /// 0001666 // response to hypoxia // inferred from electronic annotation /// 0006468 // protein phosphorylation // inferred from direct assay /// 0006468 // protein phosphorylation // inferred from electronic annotation /// 0006915 // apoptotic process // inferred from electronic annotation /// 0007411 // axon guidance // traceable author sta…	0001726 // ruffle // inferred from direct assay /// 0005624 // membrane fraction // inferred from electronic annotation /// 0005634 // nucleus // inferred from electronic annotation /// 0005737 // cytoplasm // inferred from direct assay /// 0005737 // cytoplasm // inferred from electronic annotation /// 0005794 // Golgi apparatus // inferred from direct assay /// 0005829 // cytosol // traceable a…	0000166 // nucleotide binding // inferred from electronic annotation /// 0003824 // catalytic activity // inferred from electronic annotation /// 0004672 // protein kinase activity // inferred from direct assay /// 0004672 // protein kinase activity // inferred from electronic annotation /// 0004674 // protein serine/threonine kinase activity // inferred from direct assay /// 0004674 // protein s…	chr11:77032591-77185365 (-) // 85.0 // q13.5
11731540_at	-0.230974	-0.475572	-0.0802209	0.110401	0.301893	0.0802209	0.139204	0.033835	-1.3439	-0.426427	1.3439	down	SESTD1	91404	0051925 // regulation of calcium ion transport via voltage-gated calcium channel activity // inferred from mutant phenotype	0034704 // calcium channel complex // inferred from physical interaction	0001786 // phosphatidylserine binding // inferred from direct assay /// 0005515 // protein binding // inferred from physical interaction /// 0005545 // 1-phosphatidylinositol binding // inferred from direct assay /// 0005546 // phosphatidylinositol-4,5-bisphosphate binding // inferred from direct assay /// 0010314 // phosphatidylinositol-5-phosphate binding // inferred from direct assay /// 00312…	chr2:179966420-180129517 (-) // 86.67 // q31.2
11725347_a_at	-0.0165462	-0.0367479	0.0684051	-0.0184612	0.043292	0.0165462	0.917853	0.823847	-1.00609	-0.00875533	1.00609	down	TFDP1	7027	0000080 // G1 phase of mitotic cell cycle // traceable author statement /// 0000082 // G1/S transition of mitotic cell cycle // traceable author statement /// 0000278 // mitotic cell cycle // traceable author statement /// 0006351 // transcription, DNA-dependent // inferred from electronic annotation /// 0006355 // regulation of transcription, DNA-dependent // inferred from electronic annotation …	0005634 // nucleus // inferred from electronic annotation /// 0005654 // nucleoplasm // traceable author statement /// 0005667 // transcription factor complex // inferred from electronic annotation	0003677 // DNA binding // inferred from electronic annotation /// 0003700 // sequence-specific DNA binding transcription factor activity // inferred from electronic annotation /// 0003700 // sequence-specific DNA binding transcription factor activity // traceable author statement /// 0003713 // transcription coactivator activity // traceable author statement /// 0005515 // protein binding // infe…	chr13:114238987-114295788 (+) // 90.18 // q34
11755375_a_at	0.0315943	0.0848587	-0.0315945	-0.0925481	0.135699	-0.113175	0.774123	0.582978	1.03643	0.0516273	1.03643	up	DGKH	160851	0007205 // protein kinase C-activating G-protein coupled receptor signaling pathway // inferred from mutant phenotype /// 0007205 // protein kinase C-activating G-protein coupled receptor signaling pathway // inferred from electronic annotation /// 0007596 // blood coagulation // traceable author statement /// 0016310 // phosphorylation // inferred from electronic annotation /// 0030168 // platel…	0005622 // intracellular // inferred from electronic annotation /// 0005634 // nucleus // inferred from direct assay /// 0005737 // cytoplasm // inferred from direct assay /// 0005737 // cytoplasm // inferred from electronic annotation /// 0005768 // endosome // inferred from direct assay /// 0005886 // plasma membrane // traceable author statement /// 0005886 // plasma membrane // inferred from …	0000166 // nucleotide binding // inferred from electronic annotation /// 0004143 // diacylglycerol kinase activity // inferred from mutant phenotype /// 0004143 // diacylglycerol kinase activity // inferred from electronic annotation /// 0005524 // ATP binding // inferred from electronic annotation /// 0005543 // phospholipid binding // inferred from electronic annotation /// 0016301 // kinase ac…	chr13:42729424-42803386 (+) // 96.93 // q14.11
11727314_a_at	0.0975471	0.0572786	0.0543737	-0.109578	-0.0543737	-0.148602	0.0401098	0.00477631	1.12812	0.173918	1.12812	up	ABCC5	10057	0006200 // ATP catabolic process // inferred from electronic annotation /// 0006810 // transport // traceable author statement /// 0006810 // transport // inferred from electronic annotation /// 0015711 // organic anion transport // traceable author statement /// 0032496 // response to lipopolysaccharide // inferred from electronic annotation /// 0032868 // response to insulin stimulus // inferre…	0005624 // membrane fraction // inferred from direct assay /// 0005624 // membrane fraction // traceable author statement /// 0005886 // plasma membrane // traceable author statement /// 0005887 // integral to plasma membrane // traceable author statement /// 0016020 // membrane // inferred from electronic annotation /// 0016021 // integral to membrane // inferred from electronic annotation /// 0…	0000166 // nucleotide binding // inferred from electronic annotation /// 0005524 // ATP binding // inferred from electronic annotation /// 0005524 // ATP binding // traceable author statement /// 0008514 // organic anion transmembrane transporter activity // traceable author statement /// 0016887 // ATPase activity // inferred from electronic annotation /// 0017111 // nucleoside-triphosphatase ac…	chr3:183637721-183735803 (-) // 99.16 // q27.1
11745576_at	-0.0251818	0.0307398	-0.0475855	-0.0828991	0.217971	0.0251818	0.71642	0.499964	-1.04785	-0.0674271	1.04785	down	KIRREL3-AS3	283165				chr11:126872804-126875953 (+) // 93.56 // q24.2
11739591_s_at	0.184262	0.227718	0.241864	-0.201453	-0.262911	-0.184262	0.00606192	0.000124054	1.35112	0.434157	1.35112	up	MINA	84864	0042254 // ribosome biogenesis // inferred from electronic annotation	0005634 // nucleus // inferred from direct assay /// 0005634 // nucleus // inferred from electronic annotation /// 0005730 // nucleolus // inferred from direct assay /// 0005730 // nucleolus // inferred from electronic annotation /// 0005737 // cytoplasm // inferred from direct assay		chr3:97660660-97691295 (-) // 99.04 // q11.2
11718486_a_at	0.0690346	0.306501	0.171957	-0.0690346	-0.111708	-0.10006	0.0886169	0.0168373	1.21092	0.276099	1.21092	up	EI24	9538	0006914 // autophagy // inferred from electronic annotation /// 0006915 // apoptotic process // inferred from electronic annotation /// 0006917 // induction of apoptosis // inferred from electronic annotation /// 0006917 // induction of apoptosis // traceable author statement /// 0030308 // negative regulation of cell growth // inferred from direct assay /// 0042493 // response to drug // inferre…	0005634 // nucleus // inferred from electronic annotation /// 0005737 // cytoplasm // inferred from electronic annotation /// 0005783 // endoplasmic reticulum // inferred from electronic annotation /// 0005789 // endoplasmic reticulum membrane // inferred from electronic annotation /// 0016020 // membrane // inferred from electronic annotation /// 0016021 // integral to membrane // inferred from …		chr11:125439111-125454579 (+) // 93.48 // q24.2
11736828_x_at	0.086236	0.00440788	0.0414753	-0.105893	-0.00440788	-0.0945873	0.174984	0.0479944	1.08098	0.112336	1.08098	up	ST3GAL1	6482	0006464 // cellular protein modification process // traceable author statement /// 0006468 // protein phosphorylation // inferred from electronic annotation /// 0006486 // protein glycosylation // inferred from electronic annotation /// 0016266 // O-glycan processing // traceable author statement /// 0043687 // post-translational protein modification // traceable author statement /// 0044267 // c…	0000139 // Golgi membrane // traceable author statement /// 0005576 // extracellular region // inferred from electronic annotation /// 0005794 // Golgi apparatus // inferred from electronic annotation /// 0016020 // membrane // inferred from electronic annotation /// 0016021 // integral to membrane // inferred from electronic annotation /// 0030173 // integral to Golgi membrane // inferred from e…	0003836 // beta-galactoside (CMP) alpha-2,3-sialyltransferase activity // inferred from electronic annotation /// 0003836 // beta-galactoside (CMP) alpha-2,3-sialyltransferase activity // traceable author statement /// 0008373 // sialyltransferase activity // inferred from electronic annotation /// 0016740 // transferase activity // inferred from electronic annotation /// 0016757 // transferase a…	chr8:134467090-134584183 (-) // 90.59 // q24.22
11717923_s_at	-0.108828	-0.181432	-0.213648	0.108828	0.12323	0.152103	0.0158865	0.000906235	-1.22776	-0.296023	1.22776	down	YAP1	10413	0001570 // vasculogenesis // inferred from electronic annotation /// 0006351 // transcription, DNA-dependent // inferred from electronic annotation /// 0006355 // regulation of transcription, DNA-dependent // inferred from electronic annotation /// 0006357 // regulation of transcription from RNA polymerase II promoter // inferred from electronic annotation /// 0006366 // transcription from RNA po…	0005634 // nucleus // inferred from direct assay /// 0005634 // nucleus // inferred from electronic annotation /// 0005654 // nucleoplasm // traceable author statement /// 0005737 // cytoplasm // inferred from direct assay /// 0005737 // cytoplasm // inferred from electronic annotation /// 0005829 // cytosol // traceable author statement	0001076 // RNA polymerase II transcription factor binding transcription factor activity // inferred from electronic annotation /// 0003682 // chromatin binding // inferred from electronic annotation /// 0003713 // transcription coactivator activity // inferred from direct assay /// 0003713 // transcription coactivator activity // inferred from electronic annotation /// 0003714 // transcription co…	chr11:101981209-102104149 (+) // 91.79 // q22.1
11724546_at	-0.44751	-0.270104	-0.251737	0.251737	0.267214	0.352071	0.0160479	0.000923325	-1.52992	-0.613458	1.52992	down	HCFC2	29915	0000122 // negative regulation of transcription from RNA polymerase II promoter // inferred from sequence or structural similarity /// 0006357 // regulation of transcription from RNA polymerase II promoter // traceable author statement /// 0016032 // viral reproduction // traceable author statement	0005634 // nucleus // inferred from electronic annotation /// 0005634 // nucleus // inferred from direct assay /// 0005737 // cytoplasm // inferred from direct assay /// 0005737 // cytoplasm // inferred from electronic annotation	0003713 // transcription coactivator activity // traceable author statement	chr12:104458234-104500299 (+) // 97.11 // q23.3
11730716_a_at	0.115656	0.399814	-0.0139215	-0.0362971	-0.212737	0.0139215	0.366759	0.154723	1.18555	0.245554	1.18555	up	PAGE5	90737				chrX:55246788-55250533 (+) // 87.59 // p11.21
11730612_a_at	-0.0513291	-0.211441	-0.0181789	0.0317249	0.0181789	0.103785	0.264103	0.0907985	-1.10564	-0.144879	1.10564	down	MBOAT7	79143	0006644 // phospholipid metabolic process // inferred from electronic annotation /// 0008654 // phospholipid biosynthetic process // inferred from electronic annotation	0016020 // membrane // inferred from electronic annotation /// 0016021 // integral to membrane // inferred from electronic annotation	0004872 // receptor activity // inferred from electronic annotation /// 0016740 // transferase activity // inferred from electronic annotation /// 0016746 // transferase activity, transferring acyl groups // inferred from electronic annotation /// 0016747 // transferase activity, transferring acyl groups other than amino-acyl groups // inferred from electronic annotation	chr19:54681993-54693733 (-) // 82.66 // q13.42
11718387_s_at	0.0108948	0.0312023	-0.0159569	-0.0285177	-0.0108948	0.019043	0.694	0.470549	1.0108	0.0155032	1.0108	up	ZFYVE20	64145	0006810 // transport // inferred from electronic annotation /// 0007596 // blood coagulation // traceable author statement /// 0015031 // protein transport // inferred from electronic annotation /// 0016197 // endosomal transport // non-traceable author statement	0005622 // intracellular // inferred from electronic annotation /// 0005768 // endosome // non-traceable author statement /// 0005768 // endosome // inferred from electronic annotation /// 0005886 // plasma membrane // inferred from electronic annotation /// 0010008 // endosome membrane // traceable author statement /// 0016020 // membrane // inferred from electronic annotation /// 0031901 // ear…	0005515 // protein binding // inferred from physical interaction /// 0008270 // zinc ion binding // non-traceable author statement /// 0008270 // zinc ion binding // inferred from electronic annotation /// 0017137 // Rab GTPase binding // inferred from electronic annotation /// 0046872 // metal ion binding // inferred from electronic annotation	chr3:15111579-15140664 (-) // 84.74 // p25.1
11715842_a_at	0.042695	0.0411377	0.0149269	-0.0149269	-0.0429296	-0.0301218	0.0498007	0.00679032	1.04409	0.062246	1.04409	up	MAPK1	5594	0000165 // MAPK cascade // traceable author statement /// 0000165 // MAPK cascade // inferred from electronic annotation /// 0000186 // activation of MAPKK activity // traceable author statement /// 0000187 // activation of MAPK activity // traceable author statement /// 0000189 // MAPK import into nucleus // inferred from electronic annotation /// 0002224 // toll-like receptor signaling pathway …	0005625 // soluble fraction // inferred from electronic annotation /// 0005626 // insoluble fraction // inferred from electronic annotation /// 0005634 // nucleus // traceable author statement /// 0005634 // nucleus // inferred from electronic annotation /// 0005654 // nucleoplasm // traceable author statement /// 0005654 // nucleoplasm // inferred from electronic annotation /// 0005737 // cytopl…	0000166 // nucleotide binding // inferred from electronic annotation /// 0001784 // phosphotyrosine binding // inferred from electronic annotation /// 0003677 // DNA binding // inferred from electronic annotation /// 0004672 // protein kinase activity // inferred from electronic annotation /// 0004674 // protein serine/threonine kinase activity // inferred from direct assay /// 0004674 // protein…	chr22:22108791-22221970 (-) // 87.22 // q11.21
11722863_at	0.048461	0.532758	-0.104443	-0.0491955	0.0536151	-0.048461	0.65515	0.423772	1.12787	0.173606	1.12787	up	SCGB2A1	4246			0005496 // steroid binding // inferred from electronic annotation /// 0005497 // androgen binding // non-traceable author statement	chr11:61976144-61981415 (+) // 94.72 // q12.3
11751154_x_at	-0.0155668	0.0359287	0.0761433	-0.183205	-0.0679221	0.0155668	0.368928	0.155981	1.07974	0.110688	1.07974	up	ALDOC	230	0001666 // response to hypoxia // inferred from electronic annotation /// 0005975 // carbohydrate metabolic process // traceable author statement /// 0006000 // fructose metabolic process // traceable author statement /// 0006006 // glucose metabolic process // traceable author statement /// 0006094 // gluconeogenesis // traceable author statement /// 0006096 // glycolysis // inferred from electr…	0005737 // cytoplasm // inferred from electronic annotation /// 0005739 // mitochondrion // inferred from electronic annotation /// 0005829 // cytosol // traceable author statement /// 0005856 // cytoskeleton // inferred by curator /// 0030424 // axon // inferred from electronic annotation	0003824 // catalytic activity // inferred from electronic annotation /// 0004332 // fructose-bisphosphate aldolase activity // inferred from direct assay /// 0004332 // fructose-bisphosphate aldolase activity // inferred from electronic annotation /// 0005515 // protein binding // inferred from physical interaction /// 0008092 // cytoskeletal protein binding // inferred from direct assay /// 0016…	chr17:26900134-26903912 (-) // 99.42 // q11.2
11726904_a_at	0.166431	-0.0971422	-0.153602	0.0101905	0.086864	-0.0101905	0.791765	0.608955	-1.04034	-0.0570592	1.04034	down	COBL	23242	0001843 // neural tube closure // inferred from electronic annotation		0003779 // actin binding // inferred from electronic annotation	chr7:51083909-51384515 (-) // 99.51 // p12.1
11753940_a_at	-0.157736	-0.016367	0.0633054	0.16146	-0.016367	0.016367	0.584411	0.343983	-1.06493	-0.0907527	1.06493	down	NRL	4901	0006351 // transcription, DNA-dependent // inferred from electronic annotation /// 0006355 // regulation of transcription, DNA-dependent // inferred from electronic annotation /// 0006366 // transcription from RNA polymerase II promoter // traceable author statement /// 0007275 // multicellular organismal development // inferred from electronic annotation /// 0007468 // regulation of rhodopsin ge…	0005634 // nucleus // inferred from electronic annotation /// 0005634 // nucleus // traceable author statement	0003677 // DNA binding // traceable author statement /// 0003677 // DNA binding // inferred from electronic annotation /// 0003700 // sequence-specific DNA binding transcription factor activity // inferred from electronic annotation /// 0043522 // leucine zipper domain binding // inferred from physical interaction /// 0043565 // sequence-specific DNA binding // inferred from electronic annotation	chr14:24549316-24584223 (-) // 91.15 // q11.2
11751357_a_at	-0.0138988	-0.0185924	0.0138988	0.131293	0.0711002	-0.10373	0.794038	0.612291	-1.02746	-0.0390852	1.02746	down	MEI1	150365	0007126 // meiosis // inferred from electronic annotation /// 0007141 // male meiosis I // inferred from electronic annotation /// 0007276 // gamete generation // inferred from electronic annotation /// 0007286 // spermatid development // inferred from electronic annotation			chr22:42148507-42177849 (+) // 98.98 // q13.2
11727430_s_at	0.0434425	0.28804	-0.0295651	-0.140263	-0.12271	0.0295651	0.404247	0.180529	1.13166	0.178442	1.13166	up	C6orf162	57150		0016020 // membrane // inferred from electronic annotation /// 0016021 // integral to membrane // inferred from electronic annotation		chr6:88046724-88052041 (+) // 91.8 // q15
11721103_a_at	0.0245595	-0.175463	0.00594616	-0.00594568	0.0214367	-0.0319242	0.751889	0.549533	-1.03014	-0.0428415	1.03014	down	POLDIP3	84271	0006417 // regulation of translation // inferred from electronic annotation /// 0045727 // positive regulation of translation // inferred from mutant phenotype	0005634 // nucleus // inferred from direct assay /// 0005634 // nucleus // inferred from electronic annotation /// 0005730 // nucleolus // inferred from direct assay /// 0005737 // cytoplasm // traceable author statement /// 0005737 // cytoplasm // inferred from electronic annotation /// 0016607 // nuclear speck // inferred from direct assay /// 0016607 // nuclear speck // inferred from electroni…	0000166 // nucleotide binding // inferred from electronic annotation /// 0003676 // nucleic acid binding // inferred from electronic annotation /// 0003723 // RNA binding // inferred from electronic annotation /// 0005515 // protein binding // inferred from physical interaction	chr22:42979727-43010962 (-) // 99.49 // q13.2
11755049_a_at	0.0397053	0.0140686	0.0809464	-0.0140681	-0.0451813	-0.0511827	0.106889	0.0225132	1.05828	0.0817175	1.05828	up	PIK3C3	5289	0000045 // autophagic vacuole assembly // inferred from electronic annotation /// 0000910 // cytokinesis // inferred from mutant phenotype /// 0006468 // protein phosphorylation // inferred from electronic annotation /// 0006914 // autophagy // inferred from electronic annotation /// 0007032 // endosome organization // inferred from electronic annotation /// 0007049 // cell cycle // inferred from…	0005768 // endosome // inferred from electronic annotation /// 0005770 // late endosome // inferred from direct assay /// 0005770 // late endosome // inferred from electronic annotation /// 0005829 // cytosol // traceable author statement /// 0030496 // midbody // inferred from direct assay /// 0030496 // midbody // inferred from electronic annotation	0000166 // nucleotide binding // inferred from electronic annotation /// 0004672 // protein kinase activity // inferred from electronic annotation /// 0005515 // protein binding // inferred from physical interaction /// 0005524 // ATP binding // inferred from electronic annotation /// 0016301 // kinase activity // inferred from electronic annotation /// 0016303 // 1-phosphatidylinositol-3-kinase …	chr18:39605275-39661443 (+) // 79.99 // q12.3
11764109_at	-0.211557	-0.0932662	-0.105855	0.0932665	0.332268	0.123271	0.0956637	0.0189855	-1.24818	-0.319828	1.24818	down						chr6:163789337-163789753 (-) // 99.52 // q26
11749470_a_at	-0.0222173	0.0222173	0.0597267	-0.0850775	-0.191302	0.0362139	0.46034	0.225713	1.07175	0.0999641	1.07175	up	TRPM8	79054	0006810 // transport // inferred from electronic annotation /// 0006811 // ion transport // inferred from electronic annotation /// 0006816 // calcium ion transport // inferred from electronic annotation /// 0006874 // cellular calcium ion homeostasis // inferred from electronic annotation /// 0009266 // response to temperature stimulus // inferred from electronic annotation /// 0009409 // respon…	0009897 // external side of plasma membrane // inferred from electronic annotation /// 0016020 // membrane // inferred from electronic annotation /// 0016021 // integral to membrane // inferred from electronic annotation	0004872 // receptor activity // inferred from electronic annotation /// 0005216 // ion channel activity // inferred from electronic annotation /// 0005262 // calcium channel activity // inferred from electronic annotation /// 0042803 // protein homodimerization activity // inferred from electronic annotation	chr2:234826049-234925973 (+) // 96.93 // q37.1
11750933_a_at	0.407878	-0.129342	0.413168	0.107895	-0.233483	-0.107895	0.438771	0.208233	1.23833	0.308396	1.23833	up	ZNF480	147657	0006351 // transcription, DNA-dependent // inferred from electronic annotation /// 0006355 // regulation of transcription, DNA-dependent // inferred from electronic annotation	0005622 // intracellular // inferred from electronic annotation /// 0005634 // nucleus // inferred from direct assay /// 0005634 // nucleus // inferred from electronic annotation /// 0005730 // nucleolus // inferred from direct assay /// 0005737 // cytoplasm // inferred from direct assay	0003676 // nucleic acid binding // inferred from electronic annotation /// 0008270 // zinc ion binding // inferred from electronic annotation /// 0046872 // metal ion binding // inferred from electronic annotation	chr19:52800431-52826411 (+) // 95.51 // q13.41
11746026_x_at	-0.0412827	-0.21148	0.0412827	-0.0703535	0.0553579	0.126758	0.558208	0.316105	-1.07754	-0.107747	1.07754	down	0.0412827	MILR1	284021	0033004 // negative regulation of mast cell activation // inferred from sequence or structural similarity /// 0043303 // mast cell degranulation // inferred from sequence or structural similarity	0005886 // plasma membrane // inferred from electronic annotation /// 0005887 // integral to plasma membrane // non-traceable author statement /// 0016020 // membrane // inferred from electronic annotation /// 0016021 // integral to membrane // inferred from electronic annotation	0005515 // protein binding // inferred from sequence or structural similarity
11723087_at	-0.050909	-0.0204434	0.163527	-0.0422349	0.0204434	0.0271468	0.849739	0.702602	1.02026	0.0289399	1.02026	up	GAS2L1	10634	0001578 // microtubule bundle formation // inferred from mutant phenotype /// 0007026 // negative regulation of microtubule depolymerization // inferred from mutant phenotype /// 0007050 // cell cycle arrest // inferred from sequence or structural similarity /// 0007050 // cell cycle arrest // inferred from electronic annotation /// 0009267 // cellular response to starvation // inferred from sequ…	0001725 // stress fiber // inferred from direct assay /// 0001725 // stress fiber // inferred from electronic annotation /// 0005737 // cytoplasm // inferred from direct assay /// 0005737 // cytoplasm // inferred from electronic annotation /// 0005856 // cytoskeleton // inferred from electronic annotation /// 0005874 // microtubule // inferred from direct assay /// 0005874 // microtubule // infer…	0008017 // microtubule binding // inferred from direct assay /// 0008093 // cytoskeletal adaptor activity // inferred from direct assay /// 0046966 // thyroid hormone receptor binding // inferred from direct assay	chr22:29702346-29708776 (+) // 89.67 // q12.2
11749176_a_at	0.205966	0.165367	0.210072	-0.219971	-0.165366	-0.187373	0.00436602	5.55972e-05	1.30559	0.384705	1.30559	up	RIOK3	8780	0006468 // protein phosphorylation // inferred from electronic annotation /// 0007059 // chromosome segregation // traceable author statement /// 0016310 // phosphorylation // inferred from electronic annotation		0000166 // nucleotide binding // inferred from electronic annotation /// 0003824 // catalytic activity // inferred from electronic annotation /// 0004674 // protein serine/threonine kinase activity // inferred from electronic annotation /// 0005515 // protein binding // inferred from physical interaction /// 0005524 // ATP binding // inferred from electronic annotation /// 0016301 // kinase activ…	chr18:21033250-21061544 (+) // 99.95 // q11.2
11719577_a_at	0.0103135	0.0270987	0.0436907	-0.0783281	-0.010314	-0.0588493	0.120985	0.0272366	1.05424	0.0761981	1.05424	up	AMT	275	0006546 // glycine catabolic process // inferred from electronic annotation /// 0006546 // glycine catabolic process // traceable author statement /// 0032259 // methylation // inferred from electronic annotation	0005737 // cytoplasm // inferred from electronic annotation /// 0005739 // mitochondrion // inferred from electronic annotation /// 0005739 // mitochondrion // traceable author statement	0004047 // aminomethyltransferase activity // inferred from electronic annotation /// 0008168 // methyltransferase activity // inferred from electronic annotation /// 0008483 // transaminase activity // inferred from electronic annotation /// 0016740 // transferase activity // inferred from electronic annotation	chr3:49454210-49460111 (-) // 94.96 // p21.31
11741646_s_at	0.198614	-0.0113561	-0.138344	0.0113561	-0.100245	0.174552	0.967264	0.927554	-1.00853	-0.0122498	1.00853	down	ATXN7L1	222255				chr7:105245220-105319653 (-) // 98.34 // q22.3
11720729_at	0.132298	-0.0127058	-0.25177	-0.120802	0.0127058	0.0789332	0.904637	0.799396	-1.02409	-0.0343382	1.02409	down	CSDC2	27254	0006355 // regulation of transcription, DNA-dependent // inferred from electronic annotation /// 0006397 // mRNA processing // inferred from electronic annotation /// 0006398 // histone mRNA 3'-end processing // non-traceable author statement	0005634 // nucleus // non-traceable author statement /// 0005634 // nucleus // inferred from electronic annotation /// 0005737 // cytoplasm // non-traceable author statement /// 0005737 // cytoplasm // inferred from electronic annotation	0003676 // nucleic acid binding // inferred from electronic annotation /// 0003677 // DNA binding // inferred from electronic annotation /// 0003723 // RNA binding // non-traceable author statement /// 0003723 // RNA binding // inferred from electronic annotation	chr22:41956766-41972670 (+) // 96.31 // q13.2
11729235_s_at	-0.0312142	0.225635	0.0873327	0.0312138	-0.211482	-0.124117	0.330146	0.129846	1.14503	0.19538	1.14503	up	E2F6	1876	0000083 // regulation of transcription involved in G1/S phase of mitotic cell cycle // inferred from electronic annotation /// 0000122 // negative regulation of transcription from RNA polymerase II promoter // traceable author statement /// 0006351 // transcription, DNA-dependent // inferred from electronic annotation /// 0006355 // regulation of transcription, DNA-dependent // inferred from elec…	0005634 // nucleus // inferred from electronic annotation /// 0005667 // transcription factor complex // inferred from electronic annotation /// 0071339 // MLL1 complex // inferred from direct assay	0003677 // DNA binding // inferred from electronic annotation /// 0003677 // DNA binding // traceable author statement /// 0003700 // sequence-specific DNA binding transcription factor activity // inferred from electronic annotation /// 0003714 // transcription corepressor activity // traceable author statement	chr2:11584500-11606303 (-) // 83.35 // p25.1
11719930_a_at	0.0144291	-0.0307484	-0.00374413	0.0480499	-0.160041	0.00374413	0.83273	0.672843	1.02058	0.0293944	1.02058	up	ARGLU1	55082	0006351 // transcription, DNA-dependent // inferred from electronic annotation /// 0006355 // regulation of transcription, DNA-dependent // inferred from electronic annotation	0005634 // nucleus // inferred from electronic annotation		chr13:107194928-107220512 (-) // 94.79 // q33.3
11733612_s_at	0.0737758	0.0139332	-0.0139332	-0.0163913	-0.057287	0.159197	0.981798	0.958831	-1.00272	-0.00391451	1.00272	down	DOCK8	81704	0007596 // blood coagulation // traceable author statement	0005829 // cytosol // traceable author statement	0005085 // guanyl-nucleotide exchange factor activity // inferred from electronic annotation /// 0005525 // GTP binding // inferred from electronic annotation /// 0051020 // GTPase binding // inferred from electronic annotation	chr9:214864-465255 (+) // 98.62 // p24.3
11745881_a_at	0.00687265	-0.00397539	0.0600972	0.00397539	-0.00651503	-0.0446935	0.4426	0.21126	1.0258	0.0367426	1.0258	up	GUCA1A	2978	0007165 // signal transduction // non-traceable author statement /// 0007601 // visual perception // inferred from electronic annotation /// 0007601 // visual perception // traceable author statement /// 0007602 // phototransduction // inferred from electronic annotation /// 0031282 // regulation of guanylate cyclase activity // inferred from electronic annotation /// 0050896 // response to stimu…	0016020 // membrane // inferred from electronic annotation	0005509 // calcium ion binding // inferred from electronic annotation /// 0008048 // calcium sensitive guanylate cyclase activator activity // traceable author statement /// 0008048 // calcium sensitive guanylate cyclase activator activity // inferred from electronic annotation /// 0030249 // guanylate cyclase regulator activity // inferred from electronic annotation	chr6:42123183-42147806 (+) // 92.41 // p21.1
11750096_a_at	0.0160241	-0.0160244	0.128514	0.0266757	-0.0249276	-0.0428433	0.550822	0.308748	1.03997	0.0565363	1.03997	up	CTNND2	1501	0001763 // morphogenesis of a branching structure // inferred from electronic annotation /// 0006351 // transcription, DNA-dependent // inferred from electronic annotation /// 0006355 // regulation of transcription, DNA-dependent // inferred from electronic annotation /// 0007155 // cell adhesion // traceable author statement /// 0007155 // cell adhesion // inferred from electronic annotation ///…	0005634 // nucleus // inferred from electronic annotation /// 0005737 // cytoplasm // traceable author statement /// 0005912 // adherens junction // inferred from electronic annotation /// 0014069 // postsynaptic density // inferred from electronic annotation /// 0019717 // synaptosome // inferred from electronic annotation /// 0030054 // cell junction // inferred from electronic annotation /// 0…	0005515 // protein binding // inferred from physical interaction	chr5:10972992-11904092 (-) // 99.76 // p15.2
11723609_a_at	0	0.12147	0.0169241	-0.100134	0	-0.0544927	0.298416	0.110279	1.07005	0.0976735	1.07005	up	HABP2	3026	0006508 // proteolysis // inferred from electronic annotation /// 0007155 // cell adhesion // traceable author statement	0005576 // extracellular region // non-traceable author statement /// 0005576 // extracellular region // inferred from electronic annotation /// 0005615 // extracellular space // traceable author statement	0003824 // catalytic activity // inferred from electronic annotation /// 0004252 // serine-type endopeptidase activity // inferred from electronic annotation /// 0005539 // glycosaminoglycan binding // traceable author statement /// 0008233 // peptidase activity // inferred from electronic annotation /// 0008236 // serine-type peptidase activity // inferred from electronic annotation /// 0016787 …	chr10:115312736-115349367 (+) // 99.84 // q25.3
11727450_a_at	-0.0219765	0.0213923	-0.0130835	-0.0384951	0.154113	0.0130835	0.691126	0.466739	-1.03344	-0.0474564	1.03344	down	MORN4	118812				chr10:99374311-99393344 (-) // 79.38 // q24.2
11736473_a_at	-0.0031085	-0.0114093	0.0031085	0.0532718	-0.161621	0.254338	0.839897	0.684943	-1.03704	-0.0524661	1.03704	down	TCF7	6932	0006351 // transcription, DNA-dependent // inferred from electronic annotation /// 0006355 // regulation of transcription, DNA-dependent // not recorded /// 0006355 // regulation of transcription, DNA-dependent // inferred from electronic annotation /// 0006357 // regulation of transcription from RNA polymerase II promoter // not recorded /// 0006357 // regulation of transcription from RNA polyme…	0005634 // nucleus // inferred from direct assay /// 0005634 // nucleus // inferred from electronic annotation /// 0005667 // transcription factor complex // not recorded	0003677 // DNA binding // inferred from electronic annotation /// 0003682 // chromatin binding // not recorded /// 0003700 // sequence-specific DNA binding transcription factor activity // not recorded /// 0003700 // sequence-specific DNA binding transcription factor activity // inferred from electronic annotation /// 0005515 // protein binding // inferred from physical interaction /// 0008013 //…	chr5:133451300-133483919 (+) // 89.87 // q31.1
11739863_a_at	-0.127117	-0.178512	-0.148955	0.198706	0.127117	0.211457	0.0103686	0.000394308	-1.25755	-0.330621	1.25755	down	TTF2	8458	0006351 // transcription, DNA-dependent // inferred from electronic annotation /// 0006353 // transcription termination, DNA-dependent // traceable author statement /// 0006353 // transcription termination, DNA-dependent // inferred from electronic annotation /// 0006355 // regulation of transcription, DNA-dependent // inferred from electronic annotation /// 0006369 // termination of RNA polymera…	0005634 // nucleus // inferred from direct assay /// 0005634 // nucleus // inferred from electronic annotation /// 0005681 // spliceosomal complex // inferred from electronic annotation /// 0005737 // cytoplasm // inferred from direct assay /// 0005737 // cytoplasm // inferred from electronic annotation /// 0008023 // transcription elongation factor complex // traceable author statement	0000166 // nucleotide binding // inferred from electronic annotation /// 0003676 // nucleic acid binding // inferred from electronic annotation /// 0003677 // DNA binding // inferred from electronic annotation /// 0004386 // helicase activity // inferred from electronic annotation /// 0005515 // protein binding // inferred from physical interaction /// 0005524 // ATP binding // inferred from elec…	chr1:117602948-117645489 (+) // 89.78 // p13.1
11735984_at	0.0484118	-0.105918	0.053715	0.0381947	-0.0381944	-0.11035	0.803761	0.627422	1.02493	0.0355197	1.02493	up	OR2B6	26212	0007165 // signal transduction // inferred from electronic annotation /// 0007186 // G-protein coupled receptor signaling pathway // inferred from electronic annotation /// 0007608 // sensory perception of smell // inferred from electronic annotation /// 0050896 // response to stimulus // inferred from electronic annotation /// 0050911 // detection of chemical stimulus involved in sensory percept…	0005886 // plasma membrane // traceable author statement /// 0005886 // plasma membrane // inferred from electronic annotation /// 0016020 // membrane // inferred from electronic annotation /// 0016021 // integral to membrane // inferred from electronic annotation	0004871 // signal transducer activity // inferred from electronic annotation /// 0004872 // receptor activity // inferred from electronic annotation /// 0004930 // G-protein coupled receptor activity // inferred from electronic annotation /// 0004984 // olfactory receptor activity // inferred from electronic annotation	chr6:27925018-27925960 (+) // 99.16 // p22.1
11727105_s_at	-0.256445	-0.217146	-0.0237243	0.11327	0.201326	0.0237241	0.140831	0.034396	-1.21297	-0.278545	1.21297	down	FGD5	152273	0007010 // cytoskeleton organization // inferred from sequence or structural similarity /// 0008360 // regulation of cell shape // inferred from sequence or structural similarity /// 0030036 // actin cytoskeleton organization // inferred from sequence or structural similarity /// 0035023 // regulation of Rho protein signal transduction // inferred from electronic annotation /// 0043088 // regulat…	0001726 // ruffle // inferred from sequence or structural similarity /// 0005622 // intracellular // inferred from electronic annotation /// 0005737 // cytoplasm // inferred from sequence or structural similarity /// 0005737 // cytoplasm // inferred from electronic annotation /// 0005794 // Golgi apparatus // inferred from sequence or structural similarity /// 0005856 // cytoskeleton // inferred …	0005085 // guanyl-nucleotide exchange factor activity // inferred from sequence or structural similarity /// 0005085 // guanyl-nucleotide exchange factor activity // inferred from electronic annotation /// 0005089 // Rho guanyl-nucleotide exchange factor activity // inferred from electronic annotation /// 0005543 // phospholipid binding // inferred from electronic annotation /// 0031267 // small …	chr3:14860482-14976072 (+) // 98.53 // p25.1
11756401_x_at	-0.64853	-0.682437	-0.6713	0.68436	0.64853	0.736596	0.0015837	1.00073e-06	-2.56197	-1.35725	2.56197	down	FAM49B	51571				chr8:130853718-131028697 (-) // 70.01 // q24.21
11735552_at	-0.109555	-0.0831385	0.0501432	0.0280874	0.0632935	-0.0280871	0.530213	0.288652	-1.04871	-0.0686148	1.04871	down	FCRL6	343413		0009897 // external side of plasma membrane // inferred from direct assay /// 0009897 // external side of plasma membrane // inferred from electronic annotation /// 0016020 // membrane // inferred from electronic annotation /// 0016021 // integral to membrane // inferred from electronic annotation	0004872 // receptor activity // inferred from electronic annotation /// 0019903 // protein phosphatase binding // inferred from electronic annotation	chr1:159770301-159786047 (+) // 84.62 // q23.2
11757770_s_at	-0.201375	-0.334806	-0.316606	0.253546	0.201375	0.308793	0.0115576	0.00049067	-1.4528	-0.538834	1.4528	down	TOMM70A	9868	0006626 // protein targeting to mitochondrion // traceable author statement /// 0044267 // cellular protein metabolic process // traceable author statement	0005739 // mitochondrion // inferred from direct assay /// 0005739 // mitochondrion // inferred from electronic annotation /// 0005741 // mitochondrial outer membrane // inferred from electronic annotation /// 0005742 // mitochondrial outer membrane translocase complex // traceable author statement /// 0016020 // membrane // inferred from electronic annotation /// 0016021 // integral to membrane …	0004872 // receptor activity // inferred from electronic annotation /// 0005515 // protein binding // inferred from physical interaction /// 0008320 // protein transmembrane transporter activity // traceable author statement	chr3:100082307-100082909 (-) // 90.92 // q12.2
11728073_a_at	0.266651	0.20857	0.139944	-0.139944	-0.148886	-0.192515	0.015055	0.000800532	1.28833	0.365503	1.28833	up	ITPRIP	85450		0005886 // plasma membrane // inferred from electronic annotation /// 0016020 // membrane // inferred from electronic annotation		chr10:106071900-106093713 (-) // 98.8 // q25.1
11743191_a_at	0.136494	0.0428998	0.266509	-0.0429001	-0.304696	-0.0429001	0.207797	0.0623396	1.21318	0.278799	1.21318	up	LOC100653217 /// NTM	100653217 /// 50863	0007155 // cell adhesion // inferred from electronic annotation /// 0007155 // cell adhesion // non-traceable author statement /// 0008038 // neuron recognition // traceable author statement	0005886 // plasma membrane // inferred from electronic annotation /// 0016020 // membrane // inferred from electronic annotation /// 0031225 // anchored to membrane // inferred from electronic annotation	0005515 // protein binding // inferred from physical interaction	chr11:131780518-132206715 (+) // 96.55 // q25
11721561_a_at	-0.0901537	-0.218638	-0.135196	0.119033	0.0901537	0.125056	0.0283514	0.00269078	-1.19699	-0.25941	1.19699	down	AHCYL2	23382	0006730 // one-carbon metabolic process // inferred from electronic annotation		0000166 // nucleotide binding // inferred from electronic annotation /// 0004013 // adenosylhomocysteinase activity // inferred from electronic annotation /// 0016787 // hydrolase activity // inferred from electronic annotation	chr7:128864870-129070051 (+) // 93.63 // q32.1
11740776_a_at	-0.158063	0.0376692	0.0841479	-0.058126	0.0581265	-0.0376692	0.998048	0.995684	1.00033	0.00047425	1.00033	up	CCDC36	339834				chr3:49235860-49295537 (+) // 94.67 // p21.31
11750796_a_at	-0.139656	-0.0646629	-0.304935	0.247956	0.28204	0.0646629	0.0984118	0.0198287	-1.29054	-0.367971	1.29054	down	DNER	92737	0001764 // neuron migration // non-traceable author statement /// 0006897 // endocytosis // non-traceable author statement /// 0007219 // Notch signaling pathway // traceable author statement /// 0007219 // Notch signaling pathway // inferred from electronic annotation /// 0007220 // Notch receptor processing // inferred from electronic annotation /// 0007416 // synapse assembly // non-traceable …	0005769 // early endosome // inferred from direct assay /// 0005886 // plasma membrane // inferred from direct assay /// 0005886 // plasma membrane // inferred from electronic annotation /// 0016020 // membrane // inferred from electronic annotation /// 0016021 // integral to membrane // inferred from electronic annotation /// 0030425 // dendrite // inferred from direct assay /// 0030425 // dendr…	0004872 // receptor activity // inferred from electronic annotation /// 0004888 // transmembrane signaling receptor activity // traceable author statement /// 0005112 // Notch binding // inferred from electronic annotation /// 0005509 // calcium ion binding // non-traceable author statement /// 0005509 // calcium ion binding // inferred from electronic annotation /// 0005515 // protein binding //…	chr2:230222831-230451615 (-) // 97.71 // q36.3
11756636_x_at	0.124386	-0.0247717	-0.0309906	0.0247717	-0.0722675	0.0304637	0.826815	0.662842	1.01999	0.0285521	1.01999	up	PCED1A	64773			0016787 // hydrolase activity // inferred from electronic annotation	chr20:2816005-2821314 (-) // 93.58 // p13
11730313_a_at	0.104218	-0.448589	0.0549717	-0.178462	-0.0472965	0.0472965	0.932863	0.853939	-1.02596	-0.036979	1.02596	down	ERMAP	114625		0005737 // cytoplasm // inferred from electronic annotation /// 0005886 // plasma membrane // inferred from direct assay /// 0005886 // plasma membrane // inferred from electronic annotation /// 0016020 // membrane // inferred from electronic annotation /// 0016021 // integral to membrane // inferred from electronic annotation /// 0031410 // cytoplasmic vesicle // inferred from electronic annotat…		chr1:43282758-43310655 (+) // 82.7 // p34.2
11734540_at	-0.0791688	-0.194443	-0.000225306	0.00299001	0.0343492	0.000225306	0.352891	0.145054	-1.0746	-0.103801	1.0746	down	LOC728819	728819				chr2:43902291-43903461 (-) // 83.18 // p21
11715925_a_at	0.0612707	0.0288486	0.0080204	-0.0496178	-0.136712	-0.0080204	0.235391	0.0759618	1.06992	0.0974967	1.06992	up	TRAM1	23471	0006412 // translation // traceable author statement /// 0006613 // cotranslational protein targeting to membrane // traceable author statement /// 0006614 // SRP-dependent cotranslational protein targeting to membrane // traceable author statement /// 0006810 // transport // inferred from electronic annotation /// 0010467 // gene expression // traceable author statement /// 0015031 // protein tr…	0005783 // endoplasmic reticulum // traceable author statement /// 0005783 // endoplasmic reticulum // inferred from electronic annotation /// 0005789 // endoplasmic reticulum membrane // inferred from electronic annotation /// 0016020 // membrane // inferred from electronic annotation /// 0016021 // integral to membrane // inferred from electronic annotation /// 0016021 // integral to membrane /…	0004872 // receptor activity // traceable author statement /// 0005515 // protein binding // inferred from physical interaction	chr8:71485454-71520714 (-) // 92.64 // q13.3
11745325_a_at	0.073144	-0.146683	-0.11711	0.0487986	-0.0487986	0.174829	0.506245	0.266927	-1.08811	-0.121826	1.08811	down	ZNF497	162968	0006351 // transcription, DNA-dependent // inferred from electronic annotation /// 0006355 // regulation of transcription, DNA-dependent // inferred from electronic annotation	0005622 // intracellular // inferred from electronic annotation /// 0005634 // nucleus // inferred from electronic annotation	0003676 // nucleic acid binding // inferred from electronic annotation /// 0003677 // DNA binding // inferred from electronic annotation /// 0008270 // zinc ion binding // inferred from electronic annotation /// 0046872 // metal ion binding // inferred from electronic annotation	chr19:58866926-58874214 (-) // 99.96 // q13.43
11752744_a_at	0.0939865	-0.0310478	0.0903549	-0.0557256	-0.0656476	0.0310478	0.414399	0.18857	1.0579	0.0812063	1.0579	up	LGMN	5641	0001101 // response to acid // inferred from electronic annotation /// 0006508 // proteolysis // inferred from electronic annotation /// 0006508 // proteolysis // inferred from sequence or structural similarity /// 0008202 // steroid metabolic process // traceable author statement /// 0040015 // negative regulation of multicellular organism growth // inferred from electronic annotation /// 004235…	0005764 // lysosome // inferred from electronic annotation /// 0005770 // late endosome // inferred from electronic annotation /// 0043202 // lysosomal lumen // traceable author statement /// 0045177 // apical part of cell // inferred from electronic annotation	0004197 // cysteine-type endopeptidase activity // inferred from electronic annotation /// 0004197 // cysteine-type endopeptidase activity // inferred from sequence or structural similarity /// 0008233 // peptidase activity // inferred from direct assay /// 0008233 // peptidase activity // inferred from electronic annotation /// 0008234 // cysteine-type peptidase activity // inferred from electro…	chr14:93170472-93214972 (-) // 95.86 // q32.12
11736147_s_at	-0.00154972	0.0507622	0.129034	0.00154924	-0.03793	-0.116952	0.277634	0.0984568	1.07962	0.110526	1.07962	up	LYRM2 /// ZC3H11A	57226 /// 9877		0005739 // mitochondrion // inferred from electronic annotation	0003676 // nucleic acid binding // inferred from electronic annotation /// 0005515 // protein binding // inferred from physical interaction /// 0008270 // zinc ion binding // inferred from electronic annotation /// 0046872 // metal ion binding // inferred from electronic annotation	chr6:90341944-90348475 (-) // 64.9 // q15
11727772_a_at	0.0102596	-0.00627565	0.177313	-0.0214391	0.00627565	-0.190303	0.433682	0.203597	1.09348	0.128921	1.09348	up	PITPNM2	57605	0006810 // transport // inferred from electronic annotation /// 0008152 // metabolic process // non-traceable author statement	0005622 // intracellular // inferred from electronic annotation /// 0005625 // soluble fraction // inferred from electronic annotation /// 0012505 // endomembrane system // inferred from electronic annotation /// 0016020 // membrane // inferred from electronic annotation /// 0016021 // integral to membrane // non-traceable author statement /// 0043231 // intracellular membrane-bounded organelle /…	0005509 // calcium ion binding // non-traceable author statement /// 0008289 // lipid binding // inferred from electronic annotation /// 0046872 // metal ion binding // inferred from electronic annotation	chr12:123468026-123634562 (-) // 98.54 // q24.31
11747878_a_at	0.224812	0.230146	0.205792	-0.205792	-0.338577	-0.207144	0.0111595	0.000457935	1.38583	0.470754	1.38583	up	STX3	6809	0006810 // transport // inferred from electronic annotation /// 0006836 // neurotransmitter transport // inferred from electronic annotation /// 0006886 // intracellular protein transport // inferred from electronic annotation /// 0006887 // exocytosis // inferred from electronic annotation /// 0006944 // cellular membrane fusion // inferred from electronic annotation /// 0016192 // vesicle-media…	0005622 // intracellular // inferred from electronic annotation /// 0005773 // vacuole // traceable author statement /// 0005911 // cell-cell junction // inferred from direct assay /// 0016020 // membrane // inferred from electronic annotation /// 0016021 // integral to membrane // inferred from electronic annotation /// 0016324 // apical plasma membrane // inferred from direct assay /// 0016324 …	0005484 // SNAP receptor activity // inferred from electronic annotation /// 0005515 // protein binding // inferred from physical interaction /// 0050544 // arachidonic acid binding // inferred from sequence or structural similarity /// 0050544 // arachidonic acid binding // inferred from electronic annotation	chr11:59522924-59568958 (+) // 96.76 // q12.1
11715826_x_at	-0.217332	-0.357544	-0.310483	0.31637	0.231488	0.217333	0.0108604	0.000435338	-1.46427	-0.550183	1.46427	down	HMG20B	10362	0006325 // chromatin organization // non-traceable author statement /// 0006351 // transcription, DNA-dependent // inferred from electronic annotation /// 0006355 // regulation of transcription, DNA-dependent // non-traceable author statement /// 0006355 // regulation of transcription, DNA-dependent // inferred from electronic annotation /// 0007049 // cell cycle // inferred from electronic annot…	0005634 // nucleus // non-traceable author statement /// 0005634 // nucleus // inferred from electronic annotation /// 0005654 // nucleoplasm // traceable author statement /// 0005694 // chromosome // inferred from electronic annotation	0003677 // DNA binding // non-traceable author statement /// 0003677 // DNA binding // inferred from electronic annotation /// 0003700 // sequence-specific DNA binding transcription factor activity // non-traceable author statement /// 0005515 // protein binding // inferred from physical interaction	chr19:3572942-3579233 (+) // 92.13 // p13.3
11751973_x_at	-0.0574098	-0.059998	-0.0143614	0.168352	0.0143614	0.221303	0.177089	0.0488621	-1.13178	-0.178595	1.13178	down	PROSAPIP1	9762	0051260 // protein homooligomerization // inferred from electronic annotation	0005737 // cytoplasm // inferred from electronic annotation /// 0005856 // cytoskeleton // inferred from electronic annotation /// 0005886 // plasma membrane // inferred from electronic annotation /// 0014069 // postsynaptic density // inferred from sequence or structural similarity /// 0014069 // postsynaptic density // inferred from electronic annotation /// 0016020 // membrane // inferred from…	0030165 // PDZ domain binding // inferred from electronic annotation /// 0043621 // protein self-association // inferred from electronic annotation	chr20:3143274-3154194 (-) // 95.54 // p13
11720944_at	-0.0113354	0.145042	0.0113356	-0.287654	-0.0643628	0.150699	0.670999	0.442592	1.08332	0.115453	1.08332	up	RGS16	6004	0007601 // visual perception // traceable author statement /// 0008277 // regulation of G-protein coupled receptor protein signaling pathway // traceable author statement /// 0009968 // negative regulation of signal transduction // inferred from electronic annotation /// 0038032 // termination of G-protein coupled receptor signaling pathway // inferred from electronic annotation /// 0043547 // po…	0005624 // membrane fraction // inferred from electronic annotation /// 0005737 // cytoplasm // not recorded /// 0005886 // plasma membrane // not recorded /// 0045121 // membrane raft // inferred from electronic annotation	0005096 // GTPase activator activity // not recorded /// 0005096 // GTPase activator activity // traceable author statement /// 0005515 // protein binding // inferred from physical interaction /// 0005516 // calmodulin binding // traceable author statement	chr1:182567757-182573548 (-) // 88.47 // q25.3
11719697_a_at	-0.106461	-0.01793	-0.0855818	0.0663624	0.0569353	0.01793	0.0944821	0.0185992	-1.08453	-0.117067	1.08453	down	HSPB11	51668	0006950 // response to stress // inferred from electronic annotation /// 0007155 // cell adhesion // inferred from electronic annotation	0005929 // cilium // inferred from electronic annotation /// 0030992 // intraflagellar transport particle B // inferred from electronic annotation		chr1:54387233-54411602 (-) // 73.84 // p32.3
11750814_a_at	-0.141936	-0.0395408	0.0143945	0.0549512	0.0288277	-0.0143945	0.417513	0.190807	-1.05616	-0.0788223	1.05616	down	BEND2	139105				chrX:18189058-18238956 (-) // 92.07 // p22.13
11760040_x_at	-0.00414848	-0.0475416	0.00414848	0.0179033	-0.0528741	0.00741339	0.91553	0.818982	-1.00463	-0.00666148	1.00463	down	NDUFB4	4710	0006120 // mitochondrial electron transport, NADH to ubiquinone // non-traceable author statement /// 0006810 // transport // inferred from electronic annotation /// 0006979 // response to oxidative stress // inferred from direct assay /// 0022900 // electron transport chain // inferred from electronic annotation /// 0022904 // respiratory electron transport chain // traceable author statement //…	0005739 // mitochondrion // inferred from electronic annotation /// 0005743 // mitochondrial inner membrane // traceable author statement /// 0005743 // mitochondrial inner membrane // inferred from electronic annotation /// 0005747 // mitochondrial respiratory chain complex I // inferred from direct assay /// 0005747 // mitochondrial respiratory chain complex I // non-traceable author statement …	0008137 // NADH dehydrogenase (ubiquinone) activity // non-traceable author statement /// 0008137 // NADH dehydrogenase (ubiquinone) activity // inferred from electronic annotation	chr3:120315156-120320471 (+) // 99.33 // q13.33
11740214_a_at	0.0663443	0.165731	0.0170589	-0.459418	-0.123324	-0.0170589	0.304181	0.113903	1.2167	0.282979	1.2167	up	TBL1X	6907	0000122 // negative regulation of transcription from RNA polymerase II promoter // inferred from direct assay /// 0006351 // transcription, DNA-dependent // inferred from electronic annotation /// 0006355 // regulation of transcription, DNA-dependent // inferred from electronic annotation /// 0006357 // regulation of transcription from RNA polymerase II promoter // inferred from electronic annota…	0000118 // histone deacetylase complex // inferred from direct assay /// 0005634 // nucleus // inferred from direct assay /// 0005634 // nucleus // inferred from electronic annotation /// 0005654 // nucleoplasm // traceable author statement /// 0005667 // transcription factor complex // inferred from electronic annotation /// 0005876 // spindle microtubule // inferred from direct assay /// 001705…	0003677 // DNA binding // inferred from electronic annotation /// 0003682 // chromatin binding // inferred from electronic annotation /// 0003714 // transcription corepressor activity // inferred from direct assay /// 0003714 // transcription corepressor activity // inferred from genetic interaction /// 0003714 // transcription corepressor activity // inferred from electronic annotation /// 00055…	chrX:9431105-9687780 (+) // 97.47 // p22.31
11723347_a_at	0.0859423	0.0684757	0.103477	-0.0684757	-0.078064	-0.13282	0.0194053	0.00133729	1.13217	0.179085	1.13217	up	MTERFD1	51001	0006351 // transcription, DNA-dependent // inferred from electronic annotation /// 0006355 // regulation of transcription, DNA-dependent // inferred from electronic annotation /// 0045892 // negative regulation of transcription, DNA-dependent // inferred from mutant phenotype /// 0045892 // negative regulation of transcription, DNA-dependent // inferred from electronic annotation	0005739 // mitochondrion // inferred from direct assay /// 0005739 // mitochondrion // inferred from electronic annotation	0003677 // DNA binding // inferred from electronic annotation /// 0044212 // transcription regulatory region DNA binding // inferred from direct assay	chr8:97251648-97273828 (-) // 88.33 // q22.1
11738156_a_at	0.111508	0.0555258	0.191518	-0.269364	-0.0590696	-0.0555258	0.149437	0.0377701	1.18715	0.247504	1.18715	up	ZBTB26	57684	0006351 // transcription, DNA-dependent // inferred from electronic annotation /// 0006355 // regulation of transcription, DNA-dependent // inferred from electronic annotation	0005622 // intracellular // inferred from electronic annotation /// 0005634 // nucleus // inferred from electronic annotation	0003676 // nucleic acid binding // inferred from electronic annotation /// 0003677 // DNA binding // inferred from electronic annotation /// 0008270 // zinc ion binding // inferred from electronic annotation /// 0046872 // metal ion binding // inferred from electronic annotation	chr9:125680378-125693544 (-) // 95.61 // q33.2
11716129_at	0.041234	0.232101	0.0286188	-0.146759	-0.0286188	-0.113837	0.196961	0.0575887	1.14636	0.197056	1.14636	up	IGF2R	3482	0006810 // transport // inferred from electronic annotation /// 0006898 // receptor-mediated endocytosis // traceable author statement /// 0007165 // signal transduction // traceable author statement /// 0048009 // insulin-like growth factor receptor signaling pathway // traceable author statement	0005624 // membrane fraction // inferred from electronic annotation /// 0005634 // nucleus // inferred from electronic annotation /// 0005641 // nuclear envelope lumen // inferred from electronic annotation /// 0005737 // cytoplasm // inferred from electronic annotation /// 0005764 // lysosome // inferred from electronic annotation /// 0005765 // lysosomal membrane // inferred from electronic ann…	0001948 // glycoprotein binding // inferred from direct assay /// 0001948 // glycoprotein binding // inferred from electronic annotation /// 0004872 // receptor activity // traceable author statement /// 0004872 // receptor activity // inferred from electronic annotation /// 0005010 // insulin-like growth factor-activated receptor activity // traceable author statement /// 0005215 // transporter …	chr6:160390130-160527581 (+) // 98.1 // q25.3
11756882_a_at	-0.110354	0.0281916	-0.0977364	-0.028192	0.0536604	0.0807514	0.37228	0.158122	-1.06834	-0.0953729	1.06834	down	RTTN	25914	0007275 // multicellular organismal development // inferred from electronic annotation /// 0007368 // determination of left/right symmetry // inferred from electronic annotation			chr18:67671044-67863889 (-) // 97.69 // q22.2
11755637_x_at	0.13326	-0.00913906	-0.0651598	0.0117416	-0.000477791	0.000477791	0.90721	0.803447	1.01097	0.0157398	1.01097	up	ARHGEF10L	55160	0032321 // positive regulation of Rho GTPase activity // inferred from direct assay /// 0035023 // regulation of Rho protein signal transduction // inferred from electronic annotation /// 0035104 // positive regulation of transcription via sterol regulatory element binding // inferred from direct assay /// 0051496 // positive regulation of stress fiber assembly // inferred from direct assay	0005622 // intracellular // inferred from electronic annotation /// 0005737 // cytoplasm // inferred from electronic annotation /// 0005829 // cytosol // inferred from direct assay	0005085 // guanyl-nucleotide exchange factor activity // inferred from electronic annotation /// 0005089 // Rho guanyl-nucleotide exchange factor activity // inferred from electronic annotation /// 0005100 // Rho GTPase activator activity // inferred from direct assay	chr1:17941582-18024363 (+) // 89.68 // p36.13
11718996_at	0.096559	0.00243783	0.0121067	-0.00243783	-0.0339658	-0.108231	0.314922	0.120497	1.06087	0.085246	1.06087	up	MSRB2	22921	0006355 // regulation of transcription, DNA-dependent // traceable author statement /// 0030091 // protein repair // inferred from sequence or structural similarity /// 0030091 // protein repair // inferred from electronic annotation /// 0055114 // oxidation-reduction process // inferred from electronic annotation	0005739 // mitochondrion // inferred from sequence or structural similarity /// 0005739 // mitochondrion // inferred from electronic annotation	0000318 // protein-methionine-R-oxide reductase activity // inferred from sequence or structural similarity /// 0000318 // protein-methionine-R-oxide reductase activity // inferred from electronic annotation /// 0003700 // sequence-specific DNA binding transcription factor activity // traceable author statement /// 0008113 // peptide-methionine-(S)-S-oxide reductase activity // inferred from elec…	chr10:23384377-23411276 (+) // 57.95 // p12.2
11742377_at	-0.253511	0.0532045	0.221658	-0.0532045	-0.125395	0.0754642	0.903193	0.797059	1.02918	0.0414956	1.02918	up	OR7C2	26658	0007165 // signal transduction // inferred from electronic annotation /// 0007186 // G-protein coupled receptor signaling pathway // inferred from electronic annotation /// 0007608 // sensory perception of smell // inferred from electronic annotation /// 0050896 // response to stimulus // inferred from electronic annotation /// 0050911 // detection of chemical stimulus involved in sensory percept…	0005886 // plasma membrane // traceable author statement /// 0005886 // plasma membrane // inferred from electronic annotation /// 0016020 // membrane // inferred from electronic annotation /// 0016021 // integral to membrane // inferred from electronic annotation	0004871 // signal transducer activity // inferred from electronic annotation /// 0004872 // receptor activity // inferred from electronic annotation /// 0004930 // G-protein coupled receptor activity // inferred from electronic annotation /// 0004984 // olfactory receptor activity // inferred from electronic annotation	chr19:15052300-15053260 (+) // 99.69 // p13.12
11736548_s_at	0.0103822	-0.0103822	-0.0725188	0.240443	-0.011476	0.0166092	0.512781	0.273016	-1.07626	-0.106032	1.07626	down	FANCD2	2177	0006281 // DNA repair // traceable author statement /// 0006281 // DNA repair // inferred from electronic annotation /// 0006974 // response to DNA damage stimulus // inferred from electronic annotation /// 0007049 // cell cycle // inferred from electronic annotation /// 0007129 // synapsis // inferred from electronic annotation /// 0007276 // gamete generation // inferred from electronic annotat…	0000793 // condensed chromosome // inferred from electronic annotation /// 0005634 // nucleus // inferred from electronic annotation /// 0005654 // nucleoplasm // traceable author statement	0005515 // protein binding // inferred from physical interaction	chr3:10068070-10141344 (+) // 93.96 // p25.3
11747866_a_at	-0.0134525	-0.0284009	0.0134525	0.153997	0.152642	-0.097486	0.636324	0.401737	-1.05642	-0.0791846	1.05642	down	RBL2	5934	0000080 // G1 phase of mitotic cell cycle // traceable author statement /// 0000278 // mitotic cell cycle // traceable author statement /// 0006351 // transcription, DNA-dependent // inferred from electronic annotation /// 0006355 // regulation of transcription, DNA-dependent // inferred from electronic annotation /// 0007049 // cell cycle // inferred from electronic annotation /// 0016568 // chr…	0000785 // chromatin // inferred from electronic annotation /// 0005634 // nucleus // inferred from direct assay /// 0005634 // nucleus // inferred from electronic annotation /// 0005654 // nucleoplasm // traceable author statement /// 0005667 // transcription factor complex // inferred from electronic annotation /// 0005730 // nucleolus // inferred from direct assay /// 0005737 // cytoplasm // i…	0003677 // DNA binding // inferred from electronic annotation /// 0005515 // protein binding // inferred from physical interaction	chr16:53483880-53524532 (+) // 99.86 // q12.2
11719799_a_at	-0.0861778	0.0197506	-0.0360422	0.0756283	-0.010149	0.010149	0.444198	0.212607	-1.04201	-0.0593659	1.04201	down	MBD4	8930	0006281 // DNA repair // traceable author statement /// 0006281 // DNA repair // inferred from electronic annotation /// 0006284 // base-excision repair // inferred from electronic annotation /// 0006284 // base-excision repair // traceable author statement /// 0006285 // base-excision repair, AP site formation // traceable author statement /// 0006974 // response to DNA damage stimulus // inferr…	0000785 // chromatin // inferred from electronic annotation /// 0005634 // nucleus // inferred from direct assay /// 0005634 // nucleus // inferred from electronic annotation /// 0005634 // nucleus // traceable author statement /// 0005654 // nucleoplasm // traceable author statement /// 0005730 // nucleolus // inferred from direct assay /// 0005737 // cytoplasm // inferred from electronic annota…	0003677 // DNA binding // inferred from electronic annotation /// 0003696 // satellite DNA binding // traceable author statement /// 0003824 // catalytic activity // inferred from electronic annotation /// 0004520 // endodeoxyribonuclease activity // traceable author statement /// 0005515 // protein binding // inferred from physical interaction /// 0016787 // hydrolase activity // inferred from e…	chr3:129149788-129159022 (-) // 86.25 // q21.3
11742511_a_at	0.00589705	0.0628943	-0.00936031	0.0944881	-0.00589705	-0.118327	0.832555	0.672516	1.02082	0.0297223	1.02082	up	IL4R	3566	0002532 // production of molecular mediator involved in inflammatory response // inferred from electronic annotation /// 0006955 // immune response // traceable author statement /// 0007165 // signal transduction // traceable author statement /// 0019221 // cytokine-mediated signaling pathway // inferred from electronic annotation /// 0030728 // ovulation // inferred from electronic annotation //…	0005576 // extracellular region // inferred from electronic annotation /// 0005615 // extracellular space // inferred from electronic annotation /// 0005886 // plasma membrane // inferred from electronic annotation /// 0005887 // integral to plasma membrane // traceable author statement /// 0016020 // membrane // inferred from electronic annotation /// 0016021 // integral to membrane // inferred …	0004872 // receptor activity // inferred from electronic annotation /// 0004896 // cytokine receptor activity // inferred from electronic annotation /// 0004913 // interleukin-4 receptor activity // traceable author statement /// 0005057 // receptor signaling protein activity // traceable author statement /// 0005515 // protein binding // inferred from physical interaction /// 0043560 // insulin …	chr16:27325250-27364017 (+) // 70.52 // p12.1
11741910_s_at	0.0228658	0.0046277	-0.0263278	-0.0046277	-0.177298	0.0621164	0.791765	0.608967	1.02835	0.0403248	1.02835	up	PKNOX2	63876	0006355 // regulation of transcription, DNA-dependent // inferred from electronic annotation /// 0006357 // regulation of transcription from RNA polymerase II promoter // inferred from electronic annotation	0005634 // nucleus // inferred from electronic annotation /// 0005737 // cytoplasm // inferred from electronic annotation /// 0015629 // actin cytoskeleton // inferred from electronic annotation /// 0015630 // microtubule cytoskeleton // inferred from electronic annotation	0003677 // DNA binding // inferred from direct assay /// 0003677 // DNA binding // inferred from electronic annotation /// 0003700 // sequence-specific DNA binding transcription factor activity // inferred from electronic annotation /// 0003785 // actin monomer binding // inferred from electronic annotation /// 0043565 // sequence-specific DNA binding // inferred from electronic annotation /// 00…	chr11:125034558-125303282 (+) // 97.22 // q24.2
11759627_at	0.176264	0.326004	0.127664	-0.182314	-0.127665	-0.131352	0.0389894	0.00457107	1.28084	0.357088	1.28084	up	USP15	9958	0006508 // proteolysis // inferred from electronic annotation /// 0006511 // ubiquitin-dependent protein catabolic process // inferred from electronic annotation /// 0016579 // protein deubiquitination // inferred from direct assay		0003824 // catalytic activity // inferred from electronic annotation /// 0004197 // cysteine-type endopeptidase activity // traceable author statement /// 0004221 // ubiquitin thiolesterase activity // inferred from electronic annotation /// 0004843 // ubiquitin-specific protease activity // inferred from direct assay /// 0004843 // ubiquitin-specific protease activity // inferred from electronic…	chr12:62654160-62730474 (+) // 82.6 // q14.1
11718129_x_at	0.158369	0.0801239	0.179724	-0.167748	-0.184745	-0.0801239	0.030646	0.00307111	1.21724	0.283611	1.21724	up	ARL2	402	0006184 // GTP catabolic process // inferred from mutant phenotype /// 0007021 // tubulin complex assembly // traceable author statement /// 0007049 // cell cycle // inferred from electronic annotation /// 0007264 // small GTPase mediated signal transduction // inferred from electronic annotation /// 0010811 // positive regulation of cell-substrate adhesion // inferred from sequence or structural…	0005622 // intracellular // inferred from electronic annotation /// 0005634 // nucleus // inferred from direct assay /// 0005634 // nucleus // inferred from electronic annotation /// 0005737 // cytoplasm // inferred from electronic annotation /// 0005739 // mitochondrion // inferred from electronic annotation /// 0005758 // mitochondrial intermembrane space // inferred from direct assay /// 00057…	0000166 // nucleotide binding // inferred from electronic annotation /// 0003924 // GTPase activity // inferred from mutant phenotype /// 0005095 // GTPase inhibitor activity // traceable author statement /// 0005515 // protein binding // inferred from physical interaction /// 0005525 // GTP binding // inferred from mutant phenotype /// 0005525 // GTP binding // inferred from electronic annotatio…	chr11:64781423-64789656 (+) // 95.24 // q13.1
11734958_s_at	-0.14952	0.0373402	-0.0435495	0.199583	-0.0373402	0.0420985	0.482355	0.245069	-1.08675	-0.120024	1.08675	down	C14orf135	64430		0016020 // membrane // inferred from electronic annotation /// 0016021 // integral to membrane // inferred from electronic annotation		chr14:60558544-60601530 (+) // 99.38 // q23.1
11759275_at	6.74725e-05	-6.74725e-05	-0.103519	0.0699019	-0.0369823	0.0565717	0.490751	0.252703	-1.0456	-0.0643367	1.0456	down	OR2M3	127062	0007165 // signal transduction // inferred from electronic annotation /// 0007186 // G-protein coupled receptor signaling pathway // inferred from electronic annotation /// 0007608 // sensory perception of smell // inferred from electronic annotation /// 0050896 // response to stimulus // inferred from electronic annotation /// 0050911 // detection of chemical stimulus involved in sensory percept…	0005886 // plasma membrane // traceable author statement /// 0005886 // plasma membrane // inferred from electronic annotation /// 0016020 // membrane // inferred from electronic annotation /// 0016021 // integral to membrane // inferred from electronic annotation	0004871 // signal transducer activity // inferred from electronic annotation /// 0004872 // receptor activity // inferred from electronic annotation /// 0004930 // G-protein coupled receptor activity // inferred from electronic annotation /// 0004984 // olfactory receptor activity // inferred from electronic annotation	chr1:248366331-248367393 (+) // 100.0 // q44
11745871_a_at	-0.045639	-0.0906944	-0.119549	0.0643215	0.0660505	0.045639	0.0305742	0.00305216	-1.10494	-0.143965	1.10494	down	PAPOLA	10914	0000398 // nuclear mRNA splicing, via spliceosome // traceable author statement /// 0006351 // transcription, DNA-dependent // inferred from electronic annotation /// 0006366 // transcription from RNA polymerase II promoter // traceable author statement /// 0006369 // termination of RNA polymerase II transcription // traceable author statement /// 0006378 // mRNA polyadenylation // non-traceable …	0005634 // nucleus // inferred from direct assay /// 0005634 // nucleus // traceable author statement /// 0005634 // nucleus // inferred from electronic annotation /// 0005654 // nucleoplasm // traceable author statement /// 0005730 // nucleolus // inferred from direct assay /// 0005737 // cytoplasm // traceable author statement /// 0005737 // cytoplasm // inferred from electronic annotation	0000166 // nucleotide binding // inferred from electronic annotation /// 0000287 // magnesium ion binding // inferred from sequence or structural similarity /// 0003723 // RNA binding // non-traceable author statement /// 0003723 // RNA binding // inferred from electronic annotation /// 0004652 // polynucleotide adenylyltransferase activity // inferred from sequence or structural similarity /// 0…	chr14:96968770-97033420 (+) // 97.22 // q32.2
11734814_a_at	0.13426	0.00258517	-0.0854387	0.0390275	-0.00258517	-0.12199	0.784789	0.598875	1.03215	0.0456517	1.03215	up	PDE1A	5136	0000042 // protein targeting to Golgi // inferred from electronic annotation /// 0007165 // signal transduction // traceable author statement /// 0007165 // signal transduction // inferred from electronic annotation /// 0007173 // epidermal growth factor receptor signaling pathway // traceable author statement /// 0007202 // activation of phospholipase C activity // traceable author statement ///…	0005829 // cytosol // traceable author statement	0003824 // catalytic activity // inferred from electronic annotation /// 0004114 // 3',5'-cyclic-nucleotide phosphodiesterase activity // inferred from electronic annotation /// 0004117 // calmodulin-dependent cyclic-nucleotide phosphodiesterase activity // traceable author statement /// 0005516 // calmodulin binding // inferred from electronic annotation /// 0008081 // phosphoric diester hydrola…	chr2:183006903-183387425 (-) // 97.1 // q32.1
11722465_a_at	0.038353	-0.0452437	-0.00981283	-0.0770006	0.0280533	0.00981331	0.937186	0.862388	1.0052	0.0074768	1.0052	up	C17orf80	55028		0016020 // membrane // inferred from electronic annotation /// 0016021 // integral to membrane // inferred from electronic annotation		chr17:71228867-71245093 (+) // 98.03 // q25.1
11719993_x_at	-0.0831561	0.00391197	-0.00391197	-0.0578508	0.0439167	0.0523348	0.651081	0.419041	-1.02848	-0.040519	1.02848	down	NLK	51701	0000165 // MAPK cascade // inferred from sequence or structural similarity /// 0000165 // MAPK cascade // inferred from electronic annotation /// 0006351 // transcription, DNA-dependent // inferred from electronic annotation /// 0006355 // regulation of transcription, DNA-dependent // inferred from sequence or structural similarity /// 0006355 // regulation of transcription, DNA-dependent // infe…	0005634 // nucleus // inferred from sequence or structural similarity /// 0005634 // nucleus // inferred from electronic annotation /// 0005634 // nucleus // traceable author statement /// 0005737 // cytoplasm // inferred from electronic annotation	0000166 // nucleotide binding // inferred from electronic annotation /// 0000287 // magnesium ion binding // inferred from sequence or structural similarity /// 0000287 // magnesium ion binding // inferred from electronic annotation /// 0004672 // protein kinase activity // traceable author statement /// 0004672 // protein kinase activity // inferred from electronic annotation /// 0004674 // prot…	chr17:26368784-26523402 (+) // 91.63 // q11.2
11733607_a_at	-0.0509317	-0.128149	0.0297942	0.0059588	0.0482359	-0.0059588	0.483156	0.24592	-1.04669	-0.0658409	1.04669	down	LRRC34	151827				chr3:169511268-169530312 (-) // 97.6 // q26.2
11721035_x_at	0.0151782	0.074923	0.228114	-0.401433	-0.343916	-0.0151782	0.196464	0.0573463	1.28305	0.359581	1.28305	up	PPP1R3B	79660	0005975 // carbohydrate metabolic process // inferred from electronic annotation /// 0005977 // glycogen metabolic process // inferred from electronic annotation			chr8:8993764-9008220 (-) // 88.24 // p23.1
11742980_a_at	-0.0119245	0.0583963	0.0119245	0.0443597	-0.017061	-0.0473146	0.704748	0.484499	1.01828	0.0261374	1.01828	up	ANKS1B	56899		0005634 // nucleus // inferred from electronic annotation /// 0005737 // cytoplasm // inferred from electronic annotation /// 0005886 // plasma membrane // inferred from electronic annotation /// 0014069 // postsynaptic density // inferred from electronic annotation /// 0015030 // Cajal body // inferred from electronic annotation /// 0016020 // membrane // inferred from electronic annotation /// …	0046875 // ephrin receptor binding // inferred from physical interaction	chr12:99137995-99548542 (-) // 97.01 // q23.1
11717748_x_at	0.0202723	0.051959	0.0495567	-0.0240717	-0.0581818	-0.0202713	0.0594427	0.00904969	1.05319	0.0747709	1.05319	up	MCTS1	28985	0006351 // transcription, DNA-dependent // inferred from electronic annotation /// 0006355 // regulation of transcription, DNA-dependent // inferred from electronic annotation /// 0006974 // response to DNA damage stimulus // inferred from electronic annotation /// 0007049 // cell cycle // inferred from electronic annotation /// 0008284 // positive regulation of cell proliferation // traceable au…	0005737 // cytoplasm // inferred from electronic annotation	0003723 // RNA binding // inferred from electronic annotation	chrX:119737687-119755014 (+) // 74.21 // q24
11742257_a_at	-0.062624	0.422458	0.0232482	-0.0392649	0.266788	-0.0232482	0.881295	0.75655	1.04218	0.0596024	1.04218	up	PTGER3	5733	0001660 // fever generation // inferred from electronic annotation /// 0006351 // transcription, DNA-dependent // traceable author statement /// 0007165 // signal transduction // inferred from electronic annotation /// 0007186 // G-protein coupled receptor signaling pathway // traceable author statement /// 0007186 // G-protein coupled receptor signaling pathway // inferred from electronic annota…	0005635 // nuclear envelope // traceable author statement /// 0005886 // plasma membrane // traceable author statement /// 0005886 // plasma membrane // inferred from electronic annotation /// 0005887 // integral to plasma membrane // traceable author statement /// 0016020 // membrane // inferred from electronic annotation /// 0016021 // integral to membrane // inferred from electronic annotation…	0004871 // signal transducer activity // inferred from electronic annotation /// 0004872 // receptor activity // inferred from electronic annotation /// 0004879 // ligand-activated sequence-specific DNA binding RNA polymerase II transcription factor activity // traceable author statement /// 0004930 // G-protein coupled receptor activity // inferred from electronic annotation /// 0004955 // prost…	chr1:71418114-71513491 (-) // 92.12 // p31.1
11752824_a_at	0.0105052	-0.134617	0.110766	-0.0105052	0.131043	-0.14048	0.992756	0.984435	1.00152	0.0021985	1.00152	up	C17orf61-PLSCR3 /// PLSCR3	100529211 /// 57048	0017121 // phospholipid scrambling // non-traceable author statement /// 0042593 // glucose homeostasis // inferred from electronic annotation /// 0042632 // cholesterol homeostasis // inferred from electronic annotation /// 0071222 // cellular response to lipopolysaccharide // inferred from electronic annotation	0005886 // plasma membrane // inferred from direct assay /// 0005886 // plasma membrane // non-traceable author statement /// 0016020 // membrane // inferred from electronic annotation /// 0016021 // integral to membrane // inferred from electronic annotation	0005509 // calcium ion binding // non-traceable author statement /// 0005515 // protein binding // inferred from physical interaction /// 0017124 // SH3 domain binding // inferred from electronic annotation /// 0017128 // phospholipid scramblase activity // non-traceable author statement /// 0048306 // calcium-dependent protein binding // inferred from physical interaction	chr17:7293535-7307414 (-) // 97.7 // p13.1
11751321_a_at	0.173423	-0.105975	0.000709057	-0.000709534	0.038362	-0.196248	0.735882	0.526401	1.05379	0.0755841	1.05379	up	CRIM1	51232	0001558 // regulation of cell growth // inferred from electronic annotation /// 0007399 // nervous system development // traceable author statement /// 0043086 // negative regulation of catalytic activity // inferred from electronic annotation /// 0048009 // insulin-like growth factor receptor signaling pathway // traceable author statement	0005576 // extracellular region // inferred from electronic annotation /// 0005886 // plasma membrane // inferred from electronic annotation /// 0016020 // membrane // inferred from electronic annotation /// 0016021 // integral to membrane // inferred from electronic annotation /// 0016021 // integral to membrane // traceable author statement	0004857 // enzyme inhibitor activity // inferred from electronic annotation /// 0004867 // serine-type endopeptidase inhibitor activity // inferred from electronic annotation /// 0005010 // insulin-like growth factor-activated receptor activity // traceable author statement /// 0005520 // insulin-like growth factor binding // inferred from electronic annotation	chr2:36744515-36776110 (+) // 88.26 // p22.2
11756118_s_at	0.0594606	0.0688515	-0.021986	0.00693703	-0.0602913	-0.00693703	0.418425	0.191555	1.03925	0.0555391	1.03925	up	MLL5	55904	0002446 // neutrophil mediated immunity // inferred from sequence or structural similarity /// 0002446 // neutrophil mediated immunity // inferred from electronic annotation /// 0006306 // DNA methylation // inferred from sequence or structural similarity /// 0006306 // DNA methylation // inferred from electronic annotation /// 0006351 // transcription, DNA-dependent // inferred from electronic a…	0005634 // nucleus // inferred from electronic annotation /// 0016607 // nuclear speck // inferred from electronic annotation /// 0070688 // MLL5-L complex // inferred from direct assay	0003713 // transcription coactivator activity // inferred from mutant phenotype /// 0005515 // protein binding // inferred from physical interaction /// 0008168 // methyltransferase activity // inferred from electronic annotation /// 0008270 // zinc ion binding // inferred from electronic annotation /// 0016740 // transferase activity // inferred from electronic annotation /// 0018024 // histone-…	chr7:104753404-104754527 (+) // 99.05 // q22.3
11728751_a_at	0.0296698	0.175443	0.0809665	-0.0331054	-0.0296698	-0.0654464	0.143319	0.0353431	1.10046	0.1381	1.10046	up	OSBP	5007	0006810 // transport // inferred from electronic annotation /// 0006869 // lipid transport // inferred from electronic annotation	0000139 // Golgi membrane // inferred from electronic annotation /// 0005737 // cytoplasm // inferred from electronic annotation /// 0005794 // Golgi apparatus // inferred from electronic annotation /// 0016020 // membrane // inferred from electronic annotation	0005543 // phospholipid binding // inferred from electronic annotation /// 0008142 // oxysterol binding // traceable author statement /// 0008289 // lipid binding // inferred from electronic annotation	chr11:59341871-59383617 (-) // 94.22 // q12.1
11715402_x_at	-0.209532	-0.149598	-0.136403	0.136403	0.197323	0.16351	0.00937619	0.000317857	-1.25782	-0.330923	1.25782	down	ILF2	3608	0006351 // transcription, DNA-dependent // inferred from direct assay /// 0006351 // transcription, DNA-dependent // inferred from electronic annotation /// 0006355 // regulation of transcription, DNA-dependent // inferred from electronic annotation /// 0006955 // immune response // inferred from electronic annotation /// 0045893 // positive regulation of transcription, DNA-dependent // inferred …	0005634 // nucleus // inferred from direct assay /// 0005634 // nucleus // inferred from electronic annotation /// 0005730 // nucleolus // inferred from direct assay /// 0005730 // nucleolus // inferred from electronic annotation /// 0005737 // cytoplasm // inferred from electronic annotation /// 0030529 // ribonucleoprotein complex // inferred from direct assay	0003677 // DNA binding // inferred from direct assay /// 0003677 // DNA binding // inferred from electronic annotation /// 0003723 // RNA binding // inferred from electronic annotation /// 0003725 // double-stranded RNA binding // inferred from direct assay /// 0005515 // protein binding // inferred from physical interaction /// 0005524 // ATP binding // inferred from electronic annotation /// 00…	chr1:153634263-153643471 (-) // 64.49 // q21.3
11760528_at	-0.0367558	0.150139	0.132308	-0.10842	-0.0488274	0.036756	0.388725	0.169585	1.08829	0.122061	1.08829	up	RDM1	201299	0006281 // DNA repair // inferred from electronic annotation /// 0006310 // DNA recombination // inferred from electronic annotation	0005634 // nucleus // inferred from electronic annotation /// 0005730 // nucleolus // inferred from direct assay /// 0005730 // nucleolus // inferred from electronic annotation /// 0005737 // cytoplasm // inferred from direct assay /// 0005737 // cytoplasm // inferred from electronic annotation /// 0015030 // Cajal body // inferred from electronic annotation /// 0016605 // PML body // inferred fr…	0000166 // nucleotide binding // inferred from electronic annotation /// 0003676 // nucleic acid binding // inferred from electronic annotation /// 0003677 // DNA binding // inferred from electronic annotation /// 0003723 // RNA binding // inferred from electronic annotation	chr17:34249158-34257770 (-) // 85.03 // q12
11744420_at	0.0531907	-0.0582628	-0.156415	0.0052371	-0.0052371	0.00586653	0.643039	0.409776	-1.03942	-0.0557845	1.03942	down	MIR600 /// MIR600HG	693185 /// 81571				chr9:125871772-125877756 (-) // 95.55 // q33.3
11761323_at	0.065681	-0.14262	-0.0280871	0.0280874	-0.141741	0.232618	0.771533	0.57913	-1.05312	-0.0746635	1.05312	down	COMMD9	29099				chr11:36296052-36310976 (-) // 89.17 // p13
11744583_s_at	0.266368	-0.0322194	0.122018	-0.118484	-0.100646	0.0322194	0.345564	0.1398	1.13369	0.181026	1.13369	up	AMDHD2 /// CEMP1	51005 /// 752014	0005975 // carbohydrate metabolic process // inferred from electronic annotation /// 0006044 // N-acetylglucosamine metabolic process // inferred from electronic annotation	0005737 // cytoplasm // inferred from electronic annotation	0008448 // N-acetylglucosamine-6-phosphate deacetylase activity // inferred from electronic annotation /// 0016787 // hydrolase activity // inferred from electronic annotation /// 0016810 // hydrolase activity, acting on carbon-nitrogen (but not peptide) bonds // inferred from electronic annotation	chr16:2570365-2579732 (+) // 99.19 // p13.3
11758184_x_at	-0.31965	-0.147563	-0.117053	0.185491	0.117053	0.136549	0.0496677	0.00675625	-1.26674	-0.341119	1.26674	down	KRT8	3856	0007010 // cytoskeleton organization // non-traceable author statement /// 0044419 // interspecies interaction between organisms // inferred from electronic annotation	0005634 // nucleus // inferred from electronic annotation /// 0005654 // nucleoplasm // inferred from electronic annotation /// 0005737 // cytoplasm // inferred from direct assay /// 0005737 // cytoplasm // inferred from electronic annotation /// 0005882 // intermediate filament // non-traceable author statement /// 0005882 // intermediate filament // inferred from electronic annotation /// 00163…	0005198 // structural molecule activity // non-traceable author statement /// 0005198 // structural molecule activity // inferred from electronic annotation /// 0005515 // protein binding // inferred from physical interaction	chr12:53293746-53298821 (-) // 86.05 // q13.13
11725061_a_at	-0.00317097	0.0433865	0.0378313	-0.012147	0.00317097	-0.00370789	0.313681	0.119865	1.02118	0.0302436	1.02118	up	USP7	7874	0006281 // DNA repair // inferred from electronic annotation /// 0006283 // transcription-coupled nucleotide-excision repair // inferred from mutant phenotype /// 0006508 // proteolysis // inferred from electronic annotation /// 0006511 // ubiquitin-dependent protein catabolic process // inferred from electronic annotation /// 0006917 // induction of apoptosis // inferred from electronic annotati…	0005634 // nucleus // inferred from direct assay /// 0005634 // nucleus // inferred from electronic annotation /// 0005634 // nucleus // traceable author statement /// 0005737 // cytoplasm // inferred from electronic annotation /// 0005829 // cytosol // inferred from direct assay /// 0016605 // PML body // inferred from electronic annotation	0002039 // p53 binding // inferred from direct assay /// 0004197 // cysteine-type endopeptidase activity // traceable author statement /// 0004221 // ubiquitin thiolesterase activity // inferred from mutant phenotype /// 0004221 // ubiquitin thiolesterase activity // inferred from electronic annotation /// 0004843 // ubiquitin-specific protease activity // inferred from direct assay /// 0004843 /…	chr16:8985953-9057341 (-) // 95.32 // p13.2
11751316_x_at	0.0321765	0.0089488	-0.0089488	0.308467	-0.0502248	-0.147485	0.935914	0.859858	-1.01832	-0.0261938	1.01832	down	EPS8L1	54869	0016310 // phosphorylation // inferred from electronic annotation	0005737 // cytoplasm // inferred from electronic annotation	0004872 // receptor activity // inferred from electronic annotation /// 0016301 // kinase activity // inferred from electronic annotation	chr19:55591759-55599057 (+) // 97.73 // q13.42
11719866_at	0.108071	0.139231	0.0671463	-0.0924645	-0.150353	-0.0671463	0.0301434	0.00297803	1.1552	0.208137	1.1552	up	SVEP1	79987	0007155 // cell adhesion // inferred from electronic annotation	0005576 // extracellular region // inferred from electronic annotation /// 0005737 // cytoplasm // inferred from electronic annotation /// 0005737 // cytoplasm // inferred from direct assay /// 0016020 // membrane // inferred from electronic annotation	0005509 // calcium ion binding // inferred from electronic annotation	chr9:113127527-113342160 (-) // 98.99 // q31.3
11747376_s_at	0.287419	0.417065	0.218392	-0.218392	-0.441594	-0.275305	0.0252546	0.00221618	1.53622	0.619389	1.53622	up	CCPG1	9236	0007049 // cell cycle // inferred from electronic annotation /// 0045944 // positive regulation of transcription from RNA polymerase II promoter // inferred from electronic annotation /// 2001106 // regulation of Rho guanyl-nucleotide exchange factor activity // inferred from electronic annotation	0016020 // membrane // inferred from electronic annotation /// 0016021 // integral to membrane // inferred from electronic annotation		chr15:55651043-55665781 (-) // 91.73 // q21.3
11740760_at	-0.024087	-0.369708	0.024087	0.106071	0.0725386	-0.226697	0.749669	0.546651	-1.07714	-0.107207	1.07714	down	TRPA1	8989	0006810 // transport // inferred from electronic annotation /// 0006811 // ion transport // traceable author statement /// 0006811 // ion transport // inferred from electronic annotation /// 0006816 // calcium ion transport // inferred from electronic annotation /// 0009409 // response to cold // inferred from electronic annotation /// 0042493 // response to drug // inferred from electronic annot…	0005887 // integral to plasma membrane // traceable author statement /// 0016020 // membrane // inferred from electronic annotation /// 0016021 // integral to membrane // inferred from electronic annotation /// 0032421 // stereocilium bundle // inferred from electronic annotation	0005216 // ion channel activity // inferred from electronic annotation /// 0005262 // calcium channel activity // inferred from electronic annotation /// 0015267 // channel activity // traceable author statement /// 0015267 // channel activity // inferred from electronic annotation	chr8:72933485-72987852 (-) // 95.44 // q13.3
11719788_s_at	0.178377	0.178847	0.134629	-0.180858	-0.19029	-0.134629	0.00606192	0.00012414	1.25923	0.332543	1.25923	up	TUBB2A	7280	0006184 // GTP catabolic process // inferred from electronic annotation /// 0006457 // protein folding // traceable author statement /// 0007017 // microtubule-based process // inferred from electronic annotation /// 0007018 // microtubule-based movement // inferred from electronic annotation /// 0007067 // mitosis // inferred from electronic annotation /// 0030182 // neuron differentiation // in…	0005737 // cytoplasm // inferred from electronic annotation /// 0005856 // cytoskeleton // inferred from electronic annotation /// 0005874 // microtubule // inferred from direct assay /// 0005874 // microtubule // inferred from electronic annotation /// 0043234 // protein complex // inferred from electronic annotation	0000166 // nucleotide binding // inferred from electronic annotation /// 0003924 // GTPase activity // inferred from electronic annotation /// 0005198 // structural molecule activity // inferred from electronic annotation /// 0005525 // GTP binding // inferred from electronic annotation /// 0042277 // peptide binding // inferred from electronic annotation	chr6:3153911-3157809 (-) // 96.98 // p25.2
11751189_x_at	0.00669003	0.104994	-0.215145	-0.0025804	-0.0233483	0.0025804	0.900906	0.792604	-1.01868	-0.0267041	1.01868	down	RIMS1	22999	0006461 // protein complex assembly // inferred from direct assay /// 0006810 // transport // inferred from electronic annotation /// 0006836 // neurotransmitter transport // inferred from electronic annotation /// 0006886 // intracellular protein transport // inferred from electronic annotation /// 0006887 // exocytosis // inferred from electronic annotation /// 0006944 // cellular membrane fusi…	0005622 // intracellular // inferred from electronic annotation /// 0005886 // plasma membrane // traceable author statement /// 0005886 // plasma membrane // inferred from electronic annotation /// 0016020 // membrane // inferred from electronic annotation /// 0030054 // cell junction // inferred from electronic annotation /// 0042734 // presynaptic membrane // inferred from sequence or structur…	0005083 // small GTPase regulator activity // traceable author statement /// 0005515 // protein binding // inferred from physical interaction /// 0017137 // Rab GTPase binding // inferred from electronic annotation /// 0046872 // metal ion binding // inferred from electronic annotation	chr6:72970401-73110962 (+) // 92.33 // q13
11748164_a_at	0.326037	0.243627	0.0742416	-0.0814142	-0.0742416	-0.148664	0.0833444	0.0153258	1.24494	0.316075	1.24494	up	VCAN	1462	0007155 // cell adhesion // inferred from electronic annotation /// 0007155 // cell adhesion // traceable author statement /// 0007275 // multicellular organismal development // traceable author statement /// 0007507 // heart development // inferred from electronic annotation /// 0008037 // cell recognition // traceable author statement /// 0008347 // glial cell migration // inferred from direct …	0005576 // extracellular region // inferred from electronic annotation /// 0005578 // proteinaceous extracellular matrix // inferred from electronic annotation /// 0005578 // proteinaceous extracellular matrix // traceable author statement /// 0005615 // extracellular space // inferred from direct assay /// 0031012 // extracellular matrix // inferred from direct assay /// 0031012 // extracellular…	0005509 // calcium ion binding // inferred from electronic annotation /// 0005539 // glycosaminoglycan binding // traceable author statement /// 0005540 // hyaluronic acid binding // inferred from electronic annotation /// 0005540 // hyaluronic acid binding // traceable author statement /// 0030246 // carbohydrate binding // inferred from electronic annotation	chr5:82767582-82876981 (+) // 99.9 // q14.2
11721203_at	-0.0307376	-0.00962758	-0.112743	0.092577	0.0742469	0.00962758	0.185689	0.0525696	-1.07912	-0.109853	1.07912	down	SCARF2	91179	0007155 // cell adhesion // inferred from electronic annotation	0016020 // membrane // inferred from electronic annotation /// 0016021 // integral to membrane // inferred from electronic annotation	0004872 // receptor activity // inferred from electronic annotation /// 0005515 // protein binding // inferred from physical interaction	chr22:20778873-20792146 (-) // 91.56 // q11.21
11735804_x_at	0.0798588	0.127399	0.0435467	-0.0690985	-0.125147	-0.0435467	0.058764	0.00889804	1.11951	0.162866	1.11951	up	NAT6	24142		0005737 // cytoplasm // inferred from direct assay /// 0005737 // cytoplasm // inferred from electronic annotation /// 0005739 // mitochondrion // inferred from direct assay	0008080 // N-acetyltransferase activity // inferred from electronic annotation /// 0016740 // transferase activity // inferred from electronic annotation /// 0016746 // transferase activity, transferring acyl groups // inferred from electronic annotation	chr3:50333833-50336847 (-) // 98.23 // p21.31
11719412_at	0.00459242	0.0732849	-0.00459218	-0.0734664	-0.00741315	0.104439	0.897489	0.787254	1.01156	0.0165754	1.01156	up	PBX1	5087	0001655 // urogenital system development // inferred from electronic annotation /// 0001658 // branching involved in ureteric bud morphogenesis // inferred from electronic annotation /// 0006351 // transcription, DNA-dependent // inferred from electronic annotation /// 0006355 // regulation of transcription, DNA-dependent // non-traceable author statement /// 0006355 // regulation of transcriptio…	0005634 // nucleus // inferred from direct assay /// 0005634 // nucleus // inferred from electronic annotation /// 0005667 // transcription factor complex // inferred from electronic annotation /// 0005730 // nucleolus // inferred from direct assay /// 0005737 // cytoplasm // inferred from direct assay /// 0005737 // cytoplasm // inferred from electronic annotation	0003677 // DNA binding // inferred from direct assay /// 0003677 // DNA binding // inferred from electronic annotation /// 0003700 // sequence-specific DNA binding transcription factor activity // inferred from electronic annotation /// 0003700 // sequence-specific DNA binding transcription factor activity // non-traceable author statement /// 0005515 // protein binding // inferred from physical …	chr1:164528434-164821067 (+) // 94.97 // q23.3
11726441_a_at	-0.0767841	-0.113926	-0.130071	0.214773	0.0767841	0.223326	0.0417691	0.00510049	-1.21298	-0.278555	1.21298	down	ERCC6L	54821	0000087 // M phase of mitotic cell cycle // traceable author statement /// 0000236 // mitotic prometaphase // traceable author statement /// 0000278 // mitotic cell cycle // traceable author statement /// 0007049 // cell cycle // inferred from electronic annotation /// 0007067 // mitosis // inferred from electronic annotation /// 0051301 // cell division // inferred from electronic annotation	0000775 // chromosome, centromeric region // inferred from electronic annotation /// 0000776 // kinetochore // inferred from electronic annotation /// 0000777 // condensed chromosome kinetochore // inferred from electronic annotation /// 0005694 // chromosome // inferred from electronic annotation /// 0005829 // cytosol // traceable author statement	0000166 // nucleotide binding // inferred from electronic annotation /// 0003676 // nucleic acid binding // inferred from electronic annotation /// 0003677 // DNA binding // inferred from electronic annotation /// 0004386 // helicase activity // inferred from electronic annotation /// 0005524 // ATP binding // inferred from electronic annotation /// 0016787 // hydrolase activity // inferred from …	chrX:71424514-71458897 (-) // 98.01 // q13.1
11761498_at	0.0897031	0.144087	-0.0743442	0.0233717	-0.040122	-0.0233717	0.62259	0.3855	1.04719	0.0665228	1.04719	up	FAM129C	199786			0005543 // phospholipid binding // inferred from electronic annotation	chr19:17634109-17660620 (+) // 99.07 // p13.11
11761732_at	-0.0558634	-0.00229931	-0.0182185	0.13867	0.00229931	0.200353	0.249767	0.0832606	-1.10132	-0.139235	1.10132	down	PILRA	29992	0007165 // signal transduction // inferred from direct assay /// 0044419 // interspecies interaction between organisms // inferred from electronic annotation	0005576 // extracellular region // inferred from electronic annotation /// 0005886 // plasma membrane // inferred from electronic annotation /// 0016020 // membrane // inferred from electronic annotation /// 0016021 // integral to membrane // inferred from electronic annotation	0004872 // receptor activity // inferred from electronic annotation /// 0005515 // protein binding // inferred from physical interaction	chr7:99971150-99972732 (+) // 99.92 // q22.1
11762481_at	-0.0338511	0.108848	-0.0140357	0.0140362	-0.0645132	0.183152	0.901499	0.793944	-1.01671	-0.0239046	1.01671	down	LAMB4	22798	0007155 // cell adhesion // inferred from electronic annotation	0005576 // extracellular region // inferred from electronic annotation /// 0005578 // proteinaceous extracellular matrix // inferred from electronic annotation /// 0005604 // basement membrane // inferred from electronic annotation		chr7:107715982-107763640 (-) // 86.92 // q31.1
11722116_a_at	-0.202351	-0.530303	-0.363792	0.202351	0.318604	0.248786	0.0332092	0.00346588	-1.53907	-0.622062	1.53907	down	RARB	5915	0000122 // negative regulation of transcription from RNA polymerase II promoter // inferred from electronic annotation /// 0001657 // ureteric bud development // inferred from electronic annotation /// 0003417 // growth plate cartilage development // inferred from electronic annotation /// 0006351 // transcription, DNA-dependent // inferred from electronic annotation /// 0006355 // regulation of …	0005634 // nucleus // inferred from direct assay /// 0005634 // nucleus // inferred from electronic annotation /// 0005654 // nucleoplasm // traceable author statement /// 0005737 // cytoplasm // inferred from electronic annotation	0003677 // DNA binding // traceable author statement /// 0003677 // DNA binding // inferred from electronic annotation /// 0003700 // sequence-specific DNA binding transcription factor activity // inferred from electronic annotation /// 0003707 // steroid hormone receptor activity // inferred from electronic annotation /// 0003708 // retinoic acid receptor activity // inferred from electronic ann…	chr3:25469009-25639423 (+) // 95.75 // p24.2
11737598_a_at	0.0537748	-0.100039	0.046154	-0.0374951	-0.179945	0.0374951	0.716988	0.500665	1.04243	0.0599448	1.04243	up	C17orf67	339210		0005576 // extracellular region // inferred from electronic annotation		chr17:54869274-54911256 (-) // 82.48 // q22
11728523_a_at	-0.175919	0.0371246	0.0837007	-0.155021	-0.0371249	0.0371246	0.877743	0.749945	1.02336	0.0333092	1.02336	up	MYCL1	4610	0006355 // regulation of transcription, DNA-dependent // non-traceable author statement /// 0006355 // regulation of transcription, DNA-dependent // inferred from electronic annotation	0005634 // nucleus // non-traceable author statement /// 0005634 // nucleus // inferred from electronic annotation	0003677 // DNA binding // non-traceable author statement /// 0003677 // DNA binding // traceable author statement /// 0003677 // DNA binding // inferred from electronic annotation /// 0003700 // sequence-specific DNA binding transcription factor activity // non-traceable author statement /// 0003700 // sequence-specific DNA binding transcription factor activity // inferred from electronic annotat…	chr1:40361099-40367687 (-) // 97.97 // p34.2
11728439_at	-0.0462608	0.0596676	-0.0205989	-0.0263004	0.0205989	0.027833	0.905146	0.800164	-1.0068	-0.00977447	1.0068	down	BRWD1	54014	0006351 // transcription, DNA-dependent // inferred from electronic annotation /// 0006355 // regulation of transcription, DNA-dependent // inferred from electronic annotation /// 0006357 // regulation of transcription from RNA polymerase II promoter // inferred from electronic annotation /// 0007010 // cytoskeleton organization // inferred from mutant phenotype /// 0008360 // regulation of cell …	0005634 // nucleus // inferred from direct assay /// 0005634 // nucleus // inferred from electronic annotation /// 0005730 // nucleolus // inferred from direct assay /// 0005737 // cytoplasm // inferred from direct assay /// 0005737 // cytoplasm // inferred from electronic annotation		chr21:40557818-40685556 (-) // 98.43 // q22.2
11750366_a_at	0.00945711	-0.202797	0.227381	-0.00945711	-0.0205963	0.0985932	0.9706	0.933698	-1.008	-0.0114998	1.008	down	EPHA6	285220	0006468 // protein phosphorylation // inferred from electronic annotation /// 0007169 // transmembrane receptor protein tyrosine kinase signaling pathway // inferred from electronic annotation /// 0016310 // phosphorylation // inferred from electronic annotation /// 0048013 // ephrin receptor signaling pathway // inferred from electronic annotation	0005887 // integral to plasma membrane // inferred from electronic annotation /// 0016020 // membrane // inferred from electronic annotation /// 0016021 // integral to membrane // inferred from electronic annotation	0000166 // nucleotide binding // inferred from electronic annotation /// 0004672 // protein kinase activity // inferred from electronic annotation /// 0004713 // protein tyrosine kinase activity // inferred from electronic annotation /// 0004714 // transmembrane receptor protein tyrosine kinase activity // inferred from electronic annotation /// 0004872 // receptor activity // inferred from elect…	chr3:97158434-97356907 (+) // 95.38 // q11.2
11760384_at	0.0297594	0.0185609	-0.223466	-0.0185609	0.0913281	-0.0507269	0.730363	0.519261	-1.04661	-0.0657289	1.04661	down	PPP2R5C	5527	0006977 // DNA damage response, signal transduction by p53 class mediator resulting in cell cycle arrest // inferred from direct assay /// 0007165 // signal transduction // inferred from electronic annotation /// 0007165 // signal transduction // non-traceable author statement /// 0008285 // negative regulation of cell proliferation // inferred from direct assay /// 0016485 // protein processing …	0000159 // protein phosphatase type 2A complex // inferred from direct assay /// 0000159 // protein phosphatase type 2A complex // inferred from electronic annotation /// 0000159 // protein phosphatase type 2A complex // non-traceable author statement /// 0000775 // chromosome, centromeric region // inferred from direct assay /// 0000775 // chromosome, centromeric region // inferred from electron…	0005515 // protein binding // inferred from physical interaction /// 0008233 // peptidase activity // inferred from direct assay /// 0008601 // protein phosphatase type 2A regulator activity // inferred from direct assay /// 0008601 // protein phosphatase type 2A regulator activity // inferred from electronic annotation /// 0008601 // protein phosphatase type 2A regulator activity // non-traceabl…	chr14:102276167-102349570 (+) // 99.53 // q32.31
11737444_a_at	-0.166601	0.249534	0.107263	-0.107263	-0.389868	0.203177	0.705677	0.48571	1.11836	0.161383	1.11836	up	GPR156	165829	0007165 // signal transduction // inferred from electronic annotation /// 0007186 // G-protein coupled receptor signaling pathway // inferred from electronic annotation	0005886 // plasma membrane // inferred from electronic annotation /// 0016020 // membrane // inferred from electronic annotation /// 0016021 // integral to membrane // inferred from electronic annotation	0004871 // signal transducer activity // inferred from electronic annotation /// 0004872 // receptor activity // inferred from electronic annotation /// 0004930 // G-protein coupled receptor activity // inferred from electronic annotation /// 0004965 // G-protein coupled GABA receptor activity // inferred from electronic annotation	chr3:119885676-120004242 (-) // 97.27 // q13.33
11723152_a_at	-0.00822449	0.168023	0.244751	0.00822401	-0.114797	-0.129796	0.222319	0.0694184	1.15961	0.213639	1.15961	up	GON4L	54856	0006355 // regulation of transcription, DNA-dependent // inferred from electronic annotation	0005634 // nucleus // inferred from direct assay /// 0005634 // nucleus // inferred from electronic annotation /// 0005730 // nucleolus // inferred from direct assay /// 0005737 // cytoplasm // inferred from direct assay	0003677 // DNA binding // inferred from electronic annotation	chr1:155719507-155823598 (-) // 96.24 // q22
11750968_x_at	0.025249	-0.0370779	0.122662	-0.0219097	0.0219097	-0.0642986	0.571154	0.330308	1.04129	0.0583773	1.04129	up	NFIC	4782	0000122 // negative regulation of transcription from RNA polymerase II promoter // inferred from direct assay /// 0000122 // negative regulation of transcription from RNA polymerase II promoter // inferred from genetic interaction /// 0006260 // DNA replication // inferred from electronic annotation /// 0006351 // transcription, DNA-dependent // inferred from electronic annotation /// 0006355 // …	0005622 // intracellular // inferred from electronic annotation /// 0005634 // nucleus // inferred from electronic annotation	0003677 // DNA binding // inferred from electronic annotation /// 0003700 // sequence-specific DNA binding transcription factor activity // inferred from direct assay /// 0003700 // sequence-specific DNA binding transcription factor activity // inferred from electronic annotation /// 0003700 // sequence-specific DNA binding transcription factor activity // traceable author statement	chr19:3381708-3463140 (+) // 92.67 // p13.3
11741727_a_at	-0.150872	-0.0943718	-0.116161	0.241844	0.0991015	0.0943718	0.0485764	0.00653291	-1.20211	-0.265574	1.20211	down	NEDD1	121441	0000086 // G2/M transition of mitotic cell cycle // traceable author statement /// 0000278 // mitotic cell cycle // traceable author statement /// 0007049 // cell cycle // inferred from electronic annotation /// 0007067 // mitosis // inferred from electronic annotation /// 0051301 // cell division // inferred from electronic annotation	0000242 // pericentriolar material // inferred from electronic annotation /// 0000922 // spindle pole // inferred from electronic annotation /// 0005737 // cytoplasm // inferred from electronic annotation /// 0005813 // centrosome // inferred from direct assay /// 0005813 // centrosome // inferred from electronic annotation /// 0005814 // centriole // inferred from electronic annotation /// 00058…		chr12:97301243-97347461 (+) // 97.93 // q23.1
11754840_s_at	0.0466392	-0.0241089	-0.0241089	0.0241089	-0.156443	0.0466392	0.850112	0.703104	1.01963	0.0280389	1.01963	up	LINC00470	56651				chr18:1268311-1276078 (-) // 58.43 // p11.32
11757267_x_at	0.00292587	-0.0170679	0.0634222	0.102598	-0.00471878	-0.0029254	0.872332	0.740842	-1.01061	-0.0152246	1.01061	down	SIRT2	22933	0000183 // chromatin silencing at rDNA // non-traceable author statement /// 0006342 // chromatin silencing // non-traceable author statement /// 0006348 // chromatin silencing at telomere // non-traceable author statement /// 0006471 // protein ADP-ribosylation // non-traceable author statement /// 0006471 // protein ADP-ribosylation // traceable author statement /// 0006476 // protein deacetyla…	0005677 // chromatin silencing complex // non-traceable author statement /// 0005737 // cytoplasm // inferred from direct assay /// 0005737 // cytoplasm // inferred from electronic annotation /// 0005856 // cytoskeleton // inferred from electronic annotation /// 0005874 // microtubule // inferred from direct assay /// 0005874 // microtubule // inferred from electronic annotation	0003950 // NAD+ ADP-ribosyltransferase activity // traceable author statement /// 0005515 // protein binding // inferred from physical interaction /// 0008134 // transcription factor binding // inferred from physical interaction /// 0008270 // zinc ion binding // inferred from direct assay /// 0008270 // zinc ion binding // inferred from electronic annotation /// 0016787 // hydrolase activity // …	chr19:39369199-39369442 (-) // 35.79 // q13.2
11730333_at	0.0329058	-0.112803	-0.0460694	0.275429	-0.0326092	0.0326092	0.502021	0.262763	-1.09718	-0.133799	1.09718	down	DPYSL4	10570	0006208 // pyrimidine base catabolic process // inferred from electronic annotation /// 0007399 // nervous system development // traceable author statement /// 0007411 // axon guidance // traceable author statement	0005737 // cytoplasm // inferred from electronic annotation /// 0005829 // cytosol // traceable author statement	0016787 // hydrolase activity // inferred from electronic annotation /// 0016810 // hydrolase activity, acting on carbon-nitrogen (but not peptide) bonds // inferred from electronic annotation /// 0016812 // hydrolase activity, acting on carbon-nitrogen (but not peptide) bonds, in cyclic amides // inferred from electronic annotation	chr10:134000403-134019280 (+) // 97.43 // q26.3
11730717_x_at	0.179021	0.199193	-0.0482941	-0.0971746	-0.302278	0.0482943	0.364758	0.153194	1.17042	0.227026	1.17042	up	PAGE5	90737				chrX:55246788-55250533 (+) // 87.59 // p11.21
11718361_at	0.145965	0.0951118	0.0815048	-0.183845	-0.0815048	-0.134255	0.0269222	0.00246001	1.18159	0.240729	1.18159	up	COIL	8161		0001674 // female germ cell nucleus // inferred from electronic annotation /// 0005634 // nucleus // traceable author statement /// 0005634 // nucleus // inferred from electronic annotation /// 0005654 // nucleoplasm // inferred from direct assay /// 0005730 // nucleolus // inferred from direct assay /// 0015030 // Cajal body // inferred from direct assay /// 0015030 // Cajal body // inferred fro…	0005515 // protein binding // inferred from physical interaction /// 0008022 // protein C-terminus binding // inferred from physical interaction /// 0015036 // disulfide oxidoreductase activity // inferred from electronic annotation /// 0042802 // identical protein binding // inferred from physical interaction	chr17:55015559-55038404 (-) // 97.19 // q22
11735219_at	-0.011164	0.0429637	0.011164	0.0371263	-0.0240147	-0.0128059	0.780789	0.592653	1.0099	0.0142194	1.0099	up	COL10A1	1300	0001501 // skeletal system development // traceable author statement	0005576 // extracellular region // inferred from electronic annotation /// 0005578 // proteinaceous extracellular matrix // inferred from electronic annotation /// 0005581 // collagen // inferred from electronic annotation /// 0005581 // collagen // traceable author statement /// 0005938 // cell cortex // inferred from electronic annotation	0046872 // metal ion binding // inferred from electronic annotation	chr6:116440084-116447296 (-) // 97.71 // q22.1
11718052_a_at	-0.134382	0.106557	0.0257797	-0.109207	0.0918479	-0.0257797	0.949074	0.888516	1.00954	0.013698	1.00954	up	TBC1D23	55773	0032313 // regulation of Rab GTPase activity // inferred from electronic annotation /// 0032851 // positive regulation of Rab GTPase activity // inferred from electronic annotation	0005622 // intracellular // inferred from electronic annotation	0005097 // Rab GTPase activator activity // inferred from electronic annotation	chr3:99979660-100044095 (+) // 96.18 // q12.1
11749907_a_at	-0.0685039	-0.122179	0.0285802	-0.00901365	0.0523565	0.00901389	0.439116	0.20855	-1.0508	-0.0714863	1.0508	down	TRIM63	84676	0007165 // signal transduction // non-traceable author statement /// 0016567 // protein ubiquitination // inferred from electronic annotation /// 0043161 // proteasomal ubiquitin-dependent protein catabolic process // inferred from electronic annotation	0005622 // intracellular // inferred from electronic annotation /// 0005634 // nucleus // inferred from electronic annotation /// 0005737 // cytoplasm // inferred from direct assay /// 0005737 // cytoplasm // non-traceable author statement /// 0005737 // cytoplasm // inferred from electronic annotation /// 0005874 // microtubule // non-traceable author statement	0004842 // ubiquitin-protein ligase activity // inferred from electronic annotation /// 0004871 // signal transducer activity // non-traceable author statement /// 0008270 // zinc ion binding // inferred from electronic annotation /// 0016874 // ligase activity // inferred from electronic annotation /// 0031432 // titin binding // inferred from direct assay /// 0046872 // metal ion binding // inf…	chr1:26378141-26394121 (-) // 100.0 // p36.11
11739616_x_at	0.164785	-0.0322609	0.0319462	0.00816345	-0.00993824	-0.00816345	0.613075	0.375155	1.04112	0.0581363	1.04112	up	CD3EAP	10849	0007169 // transmembrane receptor protein tyrosine kinase signaling pathway // traceable author statement /// 0009303 // rRNA transcription // inferred from electronic annotation /// 0009303 // rRNA transcription // traceable author statement	0000120 // RNA polymerase I transcription factor complex // traceable author statement /// 0005634 // nucleus // inferred from direct assay /// 0005634 // nucleus // inferred from electronic annotation /// 0005694 // chromosome // inferred from electronic annotation /// 0005730 // nucleolus // inferred from direct assay /// 0005730 // nucleolus // inferred from electronic annotation /// 0005730 /…	0003899 // DNA-directed RNA polymerase activity // inferred from electronic annotation	chr19:45909386-45955388 (+) // 71.15 // q13.32
11737631_a_at	-0.0867863	0.0559661	-0.0867863	0.0798361	-0.0559661	0.163202	0.511074	0.27129	-1.07293	-0.101559	1.07293	down	SLC26A7	115111	0001696 // gastric acid secretion // inferred from electronic annotation /// 0006810 // transport // inferred from electronic annotation /// 0006811 // ion transport // traceable author statement /// 0006811 // ion transport // inferred from electronic annotation /// 0006820 // anion transport // inferred from electronic annotation /// 0006821 // chloride transport // inferred from direct assay /…	0005737 // cytoplasm // inferred from direct assay /// 0005768 // endosome // inferred from direct assay /// 0005768 // endosome // inferred from electronic annotation /// 0005886 // plasma membrane // traceable author statement /// 0016020 // membrane // inferred from electronic annotation /// 0016021 // integral to membrane // inferred from electronic annotation /// 0016323 // basolateral plasm…	0005253 // anion channel activity // inferred from electronic annotation /// 0005254 // chloride channel activity // inferred from direct assay /// 0005254 // chloride channel activity // inferred from electronic annotation /// 0015106 // bicarbonate transmembrane transporter activity // inferred from sequence or structural similarity /// 0015106 // bicarbonate transmembrane transporter activity …	chr8:92261515-92406946 (+) // 99.4 // q21.3
11723861_a_at	0.0714247	-0.0357046	-0.121765	0.0345392	0.053576	-0.0345392	0.71262	0.49435	-1.03279	-0.0465404	1.03279	down	ATP8A1	10396	0006812 // cation transport // inferred from electronic annotation /// 0015914 // phospholipid transport // inferred from electronic annotation /// 0015917 // aminophospholipid transport // non-traceable author statement /// 0034220 // ion transmembrane transport // traceable author statement /// 0045332 // phospholipid translocation // non-traceable author statement /// 0055085 // transmembrane …	0005783 // endoplasmic reticulum // inferred from direct assay /// 0005783 // endoplasmic reticulum // inferred from electronic annotation /// 0005886 // plasma membrane // traceable author statement /// 0005886 // plasma membrane // inferred from electronic annotation /// 0016020 // membrane // inferred from electronic annotation /// 0016021 // integral to membrane // non-traceable author statem…	0000166 // nucleotide binding // inferred from electronic annotation /// 0000287 // magnesium ion binding // inferred from electronic annotation /// 0004012 // phospholipid-translocating ATPase activity // inferred from electronic annotation /// 0005515 // protein binding // inferred from physical interaction /// 0005524 // ATP binding // non-traceable author statement /// 0005524 // ATP binding …	chr4:42410393-42659122 (-) // 99.5 // p13
11733619_a_at	0.0201433	0.0327165	0.258527	-0.0776739	-0.288095	-0.0201433	0.293585	0.107458	1.17481	0.232433	1.17481	up	ACVR1C	130399	0002021 // response to dietary excess // inferred from electronic annotation /// 0006468 // protein phosphorylation // inferred by curator /// 0006468 // protein phosphorylation // inferred from electronic annotation /// 0006915 // apoptotic process // inferred from electronic annotation /// 0007178 // transmembrane receptor protein serine/threonine kinase signaling pathway // inferred from elect…	0016020 // membrane // inferred from electronic annotation /// 0016021 // integral to membrane // inferred from electronic annotation /// 0048179 // activin receptor complex // inferred from direct assay	0000166 // nucleotide binding // inferred from electronic annotation /// 0004672 // protein kinase activity // inferred from electronic annotation /// 0004674 // protein serine/threonine kinase activity // inferred from electronic annotation /// 0004675 // transmembrane receptor protein serine/threonine kinase activity // inferred from electronic annotation /// 0004872 // receptor activity // inf…	chr2:158383279-158485517 (-) // 93.9 // q24.1
11716864_s_at	0.0308795	0.0222025	-0.0672913	-0.0235534	-0.022203	0.0432625	0.965604	0.923794	-1.00271	-0.00390508	1.00271	down	NISCH	11188	0006006 // glucose metabolic process // inferred from electronic annotation /// 0006915 // apoptotic process // inferred from electronic annotation /// 0007154 // cell communication // inferred from electronic annotation /// 0008217 // regulation of blood pressure // inferred from electronic annotation /// 0016601 // Rac protein signal transduction // inferred from electronic annotation /// 00300…	0005624 // membrane fraction // inferred from electronic annotation /// 0005737 // cytoplasm // inferred from electronic annotation /// 0005768 // endosome // inferred from electronic annotation /// 0005769 // early endosome // inferred from electronic annotation /// 0005829 // cytosol // inferred from direct assay /// 0005829 // cytosol // inferred from electronic annotation /// 0005886 // plasm…	0004872 // receptor activity // inferred from electronic annotation /// 0005178 // integrin binding // inferred from electronic annotation /// 0008227 // G-protein coupled amine receptor activity // inferred from electronic annotation /// 0035091 // phosphatidylinositol binding // inferred from electronic annotation	chr3:52489518-52527084 (+) // 90.72 // p21.1
200062_PM_s_at	0.020031	0.0374966	0.0186081	-0.0186777	-0.0823317	-0.018609	0.159334	0.0417574	1.04627	0.0652513	1.04627	up	RPL30	6156	0000184 // nuclear-transcribed mRNA catabolic process, nonsense-mediated decay // traceable author statement /// 0006412 // translation // non-traceable author statement /// 0006412 // translation // traceable author statement /// 0006412 // translation // inferred from electronic annotation /// 0006413 // translational initiation // traceable author statement /// 0006414 // translational elongat…	0005622 // intracellular // inferred from electronic annotation /// 0005737 // cytoplasm // inferred from direct assay /// 0005829 // cytosol // traceable author statement /// 0005840 // ribosome // inferred from electronic annotation /// 0022625 // cytosolic large ribosomal subunit // inferred from direct assay /// 0022625 // cytosolic large ribosomal subunit // traceable author statement /// 00…	0003723 // RNA binding // traceable author statement /// 0003735 // structural constituent of ribosome // non-traceable author statement /// 0003735 // structural constituent of ribosome // traceable author statement /// 0003735 // structural constituent of ribosome // inferred from electronic annotation	chr8:99053953-99057752 (-) // 98.74 // q22.2
11740326_x_at	-0.00412464	0.0408773	0.00412464	-0.114766	0.00641203	-0.0335932	0.411795	0.18621	1.04315	0.0609416	1.04315	up	SORBS2	8470		0005622 // intracellular // inferred from electronic annotation /// 0005634 // nucleus // non-traceable author statement /// 0005634 // nucleus // traceable author statement /// 0005737 // cytoplasm // inferred from electronic annotation /// 0015629 // actin cytoskeleton // traceable author statement /// 0030018 // Z disc // non-traceable author statement /// 0048471 // perinuclear region of cyto…	0005200 // structural constituent of cytoskeleton // traceable author statement /// 0008093 // cytoskeletal adaptor activity // traceable author statement /// 0008270 // zinc ion binding // inferred from electronic annotation /// 0008307 // structural constituent of muscle // traceable author statement	chr4:186506597-186697679 (-) // 93.63 // q35.1
11725830_a_at	0.345268	0.679225	0.287196	-0.287196	-0.324211	-0.425696	0.0346393	0.00372024	1.72062	0.782931	1.72062	up	PLCL2	23228	0006629 // lipid metabolic process // inferred from electronic annotation /// 0007165 // signal transduction // inferred from electronic annotation /// 0035556 // intracellular signal transduction // inferred from electronic annotation	0005622 // intracellular // inferred from electronic annotation /// 0005737 // cytoplasm // inferred from electronic annotation	0004435 // phosphatidylinositol phospholipase C activity // inferred from electronic annotation /// 0004629 // phospholipase C activity // inferred from electronic annotation /// 0004871 // signal transducer activity // inferred from electronic annotation /// 0005509 // calcium ion binding // inferred from electronic annotation /// 0005543 // phospholipid binding // inferred from electronic annot…	chr3:16926451-17132090 (+) // 97.8 // p24.3
11726721_x_at	-0.0544696	0.0504913	-0.0263324	0.0307865	0.0245013	-0.0245013	0.786198	0.60091	-1.01422	-0.0203657	1.01422	down	MPG	4350	0006281 // DNA repair // traceable author statement /// 0006281 // DNA repair // inferred from electronic annotation /// 0006284 // base-excision repair // inferred from electronic annotation /// 0006284 // base-excision repair // traceable author statement /// 0006285 // base-excision repair, AP site formation // traceable author statement /// 0006307 // DNA dealkylation involved in DNA repair /…	0005634 // nucleus // inferred from electronic annotation /// 0005654 // nucleoplasm // traceable author statement	0003677 // DNA binding // inferred from electronic annotation /// 0003684 // damaged DNA binding // traceable author statement /// 0003824 // catalytic activity // inferred from electronic annotation /// 0003905 // alkylbase DNA N-glycosylase activity // inferred from electronic annotation /// 0005515 // protein binding // inferred from physical interaction /// 0008725 // DNA-3-methyladenine glyc…	chr16:128168-135837 (+) // 86.65 // p13.3
11743357_a_at	0.0206494	0.0570307	0.0788717	-0.0206494	-0.0478873	-0.0535808	0.0607468	0.00935071	1.0665	0.0928899	1.0665	up	ZBTB40	9923	0006351 // transcription, DNA-dependent // inferred from electronic annotation /// 0006355 // regulation of transcription, DNA-dependent // inferred from electronic annotation /// 0006974 // response to DNA damage stimulus // inferred from direct assay /// 0030282 // bone mineralization // non-traceable author statement	0005622 // intracellular // inferred from electronic annotation /// 0005634 // nucleus // inferred from direct assay /// 0005634 // nucleus // inferred from electronic annotation	0003676 // nucleic acid binding // inferred from electronic annotation /// 0003677 // DNA binding // inferred from electronic annotation /// 0008270 // zinc ion binding // inferred from electronic annotation /// 0046872 // metal ion binding // inferred from electronic annotation	chr1:22778343-22857647 (+) // 92.76 // p36.12
11758895_at	0.0985074	0.334197	-0.13218	-0.0571806	0.0555451	-0.0555451	0.670327	0.441496	1.08616	0.119235	1.08616	up	EIF2S2	8894	0001701 // in utero embryonic development // inferred from electronic annotation /// 0002176 // male germ cell proliferation // inferred from electronic annotation /// 0006412 // translation // traceable author statement /// 0006412 // translation // inferred from electronic annotation /// 0006413 // translational initiation // inferred from direct assay /// 0006413 // translational initiation //…	0005829 // cytosol // traceable author statement /// 0005850 // eukaryotic translation initiation factor 2 complex // traceable author statement	0003723 // RNA binding // traceable author statement /// 0003743 // translation initiation factor activity // inferred from direct assay /// 0003743 // translation initiation factor activity // inferred from electronic annotation /// 0005515 // protein binding // inferred from physical interaction /// 0008135 // translation factor activity, nucleic acid binding // traceable author statement /// 0…	chr20:32676110-32700084 (-) // 79.39 // q11.22
11753852_a_at	0.0125904	0.147332	-0.0380299	0.165388	-0.0125904	-0.0125904	0.975021	0.943619	-1.00424	-0.00610483	1.00424	down	NNAT	4826	0006810 // transport // traceable author statement /// 0007275 // multicellular organismal development // inferred from electronic annotation /// 0007420 // brain development // inferred from electronic annotation /// 0007420 // brain development // traceable author statement /// 0009249 // protein lipoylation // traceable author statement /// 0009749 // response to glucose stimulus // inferred f…	0005737 // cytoplasm // inferred from electronic annotation		chr20:36149733-36151159 (+) // 98.78 // q11.23
11730804_s_at	-0.0396595	0.0958214	-0.0372982	-0.0235052	0.0235052	0.123092	0.790192	0.606398	-1.02437	-0.0347429	1.02437	down	PRPF38B	55119	0006397 // mRNA processing // inferred from electronic annotation /// 0008380 // RNA splicing // inferred from electronic annotation	0005634 // nucleus // inferred from electronic annotation /// 0005681 // spliceosomal complex // inferred from electronic annotation		chr1:109234913-109244745 (+) // 90.54 // p13.3
11736428_at	-0.260646	-0.631957	-0.601744	0.296945	0.260646	0.351233	0.0288291	0.00277757	-1.74238	-0.801057	1.74238	down	STYX	6815	0006470 // protein dephosphorylation // not recorded /// 0007283 // spermatogenesis // not recorded /// 0016311 // dephosphorylation // inferred from electronic annotation	0005737 // cytoplasm // not recorded	0004721 // phosphoprotein phosphatase activity // inferred from electronic annotation /// 0008138 // protein tyrosine/serine/threonine phosphatase activity // not recorded /// 0016787 // hydrolase activity // inferred from electronic annotation /// 0016791 // phosphatase activity // inferred from electronic annotation	chr14:53196877-53241703 (+) // 92.63 // q22.1
11734349_a_at	-0.0307083	0.0431461	-0.0839114	-0.0042963	0.0700335	0.00429583	0.581639	0.341	-1.03324	-0.0471689	1.03324	down	TRIM11	81559	0009615 // response to virus // inferred from electronic annotation /// 0016567 // protein ubiquitination // inferred from electronic annotation /// 0045892 // negative regulation of transcription, DNA-dependent // inferred from electronic annotation /// 0050768 // negative regulation of neurogenesis // inferred from electronic annotation	0005622 // intracellular // inferred from electronic annotation /// 0005634 // nucleus // inferred from electronic annotation /// 0005737 // cytoplasm // inferred from direct assay /// 0005737 // cytoplasm // inferred from electronic annotation	0004842 // ubiquitin-protein ligase activity // inferred from electronic annotation /// 0008134 // transcription factor binding // inferred from electronic annotation /// 0008270 // zinc ion binding // inferred from electronic annotation /// 0016874 // ligase activity // inferred from electronic annotation /// 0046872 // metal ion binding // inferred from electronic annotation	chr1:228581378-228594541 (-) // 97.53 // q42.13
11744180_a_at	-0.0979104	-0.0753155	-0.0724835	0.072484	0.160016	0.249942	0.0611462	0.00944429	-1.18322	-0.242717	1.18322	down	TCIRG1	10312	0006810 // transport // inferred from electronic annotation /// 0006811 // ion transport // inferred from electronic annotation /// 0006879 // cellular iron ion homeostasis // traceable author statement /// 0006968 // cellular defense response // traceable author statement /// 0008284 // positive regulation of cell proliferation // traceable author statement /// 0008286 // insulin receptor signal…	0000220 // vacuolar proton-transporting V-type ATPase, V0 domain // inferred from electronic annotation /// 0005739 // mitochondrion // inferred from electronic annotation /// 0005886 // plasma membrane // traceable author statement /// 0005886 // plasma membrane // inferred from electronic annotation /// 0005887 // integral to plasma membrane // traceable author statement /// 0010008 // endosome…	0005215 // transporter activity // traceable author statement /// 0015078 // hydrogen ion transmembrane transporter activity // inferred from electronic annotation	chr11:67806461-67818366 (+) // 95.4 // q13.2
11753358_a_at	-0.087266	0.120739	0.312899	-0.10743	0.0236106	-0.0236111	0.522632	0.281885	1.11054	0.151268	1.11054	up	ACVR1	90	0000082 // G1/S transition of mitotic cell cycle // inferred from mutant phenotype /// 0001569 // patterning of blood vessels // inferred from electronic annotation /// 0001655 // urogenital system development // inferred from electronic annotation /// 0001701 // in utero embryonic development // inferred from electronic annotation /// 0001702 // gastrulation with mouth forming second // inferred…	0005887 // integral to plasma membrane // inferred from direct assay /// 0005887 // integral to plasma membrane // inferred from electronic annotation /// 0016020 // membrane // inferred from electronic annotation /// 0016021 // integral to membrane // inferred from electronic annotation /// 0045177 // apical part of cell // inferred from electronic annotation /// 0048179 // activin receptor comp…	0000166 // nucleotide binding // inferred from electronic annotation /// 0004672 // protein kinase activity // inferred from direct assay /// 0004672 // protein kinase activity // inferred from electronic annotation /// 0004674 // protein serine/threonine kinase activity // inferred from direct assay /// 0004674 // protein serine/threonine kinase activity // inferred from electronic annotation //…	chr2:158622578-158732342 (-) // 99.9 // q24.1
11754542_x_at	0.027163	0.123571	0.0646563	-0.027163	-0.141159	-0.33516	0.210583	0.0636918	1.18068	0.239624	1.18068	up	ZNF594	84622	0006351 // transcription, DNA-dependent // inferred from electronic annotation /// 0006355 // regulation of transcription, DNA-dependent // inferred from electronic annotation	0005622 // intracellular // inferred from electronic annotation /// 0005634 // nucleus // inferred from electronic annotation	0003676 // nucleic acid binding // inferred from electronic annotation /// 0003677 // DNA binding // inferred from electronic annotation /// 0008270 // zinc ion binding // inferred from electronic annotation /// 0046872 // metal ion binding // inferred from electronic annotation	chr17:5082830-5095157 (-) // 81.09 // p13.2
11736640_a_at	0.0576954	0.0153003	0.0331802	-0.0221834	-0.0153003	-0.0314298	0.068642	0.0113396	1.04128	0.0583631	1.04128	up	ESRP2	80004	0006397 // mRNA processing // inferred from electronic annotation /// 0008380 // RNA splicing // inferred from electronic annotation /// 0043484 // regulation of RNA splicing // inferred from direct assay	0005634 // nucleus // inferred from direct assay /// 0005634 // nucleus // inferred from electronic annotation	0000166 // nucleotide binding // inferred from electronic annotation /// 0003676 // nucleic acid binding // inferred from electronic annotation /// 0003723 // RNA binding // inferred from electronic annotation /// 0003729 // mRNA binding // inferred from direct assay	chr16:68262449-68270487 (-) // 95.98 // q22.1
11763281_s_at	-0.299237	-0.0439816	0.276253	-0.0699573	0.111884	0.0439816	0.89642	0.785064	-1.03595	-0.0509578	1.03595	down	RPL23AP7 /// RPL23AP82	118433 /// 284942	0006412 // translation // inferred from electronic annotation	0005622 // intracellular // inferred from electronic annotation /// 0005840 // ribosome // inferred from electronic annotation	0000166 // nucleotide binding // inferred from electronic annotation /// 0003735 // structural constituent of ribosome // inferred from electronic annotation	chr2:114367303-114384617 (-) // 33.97 // q13
11737624_a_at	0.00120974	0.0642638	-0.0587156	0.041697	-0.170544	-0.00120974	0.765715	0.57046	1.03212	0.0456049	1.03212	up	GAB2	9846	0007169 // transmembrane receptor protein tyrosine kinase signaling pathway // inferred from direct assay /// 0007229 // integrin-mediated signaling pathway // inferred from electronic annotation /// 0008284 // positive regulation of cell proliferation // inferred from direct assay /// 0016477 // cell migration // inferred from electronic annotation /// 0030316 // osteoclast differentiation // in…	0005622 // intracellular // inferred from electronic annotation /// 0005737 // cytoplasm // inferred from direct assay /// 0005737 // cytoplasm // inferred from electronic annotation /// 0005829 // cytosol // traceable author statement /// 0005886 // plasma membrane // inferred from direct assay /// 0005886 // plasma membrane // inferred from electronic annotation /// 0016020 // membrane // infer…	0005068 // transmembrane receptor protein tyrosine kinase adaptor activity // inferred from direct assay /// 0005070 // SH3/SH2 adaptor activity // inferred from reviewed computational analysis /// 0005515 // protein binding // inferred from physical interaction /// 0005543 // phospholipid binding // inferred from electronic annotation /// 0005547 // phosphatidylinositol-3,4,5-trisphosphate bindi…	chr11:77926341-78128862 (-) // 93.28 // q14.1
11719362_at	-0.213472	-0.288239	-0.332078	0.215587	0.269663	0.213472	0.00763659	0.00020021	-1.42488	-0.510837	1.42488	down	FAM178A	55719				chr10:102672325-102724889 (+) // 98.28 // q24.31
11730351_at	0.0853844	0.078393	0.0643072	-0.101462	-0.0643072	-0.0743208	0.00850409	0.00025291	1.11424	0.156058	1.11424	up	ANKRD52	283373				chr12:56631590-56652175 (-) // 98.74 // q13.3
11718611_at	0.0574608	-0.00904179	0.00904179	0.0136261	-0.023241	-0.0313211	0.483967	0.24674	1.02299	0.0327989	1.02299	up	TP53INP1	94241	0006351 // transcription, DNA-dependent // inferred from electronic annotation /// 0006355 // regulation of transcription, DNA-dependent // inferred from electronic annotation /// 0006914 // autophagy // inferred from electronic annotation /// 0006915 // apoptotic process // inferred from electronic annotation /// 0006917 // induction of apoptosis // inferred from electronic annotation /// 000695…	0005634 // nucleus // inferred from direct assay /// 0005634 // nucleus // inferred from electronic annotation /// 0005737 // cytoplasm // inferred from electronic annotation /// 0005776 // autophagic vacuole // inferred from direct assay /// 0005776 // autophagic vacuole // inferred from electronic annotation /// 0005829 // cytosol // inferred from direct assay /// 0005829 // cytosol // inferred…	0005515 // protein binding // inferred from physical interaction /// 0016209 // antioxidant activity // inferred from sequence or structural similarity /// 0016209 // antioxidant activity // inferred from electronic annotation	chr8:95938199-95961726 (-) // 92.51 // q22.1
11739232_x_at	-0.497111	-0.083745	-0.433187	0.113489	0.101717	0.083745	0.12111	0.0272991	-1.35441	-0.437665	1.35441	down	RASSF2	9770	0007049 // cell cycle // inferred from electronic annotation /// 0007165 // signal transduction // inferred from electronic annotation	0005634 // nucleus // inferred from electronic annotation /// 0005737 // cytoplasm // inferred from electronic annotation	0005515 // protein binding // inferred from physical interaction	chr20:4760668-4803050 (-) // 90.41 // p13
AFFX-HSAC07/X00351_3_at	-0.0511417	-0.0631332	-0.0686359	0.0715017	0.0678434	0.0511417	0.00560189	0.000105698	-1.0901	-0.124466	1.0901	down	-0.0686359	ACTB /// ACTB /// LOC100505829	100505829 /// 60	0006457 // protein folding // traceable author statement /// 0006928 // cellular component movement // traceable author statement /// 0007409 // axonogenesis // inferred from electronic annotation /// 0007411 // axon guidance // traceable author statement /// 0007596 // blood coagulation // traceable author statement /// 0034329 // cell junction assembly // traceable author statement /// 0034332 …	0005625 // soluble fraction // inferred from electronic annotation /// 0005737 // cytoplasm // traceable author statement /// 0005737 // cytoplasm // inferred from electronic annotation /// 0005829 // cytosol // traceable author statement /// 0005829 // cytosol // inferred from electronic annotation /// 0005856 // cytoskeleton // traceable author statement /// 0005856 // cytoskeleton // inferred …	0000166 // nucleotide binding // inferred from electronic annotation /// 0005200 // structural constituent of cytoskeleton // traceable author statement /// 0005200 // structural constituent of cytoskeleton // inferred from electronic annotation /// 0005515 // protein binding // inferred from physical interaction /// 0005524 // ATP binding // inferred from electronic annotation /// 0019894 // kin…
11728692_a_at	0.0500793	0.255945	0.116307	-0.0500793	-0.208262	-0.0975738	0.122204	0.0276891	1.19699	0.259415	1.19699	up	LOC728802 /// PDE4DIP	728802 /// 9659	0043623 // cellular protein complex assembly // inferred from sequence or structural similarity	0005634 // nucleus // inferred from direct assay /// 0005634 // nucleus // inferred from electronic annotation /// 0005737 // cytoplasm // inferred from direct assay /// 0005737 // cytoplasm // inferred from electronic annotation /// 0005794 // Golgi apparatus // inferred from sequence or structural similarity /// 0005794 // Golgi apparatus // inferred from electronic annotation /// 0005813 // ce…	0005515 // protein binding // inferred from physical interaction /// 0019899 // enzyme binding // inferred from sequence or structural similarity	chr1:144890591-144932455 (-) // 99.45 // q21.1
11742877_x_at	0.0507689	-0.0227394	-0.0465384	0.00341988	-0.0034194	0.0155301	0.861837	0.722795	-1.0079	-0.0113465	1.0079	down	SGSM3	27352	0007049 // cell cycle // inferred from electronic annotation /// 0007050 // cell cycle arrest // inferred from electronic annotation /// 0032313 // regulation of Rab GTPase activity // inferred from electronic annotation /// 0032483 // regulation of Rab protein signal transduction // inferred from expression pattern /// 0032486 // Rap protein signal transduction // inferred from expression patter…	0005622 // intracellular // inferred from electronic annotation /// 0005737 // cytoplasm // inferred from electronic annotation /// 0005921 // gap junction // inferred from electronic annotation	0005097 // Rab GTPase activator activity // inferred from electronic annotation /// 0005515 // protein binding // inferred from physical interaction /// 0017137 // Rab GTPase binding // inferred from direct assay	chr22:40766588-40806289 (+) // 95.74 // q13.1
11747293_a_at	-0.161738	-0.00483513	-0.0422735	0.075191	0.00483537	0.0528932	0.266545	0.0921401	-1.08217	-0.113922	1.08217	down	CD1B	910	0006955 // immune response // inferred from electronic annotation /// 0019882 // antigen processing and presentation // inferred from electronic annotation	0005764 // lysosome // inferred from electronic annotation /// 0005765 // lysosomal membrane // inferred from electronic annotation /// 0005768 // endosome // inferred from electronic annotation /// 0005886 // plasma membrane // inferred from electronic annotation /// 0005886 // plasma membrane // traceable author statement /// 0010008 // endosome membrane // inferred from electronic annotation /…	0005515 // protein binding // inferred from physical interaction	chr1:158300085-158301828 (-) // 95.85 // q23.1
11742860_a_at	-0.0236666	0.0624506	-0.098448	0.242921	0.0236666	-0.0644157	0.670952	0.442547	-1.06236	-0.0872788	1.06236	down	GPR116	221395	0007165 // signal transduction // inferred from electronic annotation /// 0007166 // cell surface receptor signaling pathway // inferred from electronic annotation /// 0007186 // G-protein coupled receptor signaling pathway // traceable author statement /// 0007186 // G-protein coupled receptor signaling pathway // inferred from electronic annotation /// 0007218 // neuropeptide signaling pathway …	0005886 // plasma membrane // inferred from electronic annotation /// 0016020 // membrane // inferred from electronic annotation /// 0016021 // integral to membrane // inferred from electronic annotation /// 0016021 // integral to membrane // traceable author statement	0004871 // signal transducer activity // inferred from electronic annotation /// 0004872 // receptor activity // inferred from electronic annotation /// 0004888 // transmembrane signaling receptor activity // inferred from electronic annotation /// 0004930 // G-protein coupled receptor activity // inferred from electronic annotation /// 0004930 // G-protein coupled receptor activity // traceable …	chr6:46820246-46889742 (-) // 98.41 // p12.3
11745498_a_at	-0.113989	-0.0814509	-0.115311	0.0814514	0.11795	0.0884304	0.00795101	0.000223002	-1.14832	-0.199528	1.14832	down	IRF3	3661	0000122 // negative regulation of transcription from RNA polymerase II promoter // inferred from electronic annotation /// 0002756 // MyD88-independent toll-like receptor signaling pathway // traceable author statement /// 0006351 // transcription, DNA-dependent // inferred from electronic annotation /// 0006355 // regulation of transcription, DNA-dependent // inferred from electronic annotation …	0005634 // nucleus // inferred from direct assay /// 0005634 // nucleus // inferred from electronic annotation /// 0005654 // nucleoplasm // traceable author statement /// 0005737 // cytoplasm // inferred from direct assay /// 0005737 // cytoplasm // inferred from electronic annotation /// 0005829 // cytosol // traceable author statement /// 0005886 // plasma membrane // traceable author statemen…	0000975 // regulatory region DNA binding // inferred from electronic annotation /// 0003677 // DNA binding // non-traceable author statement /// 0003677 // DNA binding // inferred from electronic annotation /// 0003700 // sequence-specific DNA binding transcription factor activity // inferred from electronic annotation /// 0003712 // transcription cofactor activity // traceable author statement /…	chr19:50162904-50169116 (-) // 94.82 // q13.33
11726129_at	0.244069	-0.0253499	-0.251625	0.131965	-0.0290833	0.0253501	0.871935	0.739825	-1.03793	-0.0537128	1.03793	down	HBZ	3050	0000122 // negative regulation of transcription from RNA polymerase II promoter // inferred from electronic annotation /// 0006810 // transport // inferred from electronic annotation /// 0015671 // oxygen transport // traceable author statement /// 0015671 // oxygen transport // inferred from electronic annotation /// 0043249 // erythrocyte maturation // inferred from electronic annotation	0005833 // hemoglobin complex // inferred from electronic annotation /// 0005833 // hemoglobin complex // traceable author statement	0005344 // oxygen transporter activity // inferred from electronic annotation /// 0005344 // oxygen transporter activity // traceable author statement /// 0005506 // iron ion binding // inferred from electronic annotation /// 0019825 // oxygen binding // inferred from electronic annotation /// 0020037 // heme binding // inferred from electronic annotation /// 0046872 // metal ion binding // infer…	chr16:202683-204505 (+) // 92.67 // p13.3
11730174_at	-0.0181024	0.02354	-0.0165291	0.0987041	-0.219927	0.0165291	0.884328	0.762587	1.02186	0.0312009	1.02186	up	C4orf3	401152		0016020 // membrane // inferred from electronic annotation /// 0016021 // integral to membrane // inferred from electronic annotation		chr4:120217574-120222256 (-) // 56.88 // q26
11715132_x_at	0.0675297	-0.0167313	0.212496	-0.0336676	-0.0605559	0.0167313	0.407919	0.183243	1.08192	0.113595	1.08192	up	HIST1H2BH	8345	0006334 // nucleosome assembly // non-traceable author statement /// 0006334 // nucleosome assembly // inferred from electronic annotation	0000786 // nucleosome // non-traceable author statement /// 0000786 // nucleosome // inferred from electronic annotation /// 0005634 // nucleus // inferred from electronic annotation /// 0005694 // chromosome // inferred from electronic annotation	0003677 // DNA binding // non-traceable author statement /// 0003677 // DNA binding // inferred from electronic annotation	chr6:26251878-26252303 (+) // 100.0 // p22.2
11736997_a_at	0.11736	0.0483732	0.0126543	-0.0126543	-0.0166693	-0.0272236	0.21342	0.0651305	1.05578	0.0783116	1.05578	up	MOSPD3	64598	0007507 // heart development // inferred from electronic annotation	0016020 // membrane // inferred from electronic annotation /// 0016021 // integral to membrane // inferred from electronic annotation	0005198 // structural molecule activity // inferred from electronic annotation	chr7:100209724-100212998 (+) // 95.52 // q22.1
11721214_a_at	0.0755301	0.140617	0.142949	-0.0755301	-0.164412	-0.119377	0.0246251	0.00210928	1.18056	0.239472	1.18056	up	TMEM106B	54664		0005764 // lysosome // inferred from electronic annotation /// 0005765 // lysosomal membrane // inferred from electronic annotation /// 0005768 // endosome // inferred from electronic annotation /// 0016020 // membrane // inferred from electronic annotation /// 0016021 // integral to membrane // inferred from electronic annotation /// 0031902 // late endosome membrane // inferred from electronic …		chr7:12250847-12276890 (+) // 91.68 // p21.3
11739333_at	0.142678	0.226521	-0.0756347	0.0560706	-0.0731552	-0.0560706	0.524314	0.283488	1.08842	0.12224	1.08842	up	SSTR2	6752	0006937 // regulation of muscle contraction // inferred from electronic annotation /// 0007165 // signal transduction // inferred from electronic annotation /// 0007186 // G-protein coupled receptor signaling pathway // inferred from electronic annotation /// 0007187 // G-protein coupled receptor signaling pathway, coupled to cyclic nucleotide second messenger // traceable author statement /// 00…	0005624 // membrane fraction // inferred from electronic annotation /// 0005737 // cytoplasm // inferred from electronic annotation /// 0005886 // plasma membrane // traceable author statement /// 0005886 // plasma membrane // inferred from electronic annotation /// 0005887 // integral to plasma membrane // traceable author statement /// 0016020 // membrane // inferred from electronic annotation …	0004871 // signal transducer activity // inferred from electronic annotation /// 0004872 // receptor activity // inferred from electronic annotation /// 0004930 // G-protein coupled receptor activity // inferred from electronic annotation /// 0004994 // somatostatin receptor activity // inferred from electronic annotation /// 0004994 // somatostatin receptor activity // traceable author statement…	chr17:71161115-71168060 (+) // 82.39 // q25.1
11741018_a_at	0.0242829	-0.0368381	0.119415	-0.0242825	0.162391	-0.070971	0.946519	0.883149	1.00922	0.0132407	1.00922	up	FAM65A	79567		0005737 // cytoplasm // inferred from sequence or structural similarity /// 0005737 // cytoplasm // inferred from electronic annotation		chr16:67562716-67580688 (+) // 98.59 // q22.1
11743968_a_at	0.0470543	0.0898571	0.12174	-0.0778503	-0.0996942	-0.0470543	0.0344553	0.00369211	1.11813	0.161084	1.11813	up	CYBA	1535	0001938 // positive regulation of endothelial cell proliferation // inferred from electronic annotation /// 0002474 // antigen processing and presentation of peptide antigen via MHC class I // traceable author statement /// 0002479 // antigen processing and presentation of exogenous peptide antigen via MHC class I, TAP-dependent // traceable author statement /// 0003106 // negative regulation of …	0005737 // cytoplasm // inferred from electronic annotation /// 0005739 // mitochondrion // inferred from electronic annotation /// 0005794 // Golgi apparatus // inferred from electronic annotation /// 0016020 // membrane // inferred from electronic annotation /// 0016324 // apical plasma membrane // inferred from electronic annotation /// 0030141 // secretory granule // traceable author statemen…	0005515 // protein binding // inferred from physical interaction /// 0009055 // electron carrier activity // inferred from direct assay /// 0009055 // electron carrier activity // traceable author statement /// 0016175 // superoxide-generating NADPH oxidase activity // inferred from mutant phenotype /// 0016175 // superoxide-generating NADPH oxidase activity // inferred from electronic annotation…	chr16:88709696-88717560 (-) // 63.95 // q24.3
11736749_a_at	0.100018	-0.22243	-0.0987973	-0.0550709	0.0550709	0.0795641	0.621026	0.383998	-1.07196	-0.100258	1.07196	down	SLC22A9	114571	0006810 // transport // inferred from electronic annotation /// 0055085 // transmembrane transport // inferred from electronic annotation	0016020 // membrane // inferred from electronic annotation /// 0016021 // integral to membrane // inferred from electronic annotation		chr11:63137154-63177710 (+) // 86.42 // q12.3
11746592_s_at	-0.0358882	-0.07919	0.0978563	0.177252	0.0355995	-0.0355995	0.696855	0.474319	-1.04596	-0.0648245	1.04596	down	LOC100288332 /// LOC100506193 /// LOC642778 /// LOC642799 /// NPIP /// NPIPL3 /// PKD1P1	100288332 /// 100506193 /// 23117 /// 339044 /// 642778 /// 642799 /// 9284	0001502 // cartilage condensation // inferred from electronic annotation /// 0001568 // blood vessel development // inferred from electronic annotation /// 0001701 // in utero embryonic development // inferred from electronic annotation /// 0001701 // in utero embryonic development // inferred from sequence or structural similarity /// 0001822 // kidney development // inferred from electronic ann…	0002133 // polycystin complex // inferred from electronic annotation /// 0002133 // polycystin complex // inferred from sequence or structural similarity /// 0005634 // nucleus // inferred from electronic annotation /// 0005634 // nucleus // inferred from sequence or structural similarity /// 0005643 // nuclear pore // inferred from electronic annotation /// 0005737 // cytoplasm // inferred from …	0005261 // cation channel activity // inferred from electronic annotation /// 0005261 // cation channel activity // inferred from sequence or structural similarity /// 0005515 // protein binding // inferred from physical interaction /// 0019901 // protein kinase binding // inferred from physical interaction /// 0019904 // protein domain specific binding // inferred from physical interaction /// 0…	chr16:70011367-70023987 (-) // 99.26 // q22.1
11729410_a_at	0.0990341	-0.000402212	0.0710282	-0.145986	0.000401974	-0.0885649	0.203379	0.0603424	1.09779	0.134603	1.09779	up	ZNF415	55786	0006351 // transcription, DNA-dependent // inferred from electronic annotation /// 0006355 // regulation of transcription, DNA-dependent // inferred from electronic annotation	0005622 // intracellular // inferred from electronic annotation /// 0005634 // nucleus // inferred from electronic annotation /// 0005730 // nucleolus // inferred from direct assay /// 0005737 // cytoplasm // inferred from direct assay /// 0005737 // cytoplasm // inferred from electronic annotation /// 0015630 // microtubule cytoskeleton // inferred from direct assay	0003676 // nucleic acid binding // inferred from electronic annotation /// 0003677 // DNA binding // inferred from electronic annotation /// 0008270 // zinc ion binding // inferred from electronic annotation /// 0046872 // metal ion binding // inferred from electronic annotation	chr19:53611132-53636145 (-) // 91.41 // q13.42
11721848_at	0.179667	0.0609355	0.00537348	-0.0399151	-0.00537348	-0.0237184	0.306702	0.115441	1.07549	0.104994	1.07549	up	REEP2	51308		0016020 // membrane // inferred from electronic annotation /// 0016021 // integral to membrane // inferred from electronic annotation	0004872 // receptor activity // inferred from electronic annotation	chr5:137774732-137782658 (+) // 92.04 // q31.2
11761778_a_at	-0.00596905	0.239704	-0.0991921	0.131132	0.00596905	-0.134944	0.875276	0.745708	1.03106	0.0441284	1.03106	up	WDR45	11152	0000045 // autophagic vacuole assembly // not recorded	0005737 // cytoplasm // not recorded	0005083 // small GTPase regulator activity // inferred from electronic annotation /// 0032266 // phosphatidylinositol-3-phosphate binding // not recorded /// 0080025 // phosphatidylinositol-3,5-bisphosphate binding // not recorded	chrX:48934732-48937553 (-) // 74.25 // p11.23
11731939_a_at	-0.277141	-0.0304105	-0.0624499	0.0859404	0.188576	0.0304108	0.217752	0.0672924	-1.16876	-0.224976	1.16876	down	UCP3	7352	0000303 // response to superoxide // inferred from electronic annotation /// 0001666 // response to hypoxia // inferred from electronic annotation /// 0006629 // lipid metabolic process // traceable author statement /// 0006631 // fatty acid metabolic process // inferred from electronic annotation /// 0006810 // transport // inferred from electronic annotation /// 0006839 // mitochondrial transpo…	0005739 // mitochondrion // traceable author statement /// 0005739 // mitochondrion // inferred from electronic annotation /// 0005743 // mitochondrial inner membrane // traceable author statement /// 0005743 // mitochondrial inner membrane // inferred from electronic annotation /// 0016020 // membrane // inferred from electronic annotation /// 0016021 // integral to membrane // inferred from ele…	0005215 // transporter activity // traceable author statement /// 0017077 // oxidative phosphorylation uncoupler activity // inferred from electronic annotation	chr11:73711326-73720563 (-) // 92.25 // q13.4
11743553_a_at	0.128156	0.136957	0.166258	-0.128155	-0.220955	-0.228538	0.0128306	0.000603929	1.26255	0.33634	1.26255	up	KIN	22944	0006260 // DNA replication // inferred from direct assay /// 0006260 // DNA replication // inferred from electronic annotation /// 0006281 // DNA repair // inferred from electronic annotation /// 0006310 // DNA recombination // inferred from electronic annotation /// 0006397 // mRNA processing // traceable author statement /// 0006397 // mRNA processing // inferred from electronic annotation /// …	0005622 // intracellular // inferred from electronic annotation /// 0005634 // nucleus // traceable author statement /// 0005634 // nucleus // inferred from electronic annotation /// 0005737 // cytoplasm // inferred from electronic annotation /// 0016363 // nuclear matrix // inferred from direct assay	0003677 // DNA binding // traceable author statement /// 0003677 // DNA binding // inferred from electronic annotation /// 0003690 // double-stranded DNA binding // inferred from sequence or structural similarity /// 0003690 // double-stranded DNA binding // inferred from electronic annotation /// 0003723 // RNA binding // inferred from direct assay /// 0003723 // RNA binding // inferred from ele…	chr10:7797191-7829935 (-) // 76.66 // p14
11758285_s_at	-0.063345	-0.190034	-0.0566988	0.0566988	0.147555	0.122572	0.0797009	0.0142523	-1.15853	-0.212301	1.15853	down	GTF3C1	2975	0006351 // transcription, DNA-dependent // inferred by curator /// 0006351 // transcription, DNA-dependent // inferred from electronic annotation /// 0006383 // transcription from RNA polymerase III promoter // inferred by curator /// 0006383 // transcription from RNA polymerase III promoter // traceable author statement /// 0009303 // rRNA transcription // traceable author statement /// 0009304 …	0000127 // transcription factor TFIIIC complex // inferred from direct assay /// 0000127 // transcription factor TFIIIC complex // inferred from electronic annotation /// 0005634 // nucleus // inferred from electronic annotation /// 0005654 // nucleoplasm // traceable author statement /// 0030529 // ribonucleoprotein complex // inferred from electronic annotation	0003677 // DNA binding // inferred by curator /// 0003677 // DNA binding // inferred from electronic annotation /// 0005515 // protein binding // inferred from physical interaction	chr16:27471776-27472301 (-) // 89.74 // p12.1
11757037_s_at	-0.162168	-0.140363	-0.109529	0.21111	0.110471	0.109529	0.0212758	0.00161179	-1.21508	-0.281056	1.21508	down	H3F3A /// H3F3B	3020 /// 3021	0006334 // nucleosome assembly // inferred from electronic annotation /// 0007596 // blood coagulation // traceable author statement	0000786 // nucleosome // inferred from electronic annotation /// 0005576 // extracellular region // traceable author statement /// 0005634 // nucleus // inferred from direct assay /// 0005634 // nucleus // inferred from electronic annotation /// 0005654 // nucleoplasm // traceable author statement /// 0005694 // chromosome // inferred from electronic annotation	0003677 // DNA binding // inferred from electronic annotation	chr17:73774152-73775853 (-) // 99.82 // q25.1
11724973_a_at	-0.0735753	0.0153313	-0.010854	0.010854	-0.02793	0.0523009	0.615847	0.37797	-1.0244	-0.0347743	1.0244	down	MYRIP	25924	0006886 // intracellular protein transport // inferred from electronic annotation /// 0032024 // positive regulation of insulin secretion // inferred from sequence or structural similarity	0001750 // photoreceptor outer segment // inferred from electronic annotation /// 0005622 // intracellular // inferred from electronic annotation /// 0005737 // cytoplasm // inferred from electronic annotation /// 0015629 // actin cytoskeleton // inferred from electronic annotation /// 0030133 // transport vesicle // inferred from electronic annotation /// 0031045 // dense core granule // inferre…	0003779 // actin binding // inferred from electronic annotation /// 0005515 // protein binding // inferred from physical interaction /// 0008270 // zinc ion binding // non-traceable author statement /// 0017022 // myosin binding // inferred from electronic annotation /// 0017137 // Rab GTPase binding // inferred from electronic annotation /// 0046872 // metal ion binding // inferred from electron…	chr3:39850913-40301812 (+) // 93.45 // p22.1
11730180_s_at	0.0668726	0.0998635	0.106878	-0.0672274	-0.0668731	-0.0823846	0.00855998	0.000256132	1.1199	0.163366	1.1199	up	KDSR	2531	0006665 // sphingolipid metabolic process // traceable author statement /// 0006665 // sphingolipid metabolic process // inferred from electronic annotation /// 0006666 // 3-keto-sphinganine metabolic process // inferred from direct assay /// 0008152 // metabolic process // inferred from electronic annotation /// 0030148 // sphingolipid biosynthetic process // traceable author statement /// 00301…	0005615 // extracellular space // traceable author statement /// 0005783 // endoplasmic reticulum // inferred from direct assay /// 0005783 // endoplasmic reticulum // inferred from electronic annotation /// 0005789 // endoplasmic reticulum membrane // traceable author statement /// 0005789 // endoplasmic reticulum membrane // inferred from electronic annotation /// 0016020 // membrane // inferre…	0000166 // nucleotide binding // inferred from electronic annotation /// 0016491 // oxidoreductase activity // inferred from electronic annotation /// 0047560 // 3-dehydrosphinganine reductase activity // inferred from direct assay /// 0047560 // 3-dehydrosphinganine reductase activity // inferred from electronic annotation	chr18:60994807-61034516 (-) // 81.73 // q21.33
11724053_a_at	0.00249195	-0.0128145	-0.118887	0.144239	0.19154	-0.00249195	0.265746	0.091681	-1.11278	-0.154165	1.11278	down	FGFRL1	53834	0001501 // skeletal system development // inferred from electronic annotation /// 0001558 // regulation of cell growth // non-traceable author statement /// 0003179 // heart valve morphogenesis // inferred from electronic annotation /// 0008285 // negative regulation of cell proliferation // inferred from electronic annotation /// 0008543 // fibroblast growth factor receptor signaling pathway // …	0005886 // plasma membrane // inferred from direct assay /// 0005886 // plasma membrane // inferred from electronic annotation /// 0016020 // membrane // inferred from electronic annotation /// 0016021 // integral to membrane // inferred from electronic annotation	0004872 // receptor activity // inferred from electronic annotation /// 0005007 // fibroblast growth factor-activated receptor activity // inferred from direct assay /// 0005007 // fibroblast growth factor-activated receptor activity // inferred from electronic annotation /// 0008201 // heparin binding // inferred from direct assay /// 0017134 // fibroblast growth factor binding // inferred from …	chr4:1006240-1020686 (+) // 75.49 // p16.3
11741696_x_at	0.031817	0.146652	0.0521059	-0.105333	-0.031817	-0.125791	0.106503	0.0223764	1.12078	0.164505	1.12078	up	NSUN5P1	155400				chr7:75039645-75046065 (+) // 100.0 // q11.23 /// chr7:72418837-72425261 (-) // 98.71 // q11.23 /// chr7:72717226-72722792 (-) // 96.34 // q11.23
11751535_s_at	0.0163803	-0.091753	-0.0163803	-0.097595	0.180716	0.162256	0.545988	0.304043	-1.08101	-0.112377	1.08101	down	CA3	761	0006730 // one-carbon metabolic process // inferred from electronic annotation /// 0006979 // response to oxidative stress // inferred from electronic annotation	0005737 // cytoplasm // inferred from electronic annotation	0004089 // carbonate dehydratase activity // inferred from electronic annotation /// 0004089 // carbonate dehydratase activity // traceable author statement /// 0008270 // zinc ion binding // inferred from electronic annotation /// 0016151 // nickel cation binding // inferred from electronic annotation /// 0016829 // lyase activity // inferred from electronic annotation /// 0046872 // metal ion b…	chr8:86351086-86360746 (+) // 99.91 // q21.2
11716209_a_at	-0.114414	-0.104421	-0.01156	0.0318413	0.0115595	0.0732546	0.146559	0.036587	-1.08349	-0.115683	1.08349	down	VPS28	51160	0006810 // transport // inferred from electronic annotation /// 0015031 // protein transport // inferred from electronic annotation /// 0016032 // viral reproduction // traceable author statement /// 0016044 // cellular membrane organization // traceable author statement /// 0016197 // endosomal transport // traceable author statement /// 0031397 // negative regulation of protein ubiquitination /…	0005737 // cytoplasm // inferred from direct assay /// 0005768 // endosome // inferred from direct assay /// 0005768 // endosome // inferred from electronic annotation /// 0005829 // cytosol // inferred from direct assay /// 0005886 // plasma membrane // inferred from electronic annotation /// 0010008 // endosome membrane // traceable author statement /// 0016020 // membrane // inferred from elec…	0005515 // protein binding // inferred from physical interaction	chr8:145649000-145653895 (-) // 69.48 // q24.3
11734043_at	-0.116549	0	-0.17933	0.0394239	0	0.0519822	0.2397	0.0781051	-1.09361	-0.129095	1.09361	down	KIAA0408 /// SOGA3	387104 /// 9729		0016020 // membrane // inferred from electronic annotation /// 0016021 // integral to membrane // inferred from electronic annotation	0005515 // protein binding // inferred from physical interaction	chr6:127761734-127840792 (-) // 96.66 // q22.33
11762934_at	0.097409	-0.0509489	-0.0619225	0.00683093	0.210825	-0.00683093	0.665409	0.43555	-1.05367	-0.0754292	1.05367	down	CD300LG	146894		0005768 // endosome // inferred from electronic annotation /// 0005886 // plasma membrane // inferred from electronic annotation /// 0016020 // membrane // inferred from electronic annotation /// 0016021 // integral to membrane // inferred from electronic annotation /// 0016323 // basolateral plasma membrane // inferred from electronic annotation /// 0016324 // apical plasma membrane // inferred …	0004872 // receptor activity // inferred from electronic annotation	chr17:41924523-41935518 (+) // 75.83 // q21.31
11737888_a_at	-0.292964	-0.0180657	0.116067	0.004426	-0.004426	0.0702696	0.724139	0.510951	-1.0632	-0.0884109	1.0632	down	HRH4	59340	0006954 // inflammatory response // inferred from electronic annotation /// 0007165 // signal transduction // inferred from electronic annotation /// 0007186 // G-protein coupled receptor signaling pathway // inferred from electronic annotation	0005624 // membrane fraction // inferred from electronic annotation /// 0005886 // plasma membrane // traceable author statement /// 0005886 // plasma membrane // inferred from electronic annotation /// 0016020 // membrane // inferred from electronic annotation /// 0016021 // integral to membrane // non-traceable author statement /// 0016021 // integral to membrane // inferred from electronic ann…	0004871 // signal transducer activity // inferred from electronic annotation /// 0004872 // receptor activity // inferred from electronic annotation /// 0004930 // G-protein coupled receptor activity // inferred from electronic annotation /// 0004969 // histamine receptor activity // non-traceable author statement /// 0004969 // histamine receptor activity // inferred from electronic annotation	chr18:22040592-22059920 (+) // 59.72 // q11.2
11718294_s_at	0.0351982	0.0487785	0.0749645	-0.0351982	-0.0678368	-0.0485344	0.026068	0.00233158	1.07438	0.103504	1.07438	up	NME1-NME2 /// NME2	4831 /// 654364	0002762 // negative regulation of myeloid leukocyte differentiation // inferred from electronic annotation /// 0006165 // nucleoside diphosphate phosphorylation // inferred from direct assay /// 0006165 // nucleoside diphosphate phosphorylation // inferred from electronic annotation /// 0006183 // GTP biosynthetic process // inferred from electronic annotation /// 0006228 // UTP biosynthetic proc…	0001726 // ruffle // inferred from direct assay /// 0005625 // soluble fraction // inferred from electronic annotation /// 0005634 // nucleus // non-traceable author statement /// 0005634 // nucleus // inferred from electronic annotation /// 0005634 // nucleus // traceable author statement /// 0005737 // cytoplasm // inferred from direct assay /// 0005737 // cytoplasm // inferred from electronic …	0000166 // nucleotide binding // inferred from electronic annotation /// 0000287 // magnesium ion binding // inferred from direct assay /// 0003677 // DNA binding // inferred from electronic annotation /// 0003700 // sequence-specific DNA binding transcription factor activity // traceable author statement /// 0004536 // deoxyribonuclease activity // inferred from direct assay /// 0004550 // nucle…	chr17:49230925-49249104 (+) // 72.48 // q21.33
11743861_a_at	0.0290046	-0.0794635	-0.0789623	-0.0290046	0.0685482	0.0986877	0.38407	0.166253	-1.06379	-0.0892175	1.06379	down	NIPSNAP3A	25934		0005737 // cytoplasm // inferred from electronic annotation /// 0005829 // cytosol // inferred from electronic annotation	0005515 // protein binding // inferred from physical interaction	chr9:107509870-107522400 (+) // 96.54 // q31.1
11715832_s_at	-0.0150547	-0.0116405	0.0172491	0.07411	-0.012496	0.0116405	0.614912	0.376964	-1.01929	-0.0275669	1.01929	down	SURF4	6836	0007030 // Golgi organization // inferred from mutant phenotype /// 0010638 // positive regulation of organelle organization // inferred from mutant phenotype /// 0032527 // protein exit from endoplasmic reticulum // inferred from mutant phenotype /// 0034498 // early endosome to Golgi transport // inferred from mutant phenotype	0000139 // Golgi membrane // inferred from electronic annotation /// 0005783 // endoplasmic reticulum // inferred from electronic annotation /// 0005789 // endoplasmic reticulum membrane // inferred from electronic annotation /// 0005793 // endoplasmic reticulum-Golgi intermediate compartment // inferred from direct assay /// 0005794 // Golgi apparatus // inferred from electronic annotation /// 0…	0005515 // protein binding // inferred from physical interaction	chr9:136228335-136243000 (-) // 95.94 // q34.2
11730835_a_at	0.0313854	0.0292749	0.0747566	-0.0292749	-0.06147	-0.0439272	0.0497264	0.00677113	1.06439	0.0900297	1.06439	up	MTX2	10651	0006626 // protein targeting to mitochondrion // inferred from electronic annotation /// 0006626 // protein targeting to mitochondrion // traceable author statement /// 0006810 // transport // inferred from electronic annotation /// 0006839 // mitochondrial transport // traceable author statement /// 0015031 // protein transport // inferred from electronic annotation /// 0044267 // cellular prote…	0005739 // mitochondrion // inferred from electronic annotation /// 0005741 // mitochondrial outer membrane // inferred from electronic annotation /// 0005741 // mitochondrial outer membrane // traceable author statement /// 0016020 // membrane // inferred from electronic annotation		chr2:177134143-177202751 (+) // 97.76 // q31.1
11723092_at	0.262124	0.0422759	0.0585418	-0.0422759	-0.107238	-0.197889	0.174333	0.0477169	1.17836	0.236781	1.17836	up	FNIP2	57600	0001932 // regulation of protein phosphorylation // inferred from direct assay /// 0006468 // protein phosphorylation // inferred from direct assay /// 0006974 // response to DNA damage stimulus // inferred from electronic annotation /// 0008630 // DNA damage response, signal transduction resulting in induction of apoptosis // inferred from sequence or structural similarity	0005634 // nucleus // inferred from direct assay /// 0005730 // nucleolus // inferred from direct assay /// 0005737 // cytoplasm // inferred from direct assay /// 0005737 // cytoplasm // inferred from electronic annotation /// 0005886 // plasma membrane // inferred from direct assay	0005515 // protein binding // inferred from physical interaction	chr4:159690165-159828201 (+) // 97.59 // q32.1
11725177_at	0.239748	0.108485	0.0201182	-0.0932465	-0.0201182	-0.0224395	0.222066	0.0692971	1.12354	0.168052	1.12354	up	KCTD11	147040	0007049 // cell cycle // inferred from electronic annotation /// 0007275 // multicellular organismal development // inferred from electronic annotation /// 0007399 // nervous system development // inferred from electronic annotation /// 0030154 // cell differentiation // inferred from electronic annotation /// 0040008 // regulation of growth // inferred from electronic annotation /// 0042127 // r…	0005737 // cytoplasm // inferred from electronic annotation		chr17:7255207-7258263 (+) // 94.51 // p13.1
11762768_at	-0.125552	0.0145946	-0.0331335	0.0746443	0.0900698	-0.0145946	0.33858	0.135154	-1.07034	-0.09807	1.07034	down	ZNF215	7762	0006351 // transcription, DNA-dependent // inferred from electronic annotation /// 0006355 // regulation of transcription, DNA-dependent // non-traceable author statement /// 0006355 // regulation of transcription, DNA-dependent // inferred from electronic annotation /// 0016032 // viral reproduction // inferred from electronic annotation	0005622 // intracellular // inferred from electronic annotation /// 0005634 // nucleus // inferred from electronic annotation /// 0005634 // nucleus // non-traceable author statement	0003676 // nucleic acid binding // inferred from electronic annotation /// 0003677 // DNA binding // inferred from electronic annotation /// 0003700 // sequence-specific DNA binding transcription factor activity // inferred from electronic annotation /// 0003700 // sequence-specific DNA binding transcription factor activity // non-traceable author statement /// 0008270 // zinc ion binding // non-…	chr11:6953416-6977013 (+) // 62.35 // p15.4
11743965_s_at	0.0853827	0.0106249	-0.0364804	0.0254805	-0.0682762	-0.0106249	0.674985	0.447696	1.02644	0.0376492	1.02644	up	CERCAM /// LOC100506065	100506065 /// 51148	0006928 // cellular component movement // traceable author statement /// 0007155 // cell adhesion // inferred from direct assay /// 0007155 // cell adhesion // inferred from electronic annotation /// 0007159 // leukocyte cell-cell adhesion // traceable author statement /// 0009103 // lipopolysaccharide biosynthetic process // inferred from electronic annotation	0005783 // endoplasmic reticulum // inferred from electronic annotation /// 0005788 // endoplasmic reticulum lumen // inferred from electronic annotation /// 0005886 // plasma membrane // non-traceable author statement		chr9:131182759-131199628 (+) // 92.03 // q34.11
11741324_s_at	0.0157146	0.0332778	-0.117976	0.0523586	-0.0228541	-0.0157146	0.80782	0.632861	-1.01931	-0.0275914	1.01931	down	TRIM51 /// TRIM51EP /// TRIM51GP /// TRIM51HP	120824 /// 399940 /// 440041 /// 84767		0005622 // intracellular // inferred from electronic annotation	0008270 // zinc ion binding // inferred from electronic annotation /// 0046872 // metal ion binding // inferred from electronic annotation	chr11:55650772-55659282 (+) // 98.6 // q11 /// chr11:89586007-89596233 (+) // 95.63 // q14.3 /// chr11:89714612-89724840 (-) // 95.51 // q14.3 /// chr11:55059364-55067885 (-) // 95.33 // q11
11735795_at	-0.0625052	0.0671387	0.0501771	-0.0216322	-0.0288658	0.0216327	0.756991	0.557426	1.01952	0.027892	1.01952	up	GPSM1	26086	0007165 // signal transduction // inferred from electronic annotation /// 0007275 // multicellular organismal development // inferred from electronic annotation /// 0007399 // nervous system development // inferred from electronic annotation /// 0008277 // regulation of G-protein coupled receptor protein signaling pathway // inferred from electronic annotation /// 0030154 // cell differentiation …	0000139 // Golgi membrane // inferred from electronic annotation /// 0005634 // nucleus // inferred from direct assay /// 0005730 // nucleolus // inferred from direct assay /// 0005737 // cytoplasm // inferred from electronic annotation /// 0005783 // endoplasmic reticulum // inferred from electronic annotation /// 0005789 // endoplasmic reticulum membrane // inferred from electronic annotation /…	0001965 // G-protein alpha-subunit binding // inferred from electronic annotation /// 0005092 // GDP-dissociation inhibitor activity // inferred from electronic annotation /// 0030695 // GTPase regulator activity // inferred from electronic annotation	chr9:139221931-139236801 (+) // 86.97 // q34.3
11741004_a_at	-0.00265741	0.0273187	-0.137183	0.0841479	-0.00947738	0.00265741	0.580806	0.340249	-1.04484	-0.0632831	1.04484	down	ALS2CR8	79800	0006355 // regulation of transcription, DNA-dependent // inferred from electronic annotation	0005634 // nucleus // inferred from electronic annotation /// 0005654 // nucleoplasm // inferred from electronic annotation /// 0005730 // nucleolus // inferred from electronic annotation	0003700 // sequence-specific DNA binding transcription factor activity // inferred from electronic annotation	chr2:203776940-203851060 (+) // 91.59 // q33.2
11763798_a_at	-0.0272167	0.0286973	-0.00745702	0.00745702	0.211182	-0.181658	0.957418	0.906594	-1.00997	-0.0143193	1.00997	down	STMN4	81551	0035556 // intracellular signal transduction // inferred from electronic annotation	0005622 // intracellular // inferred from electronic annotation /// 0005794 // Golgi apparatus // inferred from electronic annotation /// 0030424 // axon // inferred from electronic annotation /// 0030426 // growth cone // inferred from electronic annotation /// 0042995 // cell projection // inferred from electronic annotation		chr8:27096856-27115921 (-) // 99.84 // p21.2
11731992_x_at	-0.0941672	-0.194695	-0.0612073	0.0894647	0.0612073	0.0865822	0.0588118	0.00891174	-1.14534	-0.195774	1.14534	down	TROAP	10024	0007155 // cell adhesion // inferred from electronic annotation /// 0007155 // cell adhesion // traceable author statement	0005737 // cytoplasm // inferred from electronic annotation /// 0005737 // cytoplasm // traceable author statement	0005515 // protein binding // inferred from physical interaction	chr12:49716970-49718160 (+) // 76.39 // q13.12
11732719_at	0.0992374	-0.0132689	0.0132692	0.115482	-0.0494261	-0.160018	0.716463	0.500012	1.04565	0.0643999	1.04565	up	EREG	2069	0001525 // angiogenesis // inferred from electronic annotation /// 0001550 // ovarian cumulus expansion // inferred from sequence or structural similarity /// 0001550 // ovarian cumulus expansion // inferred from electronic annotation /// 0001556 // oocyte maturation // inferred from sequence or structural similarity /// 0001556 // oocyte maturation // inferred from electronic annotation /// 0001…	0005576 // extracellular region // traceable author statement /// 0005576 // extracellular region // inferred from electronic annotation /// 0005615 // extracellular space // inferred from direct assay /// 0005615 // extracellular space // inferred from electronic annotation /// 0005886 // plasma membrane // inferred from electronic annotation /// 0005887 // integral to plasma membrane // traceab…	0005154 // epidermal growth factor receptor binding // inferred from sequence or structural similarity /// 0005154 // epidermal growth factor receptor binding // traceable author statement /// 0005154 // epidermal growth factor receptor binding // inferred from electronic annotation /// 0005515 // protein binding // inferred from physical interaction /// 0008083 // growth factor activity // infer…	chr4:75230859-75254477 (+) // 83.41 // q13.3
11740723_x_at	0.0405755	0.0105457	0.0581675	-0.0977674	-0.136564	-0.0105457	0.158091	0.0412135	1.08527	0.118055	1.08527	up	LGALS9B /// LGALS9C	284194 /// 654346			0030246 // carbohydrate binding // inferred from electronic annotation	chr17:18380101-18398173 (+) // 94.88 // p11.2 /// chr17:20352793-20370848 (-) // 95.06 // p11.2
11751552_at	0.155614	0.00863075	-0.00863075	-0.122212	0.0340276	-0.1195	0.395338	0.174127	1.08756	0.1211	1.08756	up	RNF223	401934		0016020 // membrane // inferred from electronic annotation /// 0016021 // integral to membrane // inferred from electronic annotation	0008270 // zinc ion binding // inferred from electronic annotation /// 0046872 // metal ion binding // inferred from electronic annotation	chr1:1007125-1009687 (-) // 95.1 // p36.33
11734940_a_at	-0.187512	0.0100641	-0.0100641	-0.187512	0.204576	0.278742	0.603694	0.364685	-1.11814	-0.161106	1.11814	down	SLC16A9	220963	0006810 // transport // inferred from electronic annotation /// 0046415 // urate metabolic process // inferred from mutant phenotype /// 0055085 // transmembrane transport // inferred from electronic annotation	0005886 // plasma membrane // inferred from electronic annotation /// 0016020 // membrane // inferred from electronic annotation /// 0016021 // integral to membrane // inferred from electronic annotation	0015293 // symporter activity // inferred from electronic annotation	chr10:61410522-61469837 (-) // 91.24 // q21.2
11755071_a_at	0.181868	0	0.0532644	-0.16204	0	-0.0713997	0.270405	0.0942735	1.11434	0.156191	1.11434	up	HMCN1	83872	0007596 // blood coagulation // inferred from electronic annotation /// 0007601 // visual perception // inferred from electronic annotation /// 0050896 // response to stimulus // inferred from electronic annotation	0005576 // extracellular region // inferred from electronic annotation /// 0005578 // proteinaceous extracellular matrix // inferred from electronic annotation /// 0005604 // basement membrane // inferred from electronic annotation /// 0005938 // cell cortex // inferred from electronic annotation /// 0016020 // membrane // inferred from electronic annotation /// 0030054 // cell junction // inferr…	0004888 // transmembrane signaling receptor activity // inferred from electronic annotation /// 0005509 // calcium ion binding // inferred from electronic annotation	chr1:186097341-186160079 (+) // 96.21 // q31.1
11759789_x_at	-0.102105	-0.0138519	0.110009	0.141501	-0.169014	0.0138516	0.991948	0.982329	1.00178	0.00257091	1.00178	up	NLGN4Y	22829	0007155 // cell adhesion // inferred from electronic annotation /// 0007416 // synapse assembly // not recorded	0005886 // plasma membrane // inferred from electronic annotation /// 0005887 // integral to plasma membrane // not recorded /// 0009986 // cell surface // not recorded /// 0014069 // postsynaptic density // inferred from electronic annotation /// 0016020 // membrane // inferred from electronic annotation /// 0016021 // integral to membrane // inferred from electronic annotation /// 0030054 // ce…	0004091 // carboxylesterase activity // not recorded /// 0004872 // receptor activity // not recorded /// 0005515 // protein binding // inferred from physical interaction /// 0042043 // neurexin family protein binding // not recorded	chrY:16734097-16845419 (+) // 80.05 // q11.221
11750395_a_at	0.0927391	0.21522	-0.0927391	-0.130617	0.101299	-0.105538	0.609183	0.370665	1.08425	0.116692	1.08425	up	GLI2	2736	0000122 // negative regulation of transcription from RNA polymerase II promoter // inferred from electronic annotation /// 0000122 // negative regulation of transcription from RNA polymerase II promoter // inferred from mutant phenotype /// 0001501 // skeletal system development // inferred from electronic annotation /// 0001501 // skeletal system development // inferred from sequence or structur…	0005622 // intracellular // inferred from electronic annotation /// 0005624 // membrane fraction // inferred from electronic annotation /// 0005634 // nucleus // inferred from direct assay /// 0005634 // nucleus // inferred from electronic annotation /// 0005737 // cytoplasm // inferred from electronic annotation /// 0005929 // cilium // inferred from electronic annotation /// 0031512 // motile p…	0003676 // nucleic acid binding // inferred from electronic annotation /// 0003677 // DNA binding // inferred from electronic annotation /// 0003682 // chromatin binding // inferred from electronic annotation /// 0003700 // sequence-specific DNA binding transcription factor activity // inferred from direct assay /// 0003700 // sequence-specific DNA binding transcription factor activity // inferre…	chr2:121554871-121748562 (+) // 99.96 // q14.2
11738202_x_at	-0.0886612	-0.14263	-0.173681	0.0886612	0.112276	0.0900269	0.0156843	0.000871295	-1.17444	-0.231979	1.17444	down	DAXX	1616	0000281 // cytokinesis after mitosis // inferred from electronic annotation /// 0006351 // transcription, DNA-dependent // inferred from electronic annotation /// 0006355 // regulation of transcription, DNA-dependent // inferred from direct assay /// 0006355 // regulation of transcription, DNA-dependent // inferred from electronic annotation /// 0006915 // apoptotic process // traceable author st…	0000775 // chromosome, centromeric region // inferred from electronic annotation /// 0000792 // heterochromatin // inferred from electronic annotation /// 0005634 // nucleus // inferred from direct assay /// 0005634 // nucleus // inferred from mutant phenotype /// 0005634 // nucleus // inferred from electronic annotation /// 0005654 // nucleoplasm // inferred from electronic annotation /// 000569…	0002039 // p53 binding // inferred from physical interaction /// 0005057 // receptor signaling protein activity // traceable author statement /// 0005515 // protein binding // inferred from physical interaction /// 0008134 // transcription factor binding // inferred from direct assay /// 0019899 // enzyme binding // inferred from physical interaction /// 0031072 // heat shock protein binding // t…	chr6:33286335-33290793 (-) // 94.47 // p21.32
11721048_s_at	0.0255203	-0.0213666	0.0147443	-0.0147438	0.0985246	-0.0698166	0.989215	0.976074	1.00114	0.00164459	1.00114	up	N6AMT2	221143	0032259 // methylation // inferred from electronic annotation		0003676 // nucleic acid binding // inferred from electronic annotation /// 0008168 // methyltransferase activity // inferred from electronic annotation /// 0016740 // transferase activity // inferred from electronic annotation	chr13:21302638-21348057 (-) // 88.65 // q12.11
11725050_a_at	0.0338454	-0.122701	0.0287685	0.067349	-0.028769	-0.0327621	0.869864	0.736536	-1.01534	-0.0219681	1.01534	down	FAIM2	23017	0006915 // apoptotic process // inferred from electronic annotation /// 0006916 // anti-apoptosis // non-traceable author statement /// 0007417 // central nervous system development // inferred from electronic annotation /// 0021549 // cerebellum development // inferred from sequence or structural similarity /// 0021549 // cerebellum development // inferred from electronic annotation /// 0021680 …	0005886 // plasma membrane // inferred from electronic annotation /// 0016020 // membrane // inferred from electronic annotation /// 0016021 // integral to membrane // inferred from electronic annotation /// 0030054 // cell junction // inferred from electronic annotation /// 0045121 // membrane raft // inferred from direct assay /// 0045121 // membrane raft // inferred from electronic annotation …		chr12:50260679-50298000 (-) // 94.11 // q13.12
11754927_x_at	0.015209	0.347421	0.0753918	-0.0152092	-0.159509	-0.120033	0.26695	0.0923827	1.18448	0.244258	1.18448	up	PRKACB	5567	0005975 // carbohydrate metabolic process // traceable author statement /// 0006006 // glucose metabolic process // traceable author statement /// 0006094 // gluconeogenesis // traceable author statement /// 0006112 // energy reserve metabolic process // traceable author statement /// 0006468 // protein phosphorylation // inferred from direct assay /// 0006468 // protein phosphorylation // inferr…	0005634 // nucleus // inferred from electronic annotation /// 0005654 // nucleoplasm // traceable author statement /// 0005737 // cytoplasm // inferred from electronic annotation /// 0005813 // centrosome // inferred from direct assay /// 0005829 // cytosol // traceable author statement /// 0005886 // plasma membrane // inferred from electronic annotation /// 0005952 // cAMP-dependent protein kin…	0000166 // nucleotide binding // inferred from electronic annotation /// 0000287 // magnesium ion binding // inferred from direct assay /// 0004672 // protein kinase activity // inferred from electronic annotation /// 0004674 // protein serine/threonine kinase activity // inferred from electronic annotation /// 0004691 // cAMP-dependent protein kinase activity // inferred from direct assay /// 00…	chr1:84630322-84670977 (+) // 93.82 // p31.1
11733355_x_at	-0.149019	0.033114	-0.033114	0.0475707	0.10205	-0.0728428	0.606528	0.367662	-1.05356	-0.0752656	1.05356	down	C5AR1	728	0000187 // activation of MAPK activity // traceable author statement /// 0006935 // chemotaxis // traceable author statement /// 0006935 // chemotaxis // inferred from electronic annotation /// 0006955 // immune response // traceable author statement /// 0006968 // cellular defense response // traceable author statement /// 0007165 // signal transduction // traceable author statement /// 0007165 …	0005886 // plasma membrane // traceable author statement /// 0005886 // plasma membrane // inferred from electronic annotation /// 0005887 // integral to plasma membrane // traceable author statement /// 0016020 // membrane // inferred from electronic annotation /// 0016021 // integral to membrane // inferred from electronic annotation	0004871 // signal transducer activity // inferred from electronic annotation /// 0004872 // receptor activity // inferred from electronic annotation /// 0004930 // G-protein coupled receptor activity // inferred from electronic annotation /// 0004942 // anaphylatoxin receptor activity // inferred from electronic annotation /// 0004944 // C5a anaphylatoxin receptor activity // inferred from electr…	chr19:47813074-47825323 (+) // 71.91 // q13.32
11721523_s_at	0.0668077	0.0345268	0.0379534	-0.0345268	-0.120269	-0.0751448	0.0638029	0.0100828	1.08905	0.123076	1.08905	up	ZNF706	51123		0005622 // intracellular // inferred from electronic annotation	0008270 // zinc ion binding // inferred from electronic annotation /// 0046872 // metal ion binding // inferred from electronic annotation	chr8:102209271-102217960 (-) // 97.31 // q22.3
11743114_at	-0.0458498	-0.0578203	-0.00853348	0.00853348	0.0274267	0.0158567	0.117109	0.0259539	-1.03862	-0.0546735	1.03862	down	DHX15	1665	0006397 // mRNA processing // inferred from electronic annotation /// 0006397 // mRNA processing // traceable author statement /// 0008380 // RNA splicing // inferred by curator /// 0008380 // RNA splicing // inferred from electronic annotation	0005634 // nucleus // traceable author statement /// 0005634 // nucleus // inferred from electronic annotation /// 0005689 // U12-type spliceosomal complex // inferred from direct assay /// 0005730 // nucleolus // inferred from electronic annotation	0000166 // nucleotide binding // inferred from electronic annotation /// 0003676 // nucleic acid binding // inferred from electronic annotation /// 0003724 // RNA helicase activity // traceable author statement /// 0004386 // helicase activity // inferred from electronic annotation /// 0005524 // ATP binding // inferred from electronic annotation /// 0008026 // ATP-dependent helicase activity // …	chr4:24529097-24586226 (-) // 96.31 // p15.2
11722186_a_at	0.0254536	0.0222487	-0.150986	-0.0722089	-0.0222483	0.0312986	0.92984	0.848171	-1.00931	-0.013375	1.00931	down	AKT1	207	0000060 // protein import into nucleus, translocation // inferred from mutant phenotype /// 0001893 // maternal placenta development // inferred from electronic annotation /// 0001934 // positive regulation of protein phosphorylation // inferred from direct assay /// 0005975 // carbohydrate metabolic process // inferred from electronic annotation /// 0005977 // glycogen metabolic process // infer…	0005625 // soluble fraction // inferred from electronic annotation /// 0005634 // nucleus // inferred from direct assay /// 0005634 // nucleus // traceable author statement /// 0005634 // nucleus // inferred from electronic annotation /// 0005654 // nucleoplasm // traceable author statement /// 0005654 // nucleoplasm // inferred from electronic annotation /// 0005737 // cytoplasm // inferred from…	0000166 // nucleotide binding // inferred from electronic annotation /// 0004672 // protein kinase activity // traceable author statement /// 0004672 // protein kinase activity // inferred from electronic annotation /// 0004674 // protein serine/threonine kinase activity // inferred from direct assay /// 0004674 // protein serine/threonine kinase activity // traceable author statement /// 0004674…	chr14:105235685-105261441 (-) // 94.1 // q32.33
11720622_a_at	0.00673771	-0.00673819	-0.0391006	-0.0225687	0.0555286	0.0949764	0.4385	0.208007	-1.03935	-0.0556791	1.03935	down	CDK16	5127	0006468 // protein phosphorylation // non-traceable author statement /// 0006468 // protein phosphorylation // inferred from electronic annotation /// 0006468 // protein phosphorylation // traceable author statement /// 0007049 // cell cycle // inferred from electronic annotation /// 0016310 // phosphorylation // inferred from electronic annotation		0000166 // nucleotide binding // inferred from electronic annotation /// 0004672 // protein kinase activity // non-traceable author statement /// 0004672 // protein kinase activity // inferred from electronic annotation /// 0004674 // protein serine/threonine kinase activity // traceable author statement /// 0004674 // protein serine/threonine kinase activity // inferred from electronic annotatio…	chrX:47078075-47089396 (+) // 93.74 // p11.23
11737847_a_at	-0.0741878	0.134924	0.300478	0.0741878	-0.12158	-0.245885	0.43116	0.201627	1.16325	0.218164	1.16325	up	MR1	3140	0002474 // antigen processing and presentation of peptide antigen via MHC class I // inferred from electronic annotation /// 0006955 // immune response // inferred from electronic annotation /// 0006955 // immune response // traceable author statement /// 0019882 // antigen processing and presentation // inferred from electronic annotation	0005576 // extracellular region // inferred from electronic annotation /// 0005783 // endoplasmic reticulum // inferred from electronic annotation /// 0005886 // plasma membrane // inferred from electronic annotation /// 0016020 // membrane // inferred from electronic annotation /// 0016021 // integral to membrane // inferred from electronic annotation /// 0042612 // MHC class I protein complex /…	0032393 // MHC class I receptor activity // traceable author statement	chr1:181003104-181024633 (+) // 99.92 // q25.3
11738346_at	0.0486877	-0.00733185	0.174935	-0.0147886	-0.0909104	0.00733185	0.380346	0.163672	1.07541	0.104886	1.07541	up	ZNF713	349075	0006351 // transcription, DNA-dependent // inferred from electronic annotation /// 0006355 // regulation of transcription, DNA-dependent // inferred from electronic annotation	0005622 // intracellular // inferred from electronic annotation /// 0005634 // nucleus // inferred from electronic annotation	0003676 // nucleic acid binding // inferred from electronic annotation /// 0003677 // DNA binding // inferred from electronic annotation /// 0008270 // zinc ion binding // inferred from electronic annotation /// 0046872 // metal ion binding // inferred from electronic annotation	chr7:55980330-56008433 (+) // 75.8 // p11.2
11723580_at	-0.0921364	-0.135563	-0.16496	0.0921364	0.163532	0.164696	0.0172683	0.00106369	-1.20665	-0.271008	1.20665	down	C6orf228	221710		0016020 // membrane // inferred from electronic annotation /// 0016021 // integral to membrane // inferred from electronic annotation	0003677 // DNA binding // inferred from electronic annotation	chr6:11094033-11138971 (+) // 76.8 // p24.2
11728834_x_at	0.0293536	-0.0524941	-0.174934	0.316525	-0.0293536	0.0730162	0.418337	0.191472	-1.13767	-0.186087	1.13767	down	C4orf32	132720		0016020 // membrane // inferred from electronic annotation /// 0016021 // integral to membrane // inferred from electronic annotation		chr4:113066522-113110237 (+) // 91.55 // q25
11735867_a_at	-0.090456	-0.00616264	0.00616264	-0.0198832	0.00616264	0.124855	0.521091	0.280584	-1.04768	-0.0671968	1.04768	down	C5orf46	389336		0005576 // extracellular region // inferred from electronic annotation		chr5:147272271-147286101 (-) // 87.39 // q32
11763325_a_at	0.00525904	0.109208	-0.0760989	0.0621443	-0.00525951	-0.069675	0.90932	0.80818	1.01189	0.0170529	1.01189	up	FER	2241	0000226 // microtubule cytoskeleton organization // inferred from mutant phenotype /// 0000278 // mitotic cell cycle // inferred from mutant phenotype /// 0001932 // regulation of protein phosphorylation // inferred from sequence or structural similarity /// 0006468 // protein phosphorylation // traceable author statement /// 0006468 // protein phosphorylation // inferred from electronic annotati…	0000790 // nuclear chromatin // inferred from direct assay /// 0005634 // nucleus // inferred from direct assay /// 0005634 // nucleus // inferred from electronic annotation /// 0005737 // cytoplasm // inferred from direct assay /// 0005737 // cytoplasm // inferred from electronic annotation /// 0005829 // cytosol // traceable author statement /// 0005856 // cytoskeleton // inferred from electron…	0000166 // nucleotide binding // inferred from electronic annotation /// 0003779 // actin binding // inferred from electronic annotation /// 0004672 // protein kinase activity // inferred from electronic annotation /// 0004713 // protein tyrosine kinase activity // traceable author statement /// 0004713 // protein tyrosine kinase activity // inferred from electronic annotation /// 0004715 // non-…	chr5:108527194-108532539 (+) // 97.54 // q21.3
11737234_s_at	-0.000305176	0.33607	-0.0570126	0.110672	-0.0235944	0.000305176	0.817398	0.648011	1.04521	0.0637896	1.04521	up	USP6	9098	0006464 // cellular protein modification process // non-traceable author statement /// 0006508 // proteolysis // inferred from electronic annotation /// 0006511 // ubiquitin-dependent protein catabolic process // inferred from electronic annotation /// 0016579 // protein deubiquitination // inferred from direct assay /// 0032313 // regulation of Rab GTPase activity // inferred from electronic ann…	0005622 // intracellular // inferred from electronic annotation /// 0005737 // cytoplasm // inferred from direct assay /// 0005737 // cytoplasm // inferred from electronic annotation /// 0005764 // lysosome // traceable author statement /// 0005768 // endosome // inferred from electronic annotation /// 0005886 // plasma membrane // inferred from direct assay /// 0005886 // plasma membrane // infe…	0003676 // nucleic acid binding // traceable author statement /// 0004197 // cysteine-type endopeptidase activity // traceable author statement /// 0004221 // ubiquitin thiolesterase activity // inferred from electronic annotation /// 0004843 // ubiquitin-specific protease activity // inferred from direct assay /// 0005097 // Rab GTPase activator activity // inferred from electronic annotation //…	chr17:5031686-5078339 (+) // 97.26 // p13.2
11756771_x_at	-0.133839	0.111074	-0.130971	0.100247	-0.0237374	0.0237374	0.630374	0.394559	-1.06044	-0.084661	1.06044	down	SPTY2D1	144108				chr11:18627948-18634012 (-) // 95.06 // p15.1
11728637_a_at	-0.0884018	-0.0177288	-0.067008	0.0177279	0.0394754	0.0289135	0.088245	0.0167363	-1.06173	-0.0864184	1.06173	down	ATP5A1	498	0001937 // negative regulation of endothelial cell proliferation // inferred from mutant phenotype /// 0006172 // ADP biosynthetic process // inferred from electronic annotation /// 0006200 // ATP catabolic process // inferred from direct assay /// 0006200 // ATP catabolic process // inferred from electronic annotation /// 0006629 // lipid metabolic process // inferred from sequence or structural…	0000275 // mitochondrial proton-transporting ATP synthase complex, catalytic core F(1) // inferred from electronic annotation /// 0005739 // mitochondrion // inferred by curator /// 0005739 // mitochondrion // non-traceable author statement /// 0005739 // mitochondrion // inferred from electronic annotation /// 0005743 // mitochondrial inner membrane // inferred from direct assay /// 0005743 // m…	0000166 // nucleotide binding // inferred from electronic annotation /// 0005515 // protein binding // inferred from physical interaction /// 0005524 // ATP binding // inferred from sequence or structural similarity /// 0005524 // ATP binding // inferred from electronic annotation /// 0016820 // hydrolase activity, acting on acid anhydrides, catalyzing transmembrane movement of substances // infe…	chr18:43664112-43678287 (-) // 93.66 // q21.1
11722243_a_at	-0.0349774	-0.0050416	0.0269513	-0.0306516	0.0050416	0.150002	0.696697	0.474154	-1.03227	-0.0458198	1.03227	down	FBXO25	26260	0016567 // protein ubiquitination // inferred from sequence or structural similarity /// 0016567 // protein ubiquitination // non-traceable author statement /// 0016567 // protein ubiquitination // inferred from electronic annotation	0000151 // ubiquitin ligase complex // non-traceable author statement /// 0005634 // nucleus // inferred from sequence or structural similarity /// 0005634 // nucleus // inferred from electronic annotation /// 0019005 // SCF ubiquitin ligase complex // inferred from sequence or structural similarity	0003779 // actin binding // inferred from electronic annotation /// 0004842 // ubiquitin-protein ligase activity // non-traceable author statement	chr8:356807-419873 (+) // 95.1 // p23.3
11743732_a_at	-0.0629873	-0.107574	-0.133135	0.0723686	0.0629873	0.157592	0.043538	0.00546231	-1.14781	-0.198881	1.14781	down	RCAN1	1827	0006355 // regulation of transcription, DNA-dependent // traceable author statement /// 0007165 // signal transduction // traceable author statement /// 0007417 // central nervous system development // traceable author statement /// 0007519 // skeletal muscle tissue development // inferred from electronic annotation /// 0008015 // blood circulation // traceable author statement /// 0009612 // res…	0005634 // nucleus // inferred from electronic annotation /// 0005634 // nucleus // traceable author statement /// 0005737 // cytoplasm // inferred from electronic annotation	0003677 // DNA binding // traceable author statement /// 0003700 // sequence-specific DNA binding transcription factor activity // traceable author statement /// 0005515 // protein binding // inferred from physical interaction	chr21:35888789-35987510 (-) // 95.78 // q22.12
11724603_a_at	-0.257665	0.0536752	-0.0217366	-0.0613866	0.0217366	0.0694127	0.674979	0.447677	-1.06081	-0.0851632	1.06081	down	ZNF219	51222	0006351 // transcription, DNA-dependent // inferred from direct assay /// 0006351 // transcription, DNA-dependent // inferred from electronic annotation /// 0006351 // transcription, DNA-dependent // traceable author statement /// 0006355 // regulation of transcription, DNA-dependent // inferred from mutant phenotype /// 0006355 // regulation of transcription, DNA-dependent // traceable author st…	0005622 // intracellular // inferred from electronic annotation /// 0005634 // nucleus // inferred from direct assay /// 0005634 // nucleus // inferred from electronic annotation /// 0016021 // integral to membrane // inferred from electronic annotation	0003676 // nucleic acid binding // inferred from electronic annotation /// 0003677 // DNA binding // inferred from direct assay /// 0003677 // DNA binding // inferred from electronic annotation /// 0003700 // sequence-specific DNA binding transcription factor activity // inferred from direct assay /// 0003700 // sequence-specific DNA binding transcription factor activity // traceable author state…	chr14:21558236-21566808 (-) // 88.24 // q11.2
11764222_at	-0.104507	0.192139	0.104507	-0.12699	0.209434	-0.240832	0.722919	0.508904	1.08436	0.116842	1.08436	up						chr2:39011611-39012122 (-) // 83.98 // p22.1
11722426_a_at	0.00358868	-0.0273979	-0.00358844	0.0440893	-0.219469	0.188961	0.96115	0.9148	-1.00951	-0.0136595	1.00951	down	FGL2	10875	0007165 // signal transduction // inferred from electronic annotation	0005576 // extracellular region // inferred from electronic annotation /// 0005577 // fibrinogen complex // traceable author statement /// 0005615 // extracellular space // inferred from electronic annotation	0005102 // receptor binding // inferred from electronic annotation	chr7:76822675-76829201 (-) // 84.6 // q11.23
11757396_s_at	-0.245598	-0.177647	-0.23027	0.187565	0.177647	0.202427	0.00408983	4.84371e-05	-1.32597	-0.407051	1.32597	down	ANXA8 /// ANXA8L1 /// ANXA8L2	244 /// 653145 /// 728113	0007596 // blood coagulation // inferred from electronic annotation /// 0007599 // hemostasis // inferred from electronic annotation		0005509 // calcium ion binding // inferred from electronic annotation /// 0005544 // calcium-dependent phospholipid binding // inferred from electronic annotation /// 0046872 // metal ion binding // inferred from electronic annotation	chr10:47157982-47158897 (-) // 84.59 // q11.22
11758071_s_at	0.0822401	0.0905762	-0.248128	-0.0261083	-0.393754	0.0261083	0.767098	0.572466	1.07635	0.106147	1.07635	up	SULF1	23213	0001822 // kidney development // inferred from sequence or structural similarity /// 0001822 // kidney development // inferred from electronic annotation /// 0001937 // negative regulation of endothelial cell proliferation // inferred from direct assay /// 0002063 // chondrocyte development // inferred from sequence or structural similarity /// 0002063 // chondrocyte development // inferred from …	0005615 // extracellular space // inferred from direct assay /// 0005615 // extracellular space // non-traceable author statement /// 0005783 // endoplasmic reticulum // inferred from direct assay /// 0005783 // endoplasmic reticulum // inferred from electronic annotation /// 0005794 // Golgi apparatus // inferred from sequence or structural similarity /// 0005794 // Golgi apparatus // inferred f…	0003824 // catalytic activity // inferred from electronic annotation /// 0004065 // arylsulfatase activity // inferred from direct assay /// 0004065 // arylsulfatase activity // inferred from mutant phenotype /// 0005509 // calcium ion binding // inferred from electronic annotation /// 0008449 // N-acetylglucosamine-6-sulfatase activity // inferred from direct assay /// 0008449 // N-acetylglucosa…	chr8:70571572-70572292 (+) // 98.49 // q13.3
11762015_at	-0.284523	0.00604916	-0.00604916	0.0282722	0.0537958	-0.0833433	0.647318	0.414601	-1.06763	-0.0944158	1.06763	down	EPB41L4A	64097		0005737 // cytoplasm // inferred from electronic annotation /// 0005856 // cytoskeleton // inferred from electronic annotation /// 0019898 // extrinsic to membrane // inferred from electronic annotation	0008092 // cytoskeletal protein binding // inferred from electronic annotation	chr5:111599122-111755010 (-) // 86.01 // q22.2
11764105_at	0.0915244	-0.0147078	-0.0147078	0.0147078	0.0240939	-0.0518968	0.778054	0.588966	1.01753	0.0250679	1.01753	up						chr7:48122624-48123183 (-) // 57.22 // p12.3
11727897_a_at	0.0468826	0.0824366	0.144673	-0.0586233	-0.0478945	-0.0468826	0.0542575	0.00780223	1.10379	0.142464	1.10379	up	NAA38	51691	0000398 // nuclear mRNA splicing, via spliceosome // non-traceable author statement /// 0006397 // mRNA processing // inferred from electronic annotation /// 0008380 // RNA splicing // inferred from electronic annotation	0005634 // nucleus // non-traceable author statement /// 0005634 // nucleus // inferred from electronic annotation /// 0030529 // ribonucleoprotein complex // inferred from electronic annotation	0003723 // RNA binding // inferred from electronic annotation /// 0005515 // protein binding // inferred from physical interaction /// 0017070 // U6 snRNA binding // non-traceable author statement	chr7:117824085-117833660 (+) // 83.17 // q31.31
11732797_x_at	0.0151205	-0.0126753	-0.0274348	-0.0689054	0.0160475	0.0126753	0.94321	0.87596	1.00352	0.00506425	1.00352	up	KIAA1841	84542				chr2:61293004-61351411 (+) // 89.75 // p16.1
11761694_at	0.0520587	0.108481	-0.130271	0.00425243	-0.00425243	-0.127046	0.761613	0.564547	1.03702	0.0524382	1.03702	up	LOC100289424	100289424				chr10:134777218-134778783 (-) // 76.68 // q26.3
11745160_s_at	-0.0142522	-0.202001	-0.0405407	0.0142517	0.170953	0.0893526	0.233607	0.0751771	-1.13062	-0.177117	1.13062	down	TGFA	7039	0000165 // MAPK cascade // inferred from direct assay /// 0000187 // activation of MAPK activity // inferred from direct assay /// 0001525 // angiogenesis // inferred from electronic annotation /// 0001934 // positive regulation of protein phosphorylation // inferred from electronic annotation /// 0006916 // anti-apoptosis // inferred from electronic annotation /// 0007173 // epidermal growth fac…	0005576 // extracellular region // inferred from electronic annotation /// 0005615 // extracellular space // inferred from direct assay /// 0005615 // extracellular space // inferred from electronic annotation /// 0005634 // nucleus // inferred from electronic annotation /// 0005886 // plasma membrane // inferred from electronic annotation /// 0005886 // plasma membrane // non-traceable author st…	0001948 // glycoprotein binding // inferred from electronic annotation /// 0004708 // MAP kinase kinase activity // inferred from direct assay /// 0005154 // epidermal growth factor receptor binding // inferred from direct assay /// 0005154 // epidermal growth factor receptor binding // inferred from electronic annotation /// 0005515 // protein binding // inferred from physical interaction /// 00…	chr2:70676450-70780904 (-) // 100.0 // p13.3
11737647_at	0.244165	0	-0.0511162	0	-0.123216	0	0.591235	0.350994	1.07581	0.105422	1.07581	up	EFCAB4B	84766	0002115 // store-operated calcium entry // inferred from mutant phenotype /// 0006810 // transport // inferred from electronic annotation /// 0006811 // ion transport // inferred from electronic annotation /// 0006816 // calcium ion transport // inferred from electronic annotation /// 0032237 // activation of store-operated calcium channel activity // inferred from mutant phenotype /// 0051928 //…	0005634 // nucleus // inferred from direct assay /// 0005730 // nucleolus // inferred from direct assay /// 0005737 // cytoplasm // inferred from direct assay /// 0005737 // cytoplasm // inferred from electronic annotation /// 0005794 // Golgi apparatus // inferred from direct assay	0005509 // calcium ion binding // inferred from direct assay /// 0005509 // calcium ion binding // inferred from electronic annotation /// 0005515 // protein binding // inferred from physical interaction	chr12:3749553-3862366 (-) // 94.39 // p13.32
11733277_a_at	0.0487027	-0.168834	-0.132978	-0.0442584	0.0718691	0.0442584	0.461204	0.226694	-1.07798	-0.108326	1.07798	down	SLC2A2	6514	0005975 // carbohydrate metabolic process // traceable author statement /// 0006112 // energy reserve metabolic process // traceable author statement /// 0006810 // transport // inferred from electronic annotation /// 0008643 // carbohydrate transport // inferred from electronic annotation /// 0008645 // hexose transport // traceable author statement /// 0009749 // response to glucose stimulus //…	0005624 // membrane fraction // traceable author statement /// 0005737 // cytoplasm // inferred from electronic annotation /// 0005768 // endosome // inferred from electronic annotation /// 0005829 // cytosol // inferred from electronic annotation /// 0005886 // plasma membrane // traceable author statement /// 0005886 // plasma membrane // inferred from electronic annotation /// 0005887 // integ…	0005158 // insulin receptor binding // inferred from electronic annotation /// 0005215 // transporter activity // inferred from electronic annotation /// 0005355 // glucose transmembrane transporter activity // not recorded /// 0005355 // glucose transmembrane transporter activity // inferred from electronic annotation /// 0005355 // glucose transmembrane transporter activity // traceable author …	chr3:170713801-170744768 (-) // 99.31 // q26.2
11730952_a_at	-0.00289679	-0.0298462	-0.0931397	0.00289679	0.208078	0.176872	0.220654	0.0686287	-1.12603	-0.171243	1.12603	down	PDK3	5165	0000160 // two-component signal transduction system (phosphorelay) // inferred from electronic annotation /// 0005975 // carbohydrate metabolic process // inferred from electronic annotation /// 0006006 // glucose metabolic process // inferred from electronic annotation /// 0006006 // glucose metabolic process // traceable author statement /// 0006090 // pyruvate metabolic process // traceable au…	0005739 // mitochondrion // traceable author statement /// 0005739 // mitochondrion // inferred from electronic annotation /// 0005759 // mitochondrial matrix // traceable author statement /// 0005759 // mitochondrial matrix // inferred from electronic annotation	0000155 // two-component sensor activity // inferred from electronic annotation /// 0000166 // nucleotide binding // inferred from electronic annotation /// 0004672 // protein kinase activity // inferred from direct assay /// 0004672 // protein kinase activity // traceable author statement /// 0004673 // protein histidine kinase activity // inferred from electronic annotation /// 0004740 // pyruv…	chrX:24483343-24558207 (+) // 99.17 // p22.11
11718170_a_at	-0.0228724	0.232022	-0.00824022	-0.0790377	0.192264	0.00824022	0.920748	0.82916	1.01852	0.0264812	1.01852	up	MLL4	9757	0006351 // transcription, DNA-dependent // inferred from electronic annotation /// 0006355 // regulation of transcription, DNA-dependent // inferred from electronic annotation /// 0016568 // chromatin modification // inferred from electronic annotation /// 0032259 // methylation // inferred from electronic annotation /// 0048096 // chromatin-mediated maintenance of transcription // non-traceable …	0005634 // nucleus // inferred from direct assay /// 0005634 // nucleus // non-traceable author statement /// 0005634 // nucleus // inferred from electronic annotation /// 0035097 // histone methyltransferase complex // inferred from direct assay /// 0035097 // histone methyltransferase complex // inferred from electronic annotation	0003677 // DNA binding // inferred from electronic annotation /// 0003700 // sequence-specific DNA binding transcription factor activity // non-traceable author statement /// 0005515 // protein binding // inferred from physical interaction /// 0008168 // methyltransferase activity // inferred from electronic annotation /// 0008270 // zinc ion binding // non-traceable author statement /// 0008270 …	chr19:36208910-36229779 (+) // 94.07 // q13.12
11731567_a_at	-0.37945	-0.499339	-0.298199	0.458362	0.383402	0.298198	0.0115542	0.00048935	-1.70801	-0.772316	1.70801	down	MDM2	4193	0000075 // cell cycle checkpoint // traceable author statement /// 0000122 // negative regulation of transcription from RNA polymerase II promoter // inferred from direct assay /// 0006461 // protein complex assembly // inferred from direct assay /// 0006977 // DNA damage response, signal transduction by p53 class mediator resulting in cell cycle arrest // inferred from mutant phenotype /// 00069…	0005622 // intracellular // inferred from electronic annotation /// 0005634 // nucleus // inferred from direct assay /// 0005634 // nucleus // inferred from electronic annotation /// 0005634 // nucleus // inferred from mutant phenotype /// 0005654 // nucleoplasm // inferred from direct assay /// 0005654 // nucleoplasm // traceable author statement /// 0005654 // nucleoplasm // inferred from elect…	0002039 // p53 binding // inferred from physical interaction /// 0002039 // p53 binding // inferred from electronic annotation /// 0004842 // ubiquitin-protein ligase activity // inferred from direct assay /// 0004842 // ubiquitin-protein ligase activity // inferred from mutant phenotype /// 0004842 // ubiquitin-protein ligase activity // inferred from electronic annotation /// 0005515 // protein…	chr12:69201965-69239321 (+) // 78.58 // q15
11720947_x_at	-0.0812781	-0.00192308	0.00192308	0.169136	0.187675	-0.195232	0.758726	0.560204	-1.05772	-0.0809525	1.05772	down	CA12	771	0006730 // one-carbon metabolic process // inferred from electronic annotation	0016020 // membrane // inferred from electronic annotation /// 0016021 // integral to membrane // inferred from electronic annotation /// 0016021 // integral to membrane // traceable author statement	0004089 // carbonate dehydratase activity // inferred from electronic annotation /// 0004089 // carbonate dehydratase activity // traceable author statement /// 0008270 // zinc ion binding // inferred from electronic annotation /// 0008270 // zinc ion binding // traceable author statement /// 0016829 // lyase activity // inferred from electronic annotation /// 0046872 // metal ion binding // infe…	chr15:63614615-63674659 (-) // 87.76 // q22.2
11733669_a_at	0.0557981	-0.0355606	-0.237135	-0.0187945	0.0651183	0.0187945	0.594704	0.354612	-1.06733	-0.0940053	1.06733	down	PAX3	5077	0000435 // positive regulation of transcription from RNA polymerase II promoter by galactose // inferred from direct assay /// 0000435 // positive regulation of transcription from RNA polymerase II promoter by galactose // inferred from electronic annotation /// 0001755 // neural crest cell migration // inferred from electronic annotation /// 0001843 // neural tube closure // inferred from electr…	0000790 // nuclear chromatin // inferred from direct assay /// 0005634 // nucleus // inferred from electronic annotation /// 0005654 // nucleoplasm // traceable author statement	0003677 // DNA binding // inferred from electronic annotation /// 0003682 // chromatin binding // inferred from electronic annotation /// 0003700 // sequence-specific DNA binding transcription factor activity // inferred from electronic annotation /// 0003700 // sequence-specific DNA binding transcription factor activity // traceable author statement /// 0003705 // RNA polymerase II distal enhanc…	chr2:223158348-223163700 (-) // 93.5 // q36.1
11750492_a_at	0.199421	-0.00498819	0.0850267	-0.0449562	0.00498819	-0.13362	0.285737	0.102934	1.11035	0.151016	1.11035	up	RNF216	54476	0006915 // apoptotic process // inferred from electronic annotation /// 0016567 // protein ubiquitination // inferred from electronic annotation /// 0032648 // regulation of interferon-beta production // inferred from direct assay /// 0043161 // proteasomal ubiquitin-dependent protein catabolic process // inferred from direct assay /// 0044419 // interspecies interaction between organisms // infe…	0005634 // nucleus // inferred from direct assay /// 0005730 // nucleolus // inferred from direct assay /// 0005737 // cytoplasm // inferred from direct assay /// 0005737 // cytoplasm // inferred from electronic annotation	0005515 // protein binding // inferred from physical interaction /// 0008270 // zinc ion binding // inferred from electronic annotation /// 0016874 // ligase activity // inferred from electronic annotation /// 0046872 // metal ion binding // inferred from electronic annotation	chr7:5662209-5821257 (-) // 99.92 // p22.1
11754372_x_at	0.0598638	0.132524	0	-0.0863426	0	0	0.321843	0.124547	1.06652	0.0929102	1.06652	up	CERS4	79603	0006355 // regulation of transcription, DNA-dependent // inferred from electronic annotation /// 0006665 // sphingolipid metabolic process // traceable author statement /// 0008610 // lipid biosynthetic process // inferred from electronic annotation /// 0030148 // sphingolipid biosynthetic process // traceable author statement /// 0030148 // sphingolipid biosynthetic process // inferred from elec…	0005634 // nucleus // inferred from electronic annotation /// 0005783 // endoplasmic reticulum // inferred from electronic annotation /// 0005789 // endoplasmic reticulum membrane // traceable author statement /// 0005789 // endoplasmic reticulum membrane // inferred from electronic annotation /// 0016020 // membrane // inferred from electronic annotation /// 0016021 // integral to membrane // in…	0003677 // DNA binding // inferred from electronic annotation /// 0003700 // sequence-specific DNA binding transcription factor activity // inferred from electronic annotation /// 0043565 // sequence-specific DNA binding // inferred from electronic annotation /// 0050291 // sphingosine N-acyltransferase activity // inferred from electronic annotation	chr19:8315409-8327305 (+) // 87.21 // p13.2
11753119_x_at	0.0362215	0.016849	-0.0376143	-0.107727	-0.016849	0.0442104	0.754284	0.552876	1.02239	0.0319404	1.02239	up	CMTM5	116173	0006935 // chemotaxis // inferred from electronic annotation	0005615 // extracellular space // inferred from electronic annotation /// 0016020 // membrane // inferred from electronic annotation /// 0016021 // integral to membrane // inferred from electronic annotation	0005125 // cytokine activity // inferred from electronic annotation	chr14:23846254-23848980 (+) // 96.99 // q11.2
11755632_a_at	0	0.0303926	-0.287509	0	-0.0391808	0.0832102	0.637693	0.403352	-1.07206	-0.100382	1.07206	down	MYH14	79784	0007411 // axon guidance // traceable author statement /// 0008360 // regulation of cell shape // inferred from electronic annotation /// 0030048 // actin filament-based movement // inferred from electronic annotation	0001725 // stress fiber // inferred from electronic annotation /// 0005737 // cytoplasm // inferred from electronic annotation /// 0016459 // myosin complex // inferred from electronic annotation /// 0030424 // axon // inferred from electronic annotation /// 0030426 // growth cone // inferred from electronic annotation	0000146 // microfilament motor activity // inferred from electronic annotation /// 0000166 // nucleotide binding // inferred from electronic annotation /// 0003774 // motor activity // inferred from electronic annotation /// 0003779 // actin binding // inferred from electronic annotation /// 0005516 // calmodulin binding // inferred from electronic annotation /// 0005524 // ATP binding // inferre…	chr19:50783290-50813796 (+) // 92.75 // q13.33
11755668_s_at	0.0749345	0.0682182	0.0651617	-0.11888	-0.123945	-0.0651612	0.0152916	0.000827884	1.1267	0.1721	1.1267	up	ATP5J2-PTCD1 /// PTCD1	100526740 /// 26024				chr7:99016756-99036377 (-) // 99.84 // q22.1
11717584_a_at	0.028008	-0.193265	-0.265251	0.29991	0.080987	-0.0280075	0.308038	0.116387	-1.19842	-0.261133	1.19842	down	VAPB	9217	0006665 // sphingolipid metabolic process // traceable author statement /// 0006874 // cellular calcium ion homeostasis // inferred from mutant phenotype /// 0006986 // response to unfolded protein // inferred from electronic annotation /// 0006987 // activation of signaling protein activity involved in unfolded protein response // inferred from direct assay /// 0008219 // cell death // inferred …	0005783 // endoplasmic reticulum // inferred from direct assay /// 0005783 // endoplasmic reticulum // inferred from electronic annotation /// 0005789 // endoplasmic reticulum membrane // inferred from direct assay /// 0005789 // endoplasmic reticulum membrane // traceable author statement /// 0005789 // endoplasmic reticulum membrane // inferred from electronic annotation /// 0005794 // Golgi ap…	0005198 // structural molecule activity // inferred from electronic annotation /// 0005515 // protein binding // inferred from physical interaction /// 0019899 // enzyme binding // inferred from physical interaction /// 0042803 // protein homodimerization activity // inferred from physical interaction /// 0046982 // protein heterodimerization activity // inferred from physical interaction /// 004…	chr20:56964174-57022672 (+) // 94.01 // q13.32
11755180_x_at	0.0804567	-0.105521	-0.0207949	0.0207944	-0.0843978	0.0781541	0.90111	0.793038	-1.01406	-0.0201366	1.01406	down	TCF7	6932	0006351 // transcription, DNA-dependent // inferred from electronic annotation /// 0006355 // regulation of transcription, DNA-dependent // not recorded /// 0006355 // regulation of transcription, DNA-dependent // inferred from electronic annotation /// 0006357 // regulation of transcription from RNA polymerase II promoter // not recorded /// 0006357 // regulation of transcription from RNA polyme…	0005634 // nucleus // inferred from direct assay /// 0005634 // nucleus // inferred from electronic annotation /// 0005667 // transcription factor complex // not recorded	0003677 // DNA binding // inferred from electronic annotation /// 0003682 // chromatin binding // not recorded /// 0003700 // sequence-specific DNA binding transcription factor activity // not recorded /// 0003700 // sequence-specific DNA binding transcription factor activity // inferred from electronic annotation /// 0005515 // protein binding // inferred from physical interaction /// 0008013 //…	chr5:133476225-133483927 (+) // 89.4 // q31.1
11732370_a_at	0.128507	0.0912895	0.0139246	-0.0623636	-0.102275	-0.0139246	0.132565	0.0314646	1.09994	0.137428	1.09994	up	CUX1	1523	0000122 // negative regulation of transcription from RNA polymerase II promoter // inferred from electronic annotation /// 0000122 // negative regulation of transcription from RNA polymerase II promoter // traceable author statement /// 0000301 // retrograde transport, vesicle recycling within Golgi // inferred from electronic annotation /// 0006351 // transcription, DNA-dependent // inferred fro…	0000139 // Golgi membrane // inferred from electronic annotation /// 0005634 // nucleus // inferred from direct assay /// 0005634 // nucleus // inferred from electronic annotation /// 0005730 // nucleolus // inferred from direct assay /// 0005737 // cytoplasm // inferred from direct assay /// 0005794 // Golgi apparatus // inferred from electronic annotation /// 0016020 // membrane // inferred fro…	0003677 // DNA binding // inferred from electronic annotation /// 0003682 // chromatin binding // inferred from electronic annotation /// 0003700 // sequence-specific DNA binding transcription factor activity // inferred from electronic annotation /// 0030674 // protein binding, bridging // inferred from electronic annotation /// 0043565 // sequence-specific DNA binding // inferred from electroni…	chr7:101559392-101894560 (+) // 96.23 // q22.1
11747698_x_at	0.167602	-0.0125847	-0.148056	-0.0840542	0.0125847	0.0192645	0.930291	0.849311	1.01376	0.0197224	1.01376	up	TCF4	6925	0000122 // negative regulation of transcription from RNA polymerase II promoter // inferred from electronic annotation /// 0006351 // transcription, DNA-dependent // inferred from electronic annotation /// 0006352 // transcription initiation, DNA-dependent // inferred from sequence or structural similarity /// 0006355 // regulation of transcription, DNA-dependent // inferred from electronic annot…	0005634 // nucleus // inferred from direct assay /// 0005634 // nucleus // inferred from electronic annotation /// 0005667 // transcription factor complex // inferred from sequence or structural similarity /// 0005667 // transcription factor complex // inferred from electronic annotation	0000978 // RNA polymerase II core promoter proximal region sequence-specific DNA binding // inferred from sequence or structural similarity /// 0001011 // sequence-specific DNA binding RNA polymerase recruiting transcription factor activity // inferred from sequence or structural similarity /// 0001077 // RNA polymerase II core promoter proximal region sequence-specific DNA binding transcription …	chr18:52895094-53089743 (-) // 97.67 // q21.2
11729167_a_at	0.0639992	0.0622234	0.104727	-0.0781555	-0.0806041	-0.0622239	0.0123107	0.000557008	1.11007	0.150644	1.11007	up	DCTD	1635	0006206 // pyrimidine base metabolic process // traceable author statement /// 0006220 // pyrimidine nucleotide metabolic process // traceable author statement /// 0008152 // metabolic process // inferred from electronic annotation /// 0009165 // nucleotide biosynthetic process // inferred from electronic annotation /// 0044281 // small molecule metabolic process // traceable author statement ///…	0005829 // cytosol // traceable author statement	0003824 // catalytic activity // inferred from electronic annotation /// 0004132 // dCMP deaminase activity // not recorded /// 0004132 // dCMP deaminase activity // inferred from electronic annotation /// 0004132 // dCMP deaminase activity // traceable author statement /// 0008270 // zinc ion binding // inferred from electronic annotation /// 0016787 // hydrolase activity // inferred from electr…	chr4:183811246-183838747 (-) // 96.16 // q35.1
11721598_a_at	-0.0473681	-0.0221128	0.124232	-0.188244	0.0221126	0.265202	0.964859	0.921879	-1.01029	-0.0147734	1.01029	down	EFS	10278	0007155 // cell adhesion // inferred from electronic annotation /// 0035556 // intracellular signal transduction // traceable author statement	0005737 // cytoplasm // traceable author statement	0017124 // SH3 domain binding // inferred from electronic annotation /// 0019904 // protein domain specific binding // inferred from physical interaction	chr14:23825610-23834961 (-) // 96.0 // q11.2
11740575_a_at	0.0478084	-0.0386524	-0.103214	0.0171227	-0.0171227	0.0882893	0.561796	0.320505	-1.04303	-0.0607825	1.04303	down	SORCS1	114815	0007218 // neuropeptide signaling pathway // non-traceable author statement	0016020 // membrane // inferred from direct assay /// 0016020 // membrane // inferred from electronic annotation /// 0016021 // integral to membrane // inferred from electronic annotation	0004872 // receptor activity // inferred from electronic annotation /// 0005515 // protein binding // inferred from physical interaction /// 0008188 // neuropeptide receptor activity // non-traceable author statement	chr10:108333420-108924466 (-) // 94.17 // q25.1
11758323_s_at	-0.0174685	-0.202852	-0.0320625	0.0174685	0.0195618	0.10113	0.310892	0.118102	-1.09443	-0.130181	1.09443	down	VOPP1	81552	0006351 // transcription, DNA-dependent // inferred from electronic annotation /// 0006355 // regulation of transcription, DNA-dependent // inferred from electronic annotation /// 0007165 // signal transduction // inferred from mutant phenotype	0005768 // endosome // inferred from direct assay /// 0016020 // membrane // inferred from electronic annotation /// 0016021 // integral to membrane // inferred from electronic annotation /// 0030659 // cytoplasmic vesicle membrane // inferred from direct assay /// 0030659 // cytoplasmic vesicle membrane // inferred from electronic annotation /// 0031301 // integral to organelle membrane // infer…	0004871 // signal transducer activity // inferred from mutant phenotype	chr1:148193220-148194190 (+) // 94.3 // q21.2 /// chr7:55540213-55640134 (-) // 90.13 // p11.2
11732556_a_at	0	-0.28507	-0.00731087	0	0.0614858	0.208583	0.390236	0.170631	-1.13878	-0.187483	1.13878	down	FASLG	356	0000122 // negative regulation of transcription from RNA polymerase II promoter // inferred from direct assay /// 0006351 // transcription, DNA-dependent // inferred from electronic annotation /// 0006355 // regulation of transcription, DNA-dependent // inferred from electronic annotation /// 0006915 // apoptotic process // traceable author statement /// 0006915 // apoptotic process // inferred f…	0005576 // extracellular region // traceable author statement /// 0005576 // extracellular region // inferred from electronic annotation /// 0005615 // extracellular space // inferred from direct assay /// 0005615 // extracellular space // inferred from electronic annotation /// 0005634 // nucleus // inferred from direct assay /// 0005634 // nucleus // inferred from electronic annotation /// 0005…	0005102 // receptor binding // traceable author statement /// 0005125 // cytokine activity // inferred from electronic annotation /// 0005164 // tumor necrosis factor receptor binding // inferred from electronic annotation /// 0005515 // protein binding // inferred from physical interaction	chr1:172628147-172636013 (+) // 88.62 // q24.3
11734601_at	0.0219285	-0.0219288	-0.116316	0.022171	-0.0226047	0.0948451	0.495871	0.257518	-1.04989	-0.0702423	1.04989	down	TAS2R43 /// TAS2R45	259289 /// 259291	0001580 // detection of chemical stimulus involved in sensory perception of bitter taste // inferred from direct assay /// 0007165 // signal transduction // inferred from electronic annotation /// 0007186 // G-protein coupled receptor signaling pathway // inferred by curator /// 0007186 // G-protein coupled receptor signaling pathway // inferred from electronic annotation /// 0050896 // response …	0005886 // plasma membrane // inferred from electronic annotation /// 0005929 // cilium // inferred from electronic annotation /// 0016020 // membrane // inferred from electronic annotation /// 0016021 // integral to membrane // inferred by curator /// 0016021 // integral to membrane // inferred from electronic annotation /// 0031514 // motile cilium // inferred from direct assay /// 0042995 // c…	0004871 // signal transducer activity // inferred from electronic annotation /// 0004872 // receptor activity // inferred from electronic annotation /// 0004930 // G-protein coupled receptor activity // inferred from electronic annotation /// 0008527 // taste receptor activity // inferred from direct assay /// 0033038 // bitter taste receptor activity // inferred from direct assay	chr12:11243929-11244918 (-) // 82.6 // p13.2
11736569_at	-0.121484	-0.0410001	0.0578475	-0.277316	0.131948	0.0410001	0.999745	0.999502	-1.00006	-8.92562e-05	1.00006	down	PON1	5444	0006629 // lipid metabolic process // inferred from electronic annotation /// 0008203 // cholesterol metabolic process // inferred from electronic annotation /// 0009605 // response to external stimulus // non-traceable author statement /// 0009636 // response to toxin // inferred from electronic annotation /// 0010875 // positive regulation of cholesterol efflux // inferred from direct assay ///…	0005576 // extracellular region // non-traceable author statement /// 0005576 // extracellular region // inferred from electronic annotation /// 0005615 // extracellular space // inferred from direct assay /// 0005615 // extracellular space // inferred from electronic annotation /// 0005792 // microsome // inferred from electronic annotation /// 0034364 // high-density lipoprotein particle // inf…	0004063 // aryldialkylphosphatase activity // inferred from direct assay /// 0004063 // aryldialkylphosphatase activity // inferred from electronic annotation /// 0004064 // arylesterase activity // inferred from direct assay /// 0004064 // arylesterase activity // non-traceable author statement /// 0004064 // arylesterase activity // inferred from electronic annotation /// 0005509 // calcium ion…	chr7:94926987-94954019 (-) // 93.67 // q21.3
11733011_x_at	0.00976229	-0.00598717	0.129607	0.00165462	-0.00165462	-0.0857148	0.463964	0.229009	1.05193	0.0730324	1.05193	up	SLC44A4	80736	0055085 // transmembrane transport // traceable author statement	0005886 // plasma membrane // traceable author statement /// 0016020 // membrane // inferred from electronic annotation /// 0016021 // integral to membrane // inferred from electronic annotation		chr6:31830973-31846823 (-) // 87.5 // p21.33
11752496_a_at	-0.0533001	0.10253	-0.0316772	0.0897651	0.00842428	-0.00842428	0.846105	0.696497	-1.01682	-0.0240707	1.01682	down	GAS7	8522	0006355 // regulation of transcription, DNA-dependent // traceable author statement /// 0007050 // cell cycle arrest // traceable author statement /// 0007275 // multicellular organismal development // inferred from electronic annotation /// 0007399 // nervous system development // inferred from electronic annotation /// 0008360 // regulation of cell shape // inferred from electronic annotation /…	0001726 // ruffle // inferred from electronic annotation /// 0005737 // cytoplasm // inferred from electronic annotation /// 0005884 // actin filament // inferred from electronic annotation	0003700 // sequence-specific DNA binding transcription factor activity // traceable author statement /// 0051015 // actin filament binding // inferred from electronic annotation	chr17:9819241-9939878 (-) // 99.9 // p13.1
11744093_a_at	0.109094	-0.290563	-0.021018	0.021018	0.0416727	-0.128996	0.87394	0.743419	-1.03196	-0.0453939	1.03196	down	EEF1A2	1917	0006184 // GTP catabolic process // inferred from electronic annotation /// 0006412 // translation // non-traceable author statement /// 0006412 // translation // inferred from electronic annotation /// 0006414 // translational elongation // inferred from electronic annotation /// 0006916 // anti-apoptosis // inferred from electronic annotation /// 0010035 // response to inorganic substance // in…	0005634 // nucleus // inferred from electronic annotation /// 0005737 // cytoplasm // inferred from electronic annotation /// 0005853 // eukaryotic translation elongation factor 1 complex // inferred from electronic annotation /// 0043025 // neuronal cell body // inferred from electronic annotation	0000166 // nucleotide binding // inferred from electronic annotation /// 0003746 // translation elongation factor activity // inferred from electronic annotation /// 0003924 // GTPase activity // inferred from electronic annotation /// 0005525 // GTP binding // inferred from electronic annotation /// 0008135 // translation factor activity, nucleic acid binding // non-traceable author statement	chr20:62119364-62130668 (-) // 86.17 // q13.33
11733928_a_at	0.0224547	-0.100197	-0.122551	0.0392814	-0.0224547	0.039578	0.373996	0.159396	-1.0611	-0.0855661	1.0611	down	ARMC8	25852				chr3:137906147-137965728 (+) // 94.37 // q22.3
11746668_a_at	0.0569582	0.0249281	0.117395	-0.0338707	-0.0249281	-0.0485325	0.104401	0.021691	1.07341	0.102204	1.07341	up	ALDH9A1	223	0001822 // kidney development // inferred from electronic annotation /// 0001889 // liver development // inferred from electronic annotation /// 0006081 // cellular aldehyde metabolic process // inferred from direct assay /// 0008152 // metabolic process // inferred from electronic annotation /// 0009437 // carnitine metabolic process // inferred from electronic annotation /// 0034641 // cellular…	0005737 // cytoplasm // inferred from direct assay /// 0005737 // cytoplasm // traceable author statement /// 0005737 // cytoplasm // inferred from electronic annotation /// 0005739 // mitochondrion // inferred from electronic annotation /// 0005829 // cytosol // traceable author statement /// 0005829 // cytosol // inferred from electronic annotation /// 0005886 // plasma membrane // inferred fro…	0004028 // 3-chloroallyl aldehyde dehydrogenase activity // traceable author statement /// 0004029 // aldehyde dehydrogenase (NAD) activity // inferred from direct assay /// 0004029 // aldehyde dehydrogenase (NAD) activity // inferred from electronic annotation /// 0016491 // oxidoreductase activity // inferred from electronic annotation /// 0016620 // oxidoreductase activity, acting on the aldeh…	chr1:165637910-165667823 (-) // 88.96 // q24.1
11727335_a_at	-0.0383816	0.0383818	-0.0452049	0.125632	0.0480549	-0.0725725	0.705763	0.485834	-1.03438	-0.048773	1.03438	down	ACMSD	130013	0006569 // tryptophan catabolic process // traceable author statement /// 0008152 // metabolic process // inferred from electronic annotation /// 0034641 // cellular nitrogen compound metabolic process // traceable author statement /// 0044281 // small molecule metabolic process // traceable author statement /// 0046874 // quinolinate metabolic process // inferred from direct assay	0005829 // cytosol // inferred from direct assay	0001760 // aminocarboxymuconate-semialdehyde decarboxylase activity // inferred from direct assay /// 0001760 // aminocarboxymuconate-semialdehyde decarboxylase activity // inferred from electronic annotation /// 0003824 // catalytic activity // inferred from electronic annotation /// 0016829 // lyase activity // inferred from electronic annotation /// 0016831 // carboxy-lyase activity // inferre…	chr2:135596185-135659645 (+) // 98.38 // q21.3
11737440_a_at	-0.0624323	0.135106	-0.00246573	-0.0574408	0.00246573	0.0494442	0.86135	0.722125	1.01765	0.0252464	1.01765	up	BMF	90427	0006915 // apoptotic process // inferred from sequence or structural similarity /// 0006915 // apoptotic process // traceable author statement /// 0006915 // apoptotic process // inferred from electronic annotation /// 0008629 // induction of apoptosis by intracellular signals // traceable author statement /// 0008633 // activation of pro-apoptotic gene products // traceable author statement /// …	0001669 // acrosomal vesicle // inferred from electronic annotation /// 0005737 // cytoplasm // inferred from electronic annotation /// 0005741 // mitochondrial outer membrane // traceable author statement /// 0005829 // cytosol // traceable author statement /// 0005886 // plasma membrane // traceable author statement /// 0015629 // actin cytoskeleton // inferred from electronic annotation /// 00…	0005515 // protein binding // inferred from physical interaction	chr15:40380093-40398649 (-) // 95.53 // q15.1
11723103_x_at	-0.0163901	-0.00194931	0.184562	0.022665	0.00194931	-0.0806198	0.601151	0.361652	1.05269	0.074076	1.05269	up	GNB4	59345	0006112 // energy reserve metabolic process // traceable author statement /// 0007165 // signal transduction // inferred from electronic annotation /// 0044281 // small molecule metabolic process // traceable author statement /// 0071377 // cellular response to glucagon stimulus // traceable author statement	0005886 // plasma membrane // traceable author statement	0004871 // signal transducer activity // inferred from electronic annotation	chr3:179113610-179169378 (-) // 82.48 // q26.33
11746836_a_at	-0.01965	0.0773234	-0.13748	-0.0546799	0.01965	0.01965	0.885379	0.764159	-1.015	-0.0214755	1.015	down	TMEFF2	23671		0005576 // extracellular region // inferred from electronic annotation /// 0016020 // membrane // inferred from electronic annotation /// 0016021 // integral to membrane // non-traceable author statement /// 0016021 // integral to membrane // inferred from electronic annotation		chr2:192813774-193059642 (-) // 97.2 // q32.3
11759529_at	-0.0485897	-0.0223198	0.150828	0.0223198	-0.416076	0.036598	0.649575	0.417216	1.10626	0.145692	1.10626	up	ZC3H15	55854	0019221 // cytokine-mediated signaling pathway // inferred from electronic annotation	0005634 // nucleus // inferred from direct assay /// 0005634 // nucleus // inferred from electronic annotation /// 0005730 // nucleolus // inferred from direct assay /// 0005737 // cytoplasm // inferred from direct assay /// 0005737 // cytoplasm // inferred from electronic annotation	0003676 // nucleic acid binding // inferred from electronic annotation /// 0005515 // protein binding // inferred from physical interaction /// 0008270 // zinc ion binding // inferred from electronic annotation /// 0046872 // metal ion binding // inferred from electronic annotation	chr2:187350884-187374697 (+) // 95.33 // q32.1
11725792_a_at	-0.509243	-0.245089	-0.174958	0.174958	0.177293	0.204671	0.0566512	0.00836091	-1.40972	-0.495404	1.40972	down	MRE11A	4361	0000019 // regulation of mitotic recombination // traceable author statement /// 0000075 // cell cycle checkpoint // inferred from electronic annotation /// 0000724 // double-strand break repair via homologous recombination // traceable author statement /// 0006259 // DNA metabolic process // inferred from electronic annotation /// 0006281 // DNA repair // traceable author statement /// 0006281 /…	0000781 // chromosome, telomeric region // inferred from direct assay /// 0000790 // nuclear chromatin // inferred from electronic annotation /// 0000794 // condensed nuclear chromosome // inferred from electronic annotation /// 0005634 // nucleus // inferred from direct assay /// 0005634 // nucleus // inferred from electronic annotation /// 0005634 // nucleus // traceable author statement /// 00…	0000014 // single-stranded DNA specific endodeoxyribonuclease activity // traceable author statement /// 0003677 // DNA binding // inferred from direct assay /// 0003690 // double-stranded DNA binding // traceable author statement /// 0004003 // ATP-dependent DNA helicase activity // inferred from mutant phenotype /// 0004518 // nuclease activity // traceable author statement /// 0004518 // nucle…	chr11:94150170-94227040 (-) // 92.53 // q21
11757741_s_at	-0.0394411	0.025753	0.0201015	0.000648499	-0.000648499	-0.0237255	0.834397	0.675761	1.00699	0.0100464	1.00699	up	SOX4	6659	0001501 // skeletal system development // inferred from sequence or structural similarity /// 0001501 // skeletal system development // inferred from electronic annotation /// 0001841 // neural tube formation // inferred from sequence or structural similarity /// 0001841 // neural tube formation // inferred from electronic annotation /// 0002328 // pro-B cell differentiation // inferred from sequ…	0005634 // nucleus // inferred from direct assay /// 0005634 // nucleus // inferred from electronic annotation /// 0005730 // nucleolus // inferred from direct assay /// 0005737 // cytoplasm // inferred from direct assay /// 0005739 // mitochondrion // inferred from direct assay	0000976 // transcription regulatory region sequence-specific DNA binding // inferred from sequence or structural similarity /// 0000976 // transcription regulatory region sequence-specific DNA binding // inferred from electronic annotation /// 0001046 // core promoter sequence-specific DNA binding // inferred from direct assay /// 0001046 // core promoter sequence-specific DNA binding // inferred…	chr6:21596716-21597392 (+) // 94.1 // p22.3
11727551_a_at	0.0270579	-0.206703	0.179722	0.0104935	-0.0104935	-0.034903	0.965367	0.922871	1.00811	0.01166	1.00811	up	ADAMTS10	81794	0006508 // proteolysis // inferred from electronic annotation /// 0007229 // integrin-mediated signaling pathway // inferred from electronic annotation	0001527 // microfibril // inferred from direct assay /// 0005576 // extracellular region // inferred from electronic annotation /// 0005578 // proteinaceous extracellular matrix // inferred from electronic annotation /// 0031012 // extracellular matrix // inferred from direct assay /// 0031012 // extracellular matrix // inferred from electronic annotation	0004222 // metalloendopeptidase activity // inferred from electronic annotation /// 0005515 // protein binding // inferred from physical interaction /// 0008233 // peptidase activity // inferred from electronic annotation /// 0008237 // metallopeptidase activity // inferred from electronic annotation /// 0008270 // zinc ion binding // inferred from electronic annotation /// 0016787 // hydrolase a…	chr19:8645125-8673133 (-) // 97.65 // p13.2
11721902_a_at	-0.107202	-0.0797937	-0.208955	0.240306	0.119814	0.0797937	0.067392	0.0110035	-1.21304	-0.278621	1.21304	down	SERPINI1	5274	0007417 // central nervous system development // traceable author statement /// 0007422 // peripheral nervous system development // traceable author statement /// 0010466 // negative regulation of peptidase activity // inferred from electronic annotation /// 0010951 // negative regulation of endopeptidase activity // not recorded /// 0030155 // regulation of cell adhesion // inferred from electro…	0005576 // extracellular region // inferred from electronic annotation	0004867 // serine-type endopeptidase inhibitor activity // not recorded /// 0004867 // serine-type endopeptidase inhibitor activity // inferred from electronic annotation /// 0004867 // serine-type endopeptidase inhibitor activity // traceable author statement /// 0030414 // peptidase inhibitor activity // inferred from electronic annotation	chr3:167453510-167543560 (+) // 99.62 // q26.1
11763571_at	-0.094703	0.000950813	-0.000950813	-0.106336	0.000950813	0.0467195	0.92541	0.838563	-1.00836	-0.0120124	1.00836	down	SLC1A7	6512	0006810 // transport // inferred from electronic annotation /// 0006811 // ion transport // traceable author statement /// 0006835 // dicarboxylic acid transport // traceable author statement /// 0006835 // dicarboxylic acid transport // inferred from electronic annotation /// 0015813 // L-glutamate transport // traceable author statement /// 0055085 // transmembrane transport // traceable author…	0005886 // plasma membrane // traceable author statement /// 0016020 // membrane // inferred from electronic annotation /// 0016021 // integral to membrane // non-traceable author statement /// 0016021 // integral to membrane // inferred from electronic annotation	0005313 // L-glutamate transmembrane transporter activity // traceable author statement /// 0015293 // symporter activity // inferred from electronic annotation /// 0017153 // sodium:dicarboxylate symporter activity // inferred from electronic annotation	chr1:53580247-53584281 (+) // 83.97 // p32.3
11746180_a_at	0.286815	0.255154	0.244178	-0.244178	-0.28268	-0.248287	0.00212438	7.92035e-06	1.43438	0.52043	1.43438	up	CD55	1604	0006958 // complement activation, classical pathway // inferred from electronic annotation /// 0007204 // elevation of cytosolic calcium ion concentration // inferred from direct assay /// 0030449 // regulation of complement activation // traceable author statement /// 0045087 // innate immune response // traceable author statement /// 0045087 // innate immune response // inferred from electronic…	0005576 // extracellular region // traceable author statement /// 0005625 // soluble fraction // traceable author statement /// 0005886 // plasma membrane // traceable author statement /// 0005886 // plasma membrane // inferred from electronic annotation /// 0005887 // integral to plasma membrane // traceable author statement /// 0009986 // cell surface // inferred from direct assay /// 0016020 /…	0004872 // receptor activity // inferred from electronic annotation	chr1:207495077-207533846 (+) // 96.56 // q32.2
11759203_a_at	0.087842	0.0692344	0.11884	-0.0692344	-0.197082	-0.182717	0.0408025	0.00490621	1.18234	0.24165	1.18234	up	ZNF223 /// ZNF284	342909 /// 7766	0006351 // transcription, DNA-dependent // inferred from electronic annotation /// 0006355 // regulation of transcription, DNA-dependent // inferred from electronic annotation	0005622 // intracellular // inferred from electronic annotation /// 0005634 // nucleus // inferred from electronic annotation /// 0005634 // nucleus // non-traceable author statement	0003676 // nucleic acid binding // inferred from electronic annotation /// 0003677 // DNA binding // inferred from electronic annotation /// 0003677 // DNA binding // non-traceable author statement /// 0008270 // zinc ion binding // inferred from electronic annotation /// 0046872 // metal ion binding // inferred from electronic annotation	chr19:44556163-44572142 (+) // 79.7 // q13.31
11736723_a_at	-0.201114	-0.143636	-0.0238099	0.170744	0.0238099	0.111094	0.125972	0.0290402	-1.16856	-0.224736	1.16856	down	PDLIM7	9260	0001503 // ossification // inferred from electronic annotation /// 0006898 // receptor-mediated endocytosis // traceable author statement /// 0007275 // multicellular organismal development // inferred from electronic annotation /// 0030036 // actin cytoskeleton organization // inferred from electronic annotation /// 0030154 // cell differentiation // inferred from electronic annotation /// 00456…	0001725 // stress fiber // inferred from electronic annotation /// 0001726 // ruffle // inferred from electronic annotation /// 0005737 // cytoplasm // inferred from electronic annotation /// 0005856 // cytoskeleton // inferred from electronic annotation /// 0005925 // focal adhesion // inferred from direct assay /// 0015629 // actin cytoskeleton // inferred from direct assay /// 0030054 // cell …	0005515 // protein binding // inferred from physical interaction /// 0008270 // zinc ion binding // inferred from electronic annotation /// 0046872 // metal ion binding // inferred from electronic annotation	chr5:176910394-176924602 (-) // 100.0 // q35.3
11736662_a_at	-0.197054	0.0149591	0.0147314	-0.010668	-0.0141606	0.010668	0.725143	0.512085	-1.03603	-0.0510675	1.03603	down	CADPS2	93664	0006810 // transport // inferred from electronic annotation /// 0006887 // exocytosis // inferred from electronic annotation /// 0015031 // protein transport // inferred from electronic annotation /// 0016082 // synaptic vesicle priming // inferred from electronic annotation /// 0045921 // positive regulation of exocytosis // inferred from electronic annotation	0016020 // membrane // inferred from electronic annotation /// 0016023 // cytoplasmic membrane-bounded vesicle // inferred from electronic annotation /// 0030054 // cell junction // inferred from electronic annotation /// 0030659 // cytoplasmic vesicle membrane // inferred from electronic annotation /// 0031410 // cytoplasmic vesicle // inferred from electronic annotation /// 0042734 // presynapt…	0005543 // phospholipid binding // inferred from electronic annotation /// 0008289 // lipid binding // inferred from electronic annotation /// 0046872 // metal ion binding // inferred from electronic annotation	chr7:121958478-122526554 (-) // 97.07 // q31.32
11725019_a_at	-0.00898647	-0.0278487	-0.148014	0.00898647	0.0103836	0.0253153	0.368928	0.155975	-1.05447	-0.0765116	1.05447	down	MST1R	4486	0006468 // protein phosphorylation // inferred from electronic annotation /// 0006928 // cellular component movement // traceable author statement /// 0006952 // defense response // traceable author statement /// 0007165 // signal transduction // traceable author statement /// 0007169 // transmembrane receptor protein tyrosine kinase signaling pathway // inferred from electronic annotation /// 00…	0001725 // stress fiber // inferred from electronic annotation /// 0005886 // plasma membrane // inferred from electronic annotation /// 0005887 // integral to plasma membrane // traceable author statement /// 0016020 // membrane // inferred from electronic annotation /// 0016021 // integral to membrane // inferred from electronic annotation	0000166 // nucleotide binding // inferred from electronic annotation /// 0004672 // protein kinase activity // inferred from electronic annotation /// 0004713 // protein tyrosine kinase activity // inferred from electronic annotation /// 0004714 // transmembrane receptor protein tyrosine kinase activity // inferred from electronic annotation /// 0004872 // receptor activity // inferred from elect…	chr3:49924437-49941306 (-) // 96.95 // p21.31
11727803_at	0.227249	0.183976	0.152753	-0.171651	-0.170826	-0.152753	0.00539358	9.5689e-05	1.27728	0.353069	1.27728	up	GJA9-MYCBP /// MYCBP	100527950 /// 26292	0006351 // transcription, DNA-dependent // inferred from electronic annotation /// 0006355 // regulation of transcription, DNA-dependent // inferred from direct assay /// 0006355 // regulation of transcription, DNA-dependent // inferred from electronic annotation /// 0007283 // spermatogenesis // inferred from expression pattern	0005634 // nucleus // inferred from direct assay /// 0005634 // nucleus // inferred from electronic annotation /// 0005737 // cytoplasm // inferred from direct assay /// 0005737 // cytoplasm // inferred from electronic annotation /// 0005739 // mitochondrion // inferred from electronic annotation /// 0005813 // centrosome // inferred from direct assay	0003713 // transcription coactivator activity // inferred from direct assay /// 0005515 // protein binding // inferred from physical interaction	chr1:39328636-39340206 (-) // 88.2 // p34.3
11740937_x_at	0.0732598	0.185983	0.100708	-0.0732598	-0.110292	-0.209069	0.0591937	0.00900219	1.18991	0.250857	1.18991	up	LIAS	11019	0001843 // neural tube closure // inferred from electronic annotation /// 0006954 // inflammatory response // inferred from sequence or structural similarity /// 0006954 // inflammatory response // inferred from electronic annotation /// 0006979 // response to oxidative stress // inferred from sequence or structural similarity /// 0006979 // response to oxidative stress // inferred from electroni…	0005739 // mitochondrion // inferred from sequence or structural similarity /// 0005739 // mitochondrion // inferred from electronic annotation	0003824 // catalytic activity // inferred from electronic annotation /// 0016740 // transferase activity // inferred from electronic annotation /// 0016992 // lipoate synthase activity // inferred from sequence or structural similarity /// 0016992 // lipoate synthase activity // inferred from electronic annotation /// 0046872 // metal ion binding // inferred from electronic annotation /// 0051536…	chr4:39460664-39479269 (+) // 80.02 // p14
11740966_a_at	0.152928	-0.0727143	0.0727143	-0.155696	0.0969157	-0.148282	0.562409	0.32113	1.08673	0.119997	1.08673	up	LOC391322	391322				chr22:24373110-24376211 (+) // 93.91 // q11.23
11732166_a_at	0.170531	-0.0428405	-0.0901241	0.0428405	0.0609922	-0.131882	0.925684	0.839214	1.01528	0.0218719	1.01528	up	LMF1	64788	0006888 // ER to Golgi vesicle-mediated transport // inferred from electronic annotation /// 0009306 // protein secretion // inferred from electronic annotation /// 0033578 // protein glycosylation in Golgi // inferred from electronic annotation /// 0034382 // chylomicron remnant clearance // inferred from electronic annotation /// 0051006 // positive regulation of lipoprotein lipase activity // …	0005783 // endoplasmic reticulum // inferred from electronic annotation /// 0005789 // endoplasmic reticulum membrane // inferred from electronic annotation /// 0005794 // Golgi apparatus // inferred from electronic annotation /// 0016020 // membrane // inferred from electronic annotation /// 0016021 // integral to membrane // inferred from electronic annotation		chr16:903629-1020999 (-) // 98.26 // p13.3
11715128_s_at	-0.0955949	0.0317416	0.042644	0.0271649	-0.0271649	-0.267406	0.686818	0.461243	1.05853	0.0820654	1.05853	up	PCDHGB5	56101	0007155 // cell adhesion // inferred from electronic annotation /// 0007156 // homophilic cell adhesion // inferred from electronic annotation	0005886 // plasma membrane // inferred from electronic annotation /// 0016020 // membrane // inferred from electronic annotation /// 0016021 // integral to membrane // inferred from electronic annotation	0005509 // calcium ion binding // inferred from electronic annotation	chr5:140777694-140780151 (+) // 100.0 // q31.3
11728841_a_at	0.0601397	0.18708	-0.0278921	0.0278921	-0.112145	-0.0741253	0.38797	0.168988	1.09119	0.125902	1.09119	up	PLEKHA5	54477			0005515 // protein binding // inferred from physical interaction /// 0005543 // phospholipid binding // inferred from electronic annotation /// 0005545 // 1-phosphatidylinositol binding // non-traceable author statement	chr12:19282628-19529334 (+) // 96.91 // p12.3
11724615_at	0.390478	0.22583	-0.0266819	0.0110807	-0.0110807	-0.12197	0.342414	0.137728	1.1787	0.237199	1.1787	up	LIMK1	3984	0006468 // protein phosphorylation // inferred from direct assay /// 0006468 // protein phosphorylation // non-traceable author statement /// 0006468 // protein phosphorylation // inferred from electronic annotation /// 0006468 // protein phosphorylation // traceable author statement /// 0007165 // signal transduction // traceable author statement /// 0007266 // Rho protein signal transduction //…	0005634 // nucleus // inferred from direct assay /// 0005634 // nucleus // inferred from electronic annotation /// 0005730 // nucleolus // inferred from direct assay /// 0005737 // cytoplasm // inferred from direct assay /// 0005737 // cytoplasm // inferred from electronic annotation /// 0005829 // cytosol // traceable author statement /// 0043005 // neuron projection // inferred from sequence or…	0000166 // nucleotide binding // inferred from electronic annotation /// 0004672 // protein kinase activity // non-traceable author statement /// 0004672 // protein kinase activity // inferred from electronic annotation /// 0004674 // protein serine/threonine kinase activity // traceable author statement /// 0004674 // protein serine/threonine kinase activity // inferred from electronic annotatio…	chr7:73498155-73536855 (+) // 95.33 // q11.23
11723313_s_at	-0.109413	-0.111633	-0.0375423	0.0375423	0.0847702	0.0529213	0.0493549	0.00670155	-1.10543	-0.144607	1.10543	down	PXMP2	5827		0005737 // cytoplasm // inferred from direct assay /// 0005739 // mitochondrion // inferred from electronic annotation /// 0005777 // peroxisome // inferred from electronic annotation /// 0005778 // peroxisomal membrane // inferred from direct assay /// 0005778 // peroxisomal membrane // inferred from electronic annotation /// 0016020 // membrane // inferred from electronic annotation /// 0016021…	0005515 // protein binding // inferred from physical interaction	chr12:133264125-133281571 (+) // 97.22 // q24.33
11726087_at	0.141633	0.303061	-0.118119	-0.0246077	0.0246077	-0.252081	0.505518	0.266181	1.14305	0.192885	1.14305	up	HSPB3	8988	0006950 // response to stress // inferred from electronic annotation /// 0006986 // response to unfolded protein // traceable author statement /// 0008219 // cell death // inferred from electronic annotation	0005634 // nucleus // inferred from direct assay /// 0005634 // nucleus // inferred from electronic annotation /// 0005737 // cytoplasm // inferred from direct assay /// 0005737 // cytoplasm // inferred from electronic annotation		chr5:53751430-53752207 (+) // 98.73 // q11.2
11723247_a_at	-0.00696659	0.107309	0.139477	0.00696659	-0.0120366	-0.118921	0.298048	0.11006	1.08769	0.12127	1.08769	up	SFRP1	6422	0001649 // osteoblast differentiation // inferred from expression pattern /// 0001649 // osteoblast differentiation // inferred from electronic annotation /// 0001657 // ureteric bud development // inferred from electronic annotation /// 0001756 // somitogenesis // inferred from electronic annotation /// 0001843 // neural tube closure // inferred from electronic annotation /// 0001944 // vasculat…	0005576 // extracellular region // inferred from electronic annotation /// 0005578 // proteinaceous extracellular matrix // inferred from direct assay /// 0005615 // extracellular space // inferred from direct assay /// 0005622 // intracellular // inferred from direct assay /// 0005829 // cytosol // inferred from direct assay /// 0005886 // plasma membrane // not recorded /// 0005886 // plasma me…	0004197 // cysteine-type endopeptidase activity // inferred from mutant phenotype /// 0005109 // frizzled binding // inferred from physical interaction /// 0008144 // drug binding // inferred from direct assay /// 0008201 // heparin binding // inferred from direct assay /// 0017147 // Wnt-protein binding // inferred from physical interaction /// 0017147 // Wnt-protein binding // inferred from ele…	chr8:41119477-41166990 (-) // 97.65 // p11.21
11745412_s_at	-0.045022	0.0907226	0.194864	-0.00230742	0.00230742	-0.0141997	0.531142	0.289565	1.06063	0.0849216	1.06063	up	LOC441178	441178				chr6:168083767-168084736 (-) // 99.38 // q27
11757242_x_at	0.00486708	-0.065443	-0.240328	0.0282092	0.0622296	-0.00486708	0.378961	0.162826	-1.0934	-0.128825	1.0934	down	LOC339240	339240		0005576 // extracellular region // inferred from electronic annotation		chr17:18325494-18328647 (+) // 80.24 // p11.2 /// chr17:20422385-20425541 (-) // 82.71 // p11.2 /// chr17:16750714-16753867 (-) // 73.04 // p11.2
11744034_a_at	-0.0289812	0.00156498	-0.107182	-0.00156498	0.0405025	0.0701542	0.284935	0.102443	-1.05792	-0.0812299	1.05792	down	VASP	7408	0001843 // neural tube closure // inferred from electronic annotation /// 0007411 // axon guidance // traceable author statement /// 0007411 // axon guidance // inferred from electronic annotation /// 0008154 // actin polymerization or depolymerization // inferred from electronic annotation /// 0030036 // actin cytoskeleton organization // inferred from electronic annotation /// 0034329 // cell j…	0005737 // cytoplasm // inferred from direct assay /// 0005737 // cytoplasm // inferred from electronic annotation /// 0005829 // cytosol // traceable author statement /// 0005856 // cytoskeleton // inferred from electronic annotation /// 0005886 // plasma membrane // inferred from direct assay /// 0005886 // plasma membrane // inferred from electronic annotation /// 0005925 // focal adhesion // …	0003779 // actin binding // inferred from electronic annotation /// 0005515 // protein binding // inferred from physical interaction /// 0005522 // profilin binding // inferred from physical interaction /// 0017124 // SH3 domain binding // inferred from electronic annotation	chr19:46010694-46030241 (+) // 89.99 // q13.32
11741280_s_at	0.0598037	-0.0610702	-0.00388479	-0.0441501	0.00388479	0.0164692	0.946368	0.882585	1.00432	0.00621495	1.00432	up	CASC1	55259		0005881 // cytoplasmic microtubule // inferred from electronic annotation	0008017 // microtubule binding // inferred from electronic annotation /// 0048487 // beta-tubulin binding // inferred from electronic annotation	chr12:25261223-25348094 (-) // 99.41 // p12.1
11757313_s_at	-0.00376129	-0.025773	-0.0241089	0.0979547	0.0307078	0.00376129	0.277399	0.0983181	-1.04393	-0.0620224	1.04393	down	VAT1	10493	0010637 // negative regulation of mitochondrial fusion // inferred from mutant phenotype /// 0016049 // cell growth // non-traceable author statement /// 0055114 // oxidation-reduction process // inferred from electronic annotation	0005634 // nucleus // non-traceable author statement /// 0005737 // cytoplasm // inferred from electronic annotation /// 0005739 // mitochondrion // inferred from electronic annotation /// 0005741 // mitochondrial outer membrane // inferred from electronic annotation /// 0016020 // membrane // inferred from electronic annotation /// 0016021 // integral to membrane // traceable author statement	0000166 // nucleotide binding // inferred from electronic annotation /// 0003677 // DNA binding // non-traceable author statement /// 0008270 // zinc ion binding // inferred from electronic annotation /// 0016491 // oxidoreductase activity // inferred from electronic annotation	chr17:41166623-41167974 (-) // 92.54 // q21.31
11727264_at	0.0314326	0.0669951	-0.0498285	0.0350518	-0.0336585	-0.0314326	0.758559	0.55987	1.01834	0.0262129	1.01834	up	LRRC8E	80131		0016020 // membrane // inferred from electronic annotation /// 0016021 // integral to membrane // inferred from electronic annotation		chr19:7953389-7966901 (+) // 85.61 // p13.2
11751320_a_at	-0.246647	-0.0560279	0.104717	-0.144211	0.0560279	0.126344	0.770136	0.577364	-1.05607	-0.0787064	1.05607	down	POLL	27343	0006260 // DNA replication // non-traceable author statement /// 0006260 // DNA replication // inferred from electronic annotation /// 0006281 // DNA repair // inferred from electronic annotation /// 0006289 // nucleotide-excision repair // inferred from direct assay /// 0006974 // response to DNA damage stimulus // inferred from electronic annotation /// 0016446 // somatic hypermutation of immun…	0005622 // intracellular // inferred from electronic annotation /// 0005634 // nucleus // non-traceable author statement /// 0005634 // nucleus // inferred from electronic annotation	0003677 // DNA binding // inferred from electronic annotation /// 0003677 // DNA binding // non-traceable author statement /// 0003824 // catalytic activity // inferred from electronic annotation /// 0003887 // DNA-directed DNA polymerase activity // inferred from electronic annotation /// 0003887 // DNA-directed DNA polymerase activity // non-traceable author statement /// 0016740 // transferase…	chr10:103338990-103348006 (-) // 99.86 // q24.32
11722091_a_at	0.113165	0.0187864	0.0984702	-0.0331783	-0.120773	-0.0187864	0.14532	0.0361041	1.09763	0.134387	1.09763	up	PRR5	55615	0007049 // cell cycle // inferred from electronic annotation /// 0007165 // signal transduction // inferred from electronic annotation /// 0007264 // small GTPase mediated signal transduction // traceable author statement /// 0030036 // actin cytoskeleton organization // inferred from direct assay /// 0030335 // positive regulation of cell migration // inferred from direct assay /// 0032321 // po…	0005622 // intracellular // inferred from electronic annotation /// 0005829 // cytosol // traceable author statement	0005096 // GTPase activator activity // inferred from electronic annotation /// 0005096 // GTPase activator activity // inferred from direct assay /// 0005100 // Rho GTPase activator activity // inferred from direct assay /// 0005515 // protein binding // inferred from physical interaction	chr22:45072687-45133561 (+) // 97.79 // q13.31
11718474_a_at	0.0585399	-0.0181923	-0.0661988	0.011384	-0.0113845	0.128088	0.647425	0.414709	-1.03621	-0.0513128	1.03621	down	IDH1	3417	0006097 // glyoxylate cycle // inferred from electronic annotation /// 0006099 // tricarboxylic acid cycle // inferred from electronic annotation /// 0006102 // isocitrate metabolic process // inferred from direct assay /// 0006102 // isocitrate metabolic process // inferred from electronic annotation /// 0006103 // 2-oxoglutarate metabolic process // inferred from direct assay /// 0006103 // 2-o…	0005737 // cytoplasm // inferred from direct assay /// 0005737 // cytoplasm // inferred from electronic annotation /// 0005739 // mitochondrion // inferred from electronic annotation /// 0005777 // peroxisome // inferred from direct assay /// 0005777 // peroxisome // inferred from electronic annotation /// 0005782 // peroxisomal matrix // traceable author statement /// 0005829 // cytosol // infer…	0000287 // magnesium ion binding // inferred from direct assay /// 0000287 // magnesium ion binding // inferred from electronic annotation /// 0004450 // isocitrate dehydrogenase (NADP+) activity // not recorded /// 0004450 // isocitrate dehydrogenase (NADP+) activity // inferred from direct assay /// 0004450 // isocitrate dehydrogenase (NADP+) activity // inferred from electronic annotation /// …	chr2:209100952-209120522 (-) // 92.68 // q34
11745815_x_at	0.0157385	-0.133188	-0.276073	0.00299311	-0.00299311	0.0313754	0.390236	0.170631	-1.10315	-0.141633	1.10315	down	C16orf5	29965	0006915 // apoptotic process // inferred from genetic interaction /// 0006917 // induction of apoptosis // inferred from direct assay /// 0033209 // tumor necrosis factor-mediated signaling pathway // inferred from genetic interaction /// 0042771 // DNA damage response, signal transduction by p53 class mediator resulting in induction of apoptosis // inferred from mutant phenotype	0005634 // nucleus // inferred from direct assay /// 0005634 // nucleus // non-traceable author statement		chr16:4560706-4565107 (-) // 95.22 // p13.3
11717432_a_at	0.0738983	0.00468159	0.00760746	-0.00468159	-0.0454359	-0.0175152	0.307176	0.115768	1.03618	0.0512733	1.03618	up	ECHDC1	55862	0008152 // metabolic process // inferred from electronic annotation	0005737 // cytoplasm // inferred from electronic annotation /// 0005829 // cytosol // inferred from sequence or structural similarity /// 0005829 // cytosol // inferred from electronic annotation	0003824 // catalytic activity // inferred from electronic annotation /// 0004492 // methylmalonyl-CoA decarboxylase activity // inferred from electronic annotation /// 0016829 // lyase activity // inferred from electronic annotation /// 0016831 // carboxy-lyase activity // inferred from sequence or structural similarity /// 0016831 // carboxy-lyase activity // inferred from electronic annotation …	chr6:127609856-127665037 (-) // 98.5 // q22.33
11720731_a_at	0.160477	0.239261	0.147275	-0.194781	-0.231405	-0.147274	0.0126072	0.000579888	1.29548	0.373491	1.29548	up	SUMF1	285362	0055114 // oxidation-reduction process // inferred from electronic annotation	0005783 // endoplasmic reticulum // inferred from electronic annotation /// 0005788 // endoplasmic reticulum lumen // inferred from electronic annotation	0016491 // oxidoreductase activity // inferred from electronic annotation /// 0042803 // protein homodimerization activity // inferred from electronic annotation /// 0046872 // metal ion binding // inferred from electronic annotation	chr3:4402829-4508954 (-) // 90.13 // p26.1
11741989_a_at	-0.0290341	0.0290341	0.0299153	-0.158014	0.0396008	-0.0652366	0.545261	0.303335	1.05058	0.0711885	1.05058	up	P2RX2	22953	0006810 // transport // inferred from electronic annotation /// 0006811 // ion transport // inferred from electronic annotation /// 0006812 // cation transport // not recorded /// 0010524 // positive regulation of calcium ion transport into cytosol // non-traceable author statement /// 0035590 // purinergic nucleotide receptor signaling pathway // not recorded /// 0035590 // purinergic nucleotide…	0016020 // membrane // not recorded /// 0016020 // membrane // inferred from electronic annotation /// 0016021 // integral to membrane // inferred from electronic annotation	0001614 // purinergic nucleotide receptor activity // not recorded /// 0001614 // purinergic nucleotide receptor activity // non-traceable author statement /// 0004872 // receptor activity // inferred from electronic annotation /// 0004931 // extracellular ATP-gated cation channel activity // not recorded /// 0004931 // extracellular ATP-gated cation channel activity // non-traceable author state…	chr12:133195402-133198972 (+) // 96.32 // q24.33
11741321_a_at	0.418704	0.097759	0.15836	-0.343597	-0.097759	-0.318143	0.0957512	0.0190126	1.39292	0.478107	1.39292	up	CREM	1390	0006006 // glucose metabolic process // inferred from electronic annotation /// 0006351 // transcription, DNA-dependent // inferred from electronic annotation /// 0006355 // regulation of transcription, DNA-dependent // inferred from direct assay /// 0006355 // regulation of transcription, DNA-dependent // non-traceable author statement /// 0006355 // regulation of transcription, DNA-dependent //…	0005634 // nucleus // inferred from electronic annotation /// 0005634 // nucleus // non-traceable author statement /// 0005634 // nucleus // traceable author statement /// 0005667 // transcription factor complex // inferred from electronic annotation	0003677 // DNA binding // non-traceable author statement /// 0003677 // DNA binding // inferred from electronic annotation /// 0003700 // sequence-specific DNA binding transcription factor activity // inferred from electronic annotation /// 0005515 // protein binding // inferred from physical interaction /// 0008140 // cAMP response element binding protein binding // non-traceable author statemen…	chr10:35484829-35501885 (+) // 99.52 // p11.21
11753889_a_at	0.00857353	-0.113421	-0.00857353	-0.0775523	0.0596161	0.0641584	0.656857	0.426176	-1.03757	-0.0532145	1.03757	down	STAT6	6778	0000122 // negative regulation of transcription from RNA polymerase II promoter // inferred from electronic annotation /// 0002296 // T-helper 1 cell lineage commitment // inferred from electronic annotation /// 0002829 // negative regulation of type 2 immune response // inferred from electronic annotation /// 0006351 // transcription, DNA-dependent // inferred from electronic annotation /// 0006…	0000790 // nuclear chromatin // inferred from electronic annotation /// 0005634 // nucleus // inferred from direct assay /// 0005634 // nucleus // inferred from electronic annotation /// 0005730 // nucleolus // inferred from direct assay /// 0005737 // cytoplasm // inferred from direct assay /// 0005737 // cytoplasm // inferred from electronic annotation /// 0005829 // cytosol // traceable author…	0003677 // DNA binding // inferred from electronic annotation /// 0003700 // sequence-specific DNA binding transcription factor activity // inferred from electronic annotation /// 0003700 // sequence-specific DNA binding transcription factor activity // traceable author statement /// 0004871 // signal transducer activity // inferred from electronic annotation /// 0005509 // calcium ion binding //…	chr12:57501945-57502061 (-) // 99.15 // q13.3
11735141_at	-0.0105195	-0.0659435	0.017693	-0.0105195	0.0105195	0.19098	0.532667	0.291099	-1.0594	-0.0832501	1.0594	down	SORCS3	22986	0007218 // neuropeptide signaling pathway // non-traceable author statement /// 0048011 // nerve growth factor receptor signaling pathway // traceable author statement	0005886 // plasma membrane // traceable author statement /// 0016020 // membrane // non-traceable author statement /// 0016020 // membrane // inferred from electronic annotation /// 0016021 // integral to membrane // inferred from electronic annotation	0004872 // receptor activity // inferred from electronic annotation /// 0008188 // neuropeptide receptor activity // non-traceable author statement	chr10:106400858-107024999 (+) // 99.71 // q25.1
11756090_s_at	0.0885439	0.0951157	-0.0551205	-0.0145779	0.0145779	-0.0709386	0.535319	0.293799	1.04717	0.0664926	1.04717	up	ZHX1	11244	0000122 // negative regulation of transcription from RNA polymerase II promoter // inferred from direct assay /// 0006351 // transcription, DNA-dependent // inferred from electronic annotation /// 0006355 // regulation of transcription, DNA-dependent // inferred from electronic annotation /// 0030154 // cell differentiation // inferred from electronic annotation /// 0045892 // negative regulation…	0005622 // intracellular // inferred from electronic annotation /// 0005634 // nucleus // inferred from direct assay /// 0005634 // nucleus // inferred from electronic annotation	0003677 // DNA binding // inferred from electronic annotation /// 0003700 // sequence-specific DNA binding transcription factor activity // inferred from direct assay /// 0003700 // sequence-specific DNA binding transcription factor activity // inferred from electronic annotation /// 0003714 // transcription corepressor activity // inferred from direct assay /// 0005515 // protein binding // infe…	chr14:63763014-63764134 (+) // 49.18 // q23.2
11740919_a_at	0.0120189	-0.0120189	0.0120189	0.103679	-0.0600953	-0.0691764	0.924206	0.83593	1.00873	0.0125372	1.00873	up	RSPO1	284654	0002090 // regulation of receptor internalization // inferred from direct assay /// 0016055 // Wnt receptor signaling pathway // inferred from electronic annotation /// 0030177 // positive regulation of Wnt receptor signaling pathway // inferred from direct assay /// 0050896 // response to stimulus // inferred from electronic annotation /// 0060070 // canonical Wnt receptor signaling pathway // i…	0005576 // extracellular region // inferred from electronic annotation /// 0005615 // extracellular space // inferred from electronic annotation /// 0005634 // nucleus // inferred from electronic annotation	0005102 // receptor binding // inferred from electronic annotation /// 0005515 // protein binding // inferred from physical interaction /// 0008201 // heparin binding // inferred from electronic annotation	chr1:38076950-38100491 (-) // 84.99 // p34.3
11730501_a_at	-0.359181	-0.373541	-0.355878	0.355878	0.370825	0.397763	0.00140026	6.52009e-07	-1.6675	-0.737689	1.6675	down	CACNA2D3	55799	0006810 // transport // inferred from electronic annotation /// 0006811 // ion transport // inferred from electronic annotation /// 0006816 // calcium ion transport // inferred from electronic annotation /// 0034765 // regulation of ion transmembrane transport // inferred from electronic annotation /// 0051925 // regulation of calcium ion transport via voltage-gated calcium channel activity // in…	0016020 // membrane // inferred from electronic annotation /// 0016021 // integral to membrane // inferred from electronic annotation	0005216 // ion channel activity // inferred from electronic annotation /// 0005244 // voltage-gated ion channel activity // inferred from electronic annotation /// 0005245 // voltage-gated calcium channel activity // inferred from electronic annotation /// 0005262 // calcium channel activity // inferred from electronic annotation /// 0046872 // metal ion binding // inferred from electronic annota…	chr3:54156650-55108582 (+) // 97.56 // p21.1
11743248_at	-0.0560193	-0.0667067	0.194681	0.000161648	0.238299	-0.000161648	0.824457	0.659296	-1.03918	-0.0554481	1.03918	down	ONECUT3	390874	0006351 // transcription, DNA-dependent // inferred from electronic annotation /// 0006355 // regulation of transcription, DNA-dependent // inferred from electronic annotation /// 0006357 // regulation of transcription from RNA polymerase II promoter // inferred from electronic annotation /// 0031018 // endocrine pancreas development // traceable author statement	0005634 // nucleus // inferred from electronic annotation /// 0005667 // transcription factor complex // inferred from electronic annotation	0003677 // DNA binding // inferred from electronic annotation /// 0003700 // sequence-specific DNA binding transcription factor activity // inferred from electronic annotation /// 0043565 // sequence-specific DNA binding // inferred from electronic annotation	chr19:1753661-1775602 (+) // 63.32 // p13.3
11761537_at	0.207907	0.0247004	0.00920653	-0.00920653	-0.120148	-0.376022	0.312572	0.119182	1.18844	0.249064	1.18844	up	TM2D3	80213		0016020 // membrane // inferred from electronic annotation /// 0016021 // integral to membrane // inferred from electronic annotation		chr15:102173275-102192579 (-) // 53.12 // q26.3
11745685_a_at	0.0509357	0.155423	-0.0836992	0.265325	-0.351573	-0.0509357	0.83327	0.673839	1.06188	0.0866141	1.06188	up	SCLT1	132320	0045162 // clustering of voltage-gated sodium channels // inferred from electronic annotation	0005737 // cytoplasm // inferred from direct assay /// 0005737 // cytoplasm // inferred from electronic annotation /// 0005813 // centrosome // inferred from direct assay /// 0005886 // plasma membrane // inferred from electronic annotation /// 0045111 // intermediate filament cytoskeleton // inferred from direct assay	0017080 // sodium channel regulator activity // inferred from electronic annotation	chr4:129805500-130014567 (-) // 99.93 // q28.2
11764008_at	-0.0363963	0.0112634	0.230265	-0.0219767	0.121102	-0.0112634	0.847898	0.699214	1.02747	0.0390899	1.02747	up						chr9:121450030-121468238 (-) // 43.26 // q33.1
11731749_at	0.0367069	0.0643177	-0.0853338	-0.000940323	-0.0259514	0.000940323	0.894378	0.781483	1.00967	0.0138808	1.00967	up	SNX32	254122	0006810 // transport // inferred from electronic annotation /// 0007154 // cell communication // inferred from electronic annotation /// 0015031 // protein transport // inferred from electronic annotation		0035091 // phosphatidylinositol binding // inferred from electronic annotation	chr11:65601409-65621172 (+) // 95.15 // q13.1
11719543_a_at	0.249857	-0.121775	-0.16362	0.0666719	0.136125	-0.0666719	0.855281	0.711861	-1.04046	-0.0572208	1.04046	down	C3orf18	51161		0016020 // membrane // inferred from electronic annotation /// 0016021 // integral to membrane // inferred from electronic annotation		chr3:50595461-50605199 (-) // 95.98 // p21.31
11756854_a_at	-0.0208917	0.0037961	-0.119864	0.00610447	0.15106	-0.0037961	0.426275	0.197651	-1.06938	-0.0967758	1.06938	down	EHBP1	23301		0005737 // cytoplasm // inferred from direct assay /// 0005737 // cytoplasm // inferred from electronic annotation /// 0016020 // membrane // inferred from electronic annotation		chr2:63192096-63272798 (+) // 100.0 // p15
11749575_at	0.0170689	-0.0865288	-0.0170689	-0.20521	0.0552444	0.0272946	0.953883	0.897725	1.00839	0.0120473	1.00839	up	LOC100287329	100287329				chr6:31527069-31540480 (-) // 96.53 // p21.33
11717457_a_at	0.100628	-0.0562215	-0.0996289	0.00714779	0.012239	-0.00714827	0.866663	0.731492	-1.01571	-0.0224869	1.01571	down	NLGN2	57555	0007155 // cell adhesion // inferred from electronic annotation /// 0007158 // neuron cell-cell adhesion // inferred from sequence or structural similarity /// 0007416 // synapse assembly // not recorded /// 0007416 // synapse assembly // inferred from sequence or structural similarity /// 0007416 // synapse assembly // non-traceable author statement /// 0016337 // cell-cell adhesion // non-trace…	0005886 // plasma membrane // inferred from electronic annotation /// 0005887 // integral to plasma membrane // not recorded /// 0005887 // integral to plasma membrane // inferred from sequence or structural similarity /// 0009986 // cell surface // not recorded /// 0009986 // cell surface // inferred from sequence or structural similarity /// 0016020 // membrane // non-traceable author statement…	0004091 // carboxylesterase activity // not recorded /// 0004872 // receptor activity // not recorded /// 0042043 // neurexin family protein binding // not recorded /// 0042043 // neurexin family protein binding // inferred from sequence or structural similarity /// 0042043 // neurexin family protein binding // non-traceable author statement /// 0050839 // cell adhesion molecule binding // inferr…	chr17:7311501-7323179 (+) // 94.41 // p13.1
11735338_at	0.0640783	0.0538082	0.0133352	-0.151712	-0.147528	-0.0133352	0.14729	0.0368889	1.10798	0.147932	1.10798	up	LINC00482	284185				chr17:79276623-79283053 (-) // 77.12 // q25.3
11716992_at	-0.0631919	-0.0505624	-0.0288486	0.0336618	0.0288491	0.0520086	0.0252064	0.00220452	-1.06121	-0.0857075	1.06121	down	CIC	23152	0006351 // transcription, DNA-dependent // inferred from electronic annotation /// 0006355 // regulation of transcription, DNA-dependent // inferred from electronic annotation	0005634 // nucleus // inferred from electronic annotation	0003677 // DNA binding // inferred from electronic annotation /// 0005515 // protein binding // inferred from physical interaction	chr19:42788816-42799948 (+) // 95.51 // q13.2
11738637_a_at	-0.224366	-0.328587	-0.192202	0.192202	0.258716	0.232248	0.0112893	0.000470447	-1.39098	-0.476107	1.39098	down	CTBP1	1487	0000122 // negative regulation of transcription from RNA polymerase II promoter // inferred from direct assay /// 0000122 // negative regulation of transcription from RNA polymerase II promoter // inferred from mutant phenotype /// 0000122 // negative regulation of transcription from RNA polymerase II promoter // inferred from electronic annotation /// 0006351 // transcription, DNA-dependent // i…	0005634 // nucleus // inferred from direct assay /// 0005634 // nucleus // inferred from sequence or structural similarity /// 0005634 // nucleus // inferred from electronic annotation /// 0005667 // transcription factor complex // inferred from electronic annotation /// 0005730 // nucleolus // inferred from direct assay /// 0005737 // cytoplasm // inferred from electronic annotation /// 0017053 …	0000166 // nucleotide binding // inferred from electronic annotation /// 0001106 // RNA polymerase II transcription corepressor activity // inferred from direct assay /// 0003700 // sequence-specific DNA binding transcription factor activity // inferred from electronic annotation /// 0005515 // protein binding // inferred from physical interaction /// 0008022 // protein C-terminus binding // trac…	chr4:1205232-1242914 (-) // 90.98 // p16.3
11720930_s_at	-0.00256252	-0.0522156	0.00256252	0.0808172	-0.00816584	0.152763	0.339991	0.136155	-1.06625	-0.0925434	1.06625	down	DLST	1743	0006091 // generation of precursor metabolites and energy // traceable author statement /// 0006099 // tricarboxylic acid cycle // traceable author statement /// 0006099 // tricarboxylic acid cycle // inferred from electronic annotation /// 0006103 // 2-oxoglutarate metabolic process // inferred from electronic annotation /// 0006554 // lysine catabolic process // traceable author statement /// 0…	0005634 // nucleus // inferred from direct assay /// 0005737 // cytoplasm // inferred from direct assay /// 0005739 // mitochondrion // inferred from direct assay /// 0005739 // mitochondrion // inferred from electronic annotation /// 0005759 // mitochondrial matrix // traceable author statement /// 0005792 // microsome // inferred from electronic annotation /// 0005886 // plasma membrane // infe…	0004149 // dihydrolipoyllysine-residue succinyltransferase activity // inferred from electronic annotation /// 0016740 // transferase activity // inferred from electronic annotation /// 0016746 // transferase activity, transferring acyl groups // inferred from electronic annotation /// 0031072 // heat shock protein binding // inferred from electronic annotation /// 0051087 // chaperone binding //…	chr14:75348595-75370443 (+) // 98.64 // q24.3
11723309_at	-0.0261502	-0.0858364	0.0597792	0.0122437	0.167134	-0.0122433	0.596766	0.35696	-1.05198	-0.0731138	1.05198	down	TNFRSF10D	8793	0006915 // apoptotic process // inferred from electronic annotation /// 0006916 // anti-apoptosis // traceable author statement /// 0007165 // signal transduction // traceable author statement	0016020 // membrane // inferred from electronic annotation /// 0016021 // integral to membrane // inferred from electronic annotation	0004872 // receptor activity // inferred from electronic annotation /// 0004888 // transmembrane signaling receptor activity // traceable author statement /// 0045569 // TRAIL binding // inferred from electronic annotation	chr8:22993100-23021543 (-) // 89.17 // p21.3
11733872_x_at	-0.107029	-0.0663166	-0.121349	0.0786791	0.0663166	0.0872459	0.0123637	0.000562432	-1.12947	-0.175645	1.12947	down	LOC100652805 /// LOC100653302 /// PGK1	100652805 /// 100653302 /// 5230	0005975 // carbohydrate metabolic process // traceable author statement /// 0006006 // glucose metabolic process // traceable author statement /// 0006094 // gluconeogenesis // traceable author statement /// 0006096 // glycolysis // inferred from electronic annotation /// 0006096 // glycolysis // traceable author statement /// 0016310 // phosphorylation // inferred from sequence or structural sim…	0005737 // cytoplasm // inferred from electronic annotation /// 0005829 // cytosol // traceable author statement	0000166 // nucleotide binding // inferred from electronic annotation /// 0004618 // phosphoglycerate kinase activity // not recorded /// 0004618 // phosphoglycerate kinase activity // inferred from sequence or structural similarity /// 0004618 // phosphoglycerate kinase activity // inferred from electronic annotation /// 0004618 // phosphoglycerate kinase activity // traceable author statement //…	chrX:77359665-77382323 (+) // 82.0 // q21.1
11752991_at	0.0635989	-0.100074	-0.058835	0.0131516	-0.0131516	0.0787458	0.599931	0.360485	-1.04103	-0.0580186	1.04103	down	HSP90B3P	343477	0006457 // protein folding // inferred from electronic annotation /// 0006950 // response to stress // inferred from electronic annotation		0005524 // ATP binding // inferred from electronic annotation /// 0051082 // unfolded protein binding // inferred from electronic annotation	chr1:92100567-92109335 (+) // 94.13 // p22.1
11758326_s_at	0.404416	0.0471487	0.295002	-0.049376	-0.0471487	-0.0815206	0.165293	0.0441037	1.23817	0.308204	1.23817	up	THEM4	117145	0007173 // epidermal growth factor receptor signaling pathway // traceable author statement /// 0008286 // insulin receptor signaling pathway // traceable author statement /// 0008543 // fibroblast growth factor receptor signaling pathway // traceable author statement /// 0048011 // nerve growth factor receptor signaling pathway // traceable author statement /// 0048015 // phosphatidylinositol-me…	0005737 // cytoplasm // inferred from electronic annotation /// 0005739 // mitochondrion // inferred from electronic annotation /// 0005829 // cytosol // traceable author statement /// 0005886 // plasma membrane // traceable author statement /// 0005886 // plasma membrane // inferred from electronic annotation /// 0016020 // membrane // inferred from electronic annotation /// 0032587 // ruffle me…		chr1:151849535-151881964 (-) // 98.49 // q21.3 /// chr15:55734929-55735594 (-) // 94.86 // q21.3
11724297_a_at	0.0605926	0.327881	-0.0533278	0.00799227	-0.0620198	-0.00799227	0.555587	0.313573	1.09611	0.132389	1.09611	up	BMP7	655	0001501 // skeletal system development // traceable author statement /// 0001503 // ossification // inferred from electronic annotation /// 0001654 // eye development // inferred from electronic annotation /// 0001656 // metanephros development // inferred from expression pattern /// 0001657 // ureteric bud development // inferred from sequence or structural similarity /// 0001657 // ureteric bud…	0005576 // extracellular region // inferred from electronic annotation /// 0005615 // extracellular space // inferred from direct assay /// 0005615 // extracellular space // inferred from electronic annotation	0005125 // cytokine activity // inferred from electronic annotation /// 0005515 // protein binding // inferred from physical interaction /// 0008083 // growth factor activity // inferred from electronic annotation	chr20:55743808-55841708 (-) // 89.56 // q13.31
11721212_a_at	0.22182	-0.0936925	-0.0191515	0.0191515	0.0623772	-0.0565035	0.902693	0.796144	1.01959	0.0279838	1.01959	up	THBS4	7060	0001938 // positive regulation of endothelial cell proliferation // inferred from direct assay /// 0007155 // cell adhesion // inferred from electronic annotation /// 0007399 // nervous system development // inferred from electronic annotation /// 0016525 // negative regulation of angiogenesis // inferred from expression pattern /// 0048812 // neuron projection morphogenesis // inferred from elec…	0005576 // extracellular region // traceable author statement /// 0005576 // extracellular region // inferred from electronic annotation /// 0005578 // proteinaceous extracellular matrix // inferred from electronic annotation /// 0005604 // basement membrane // inferred from direct assay /// 0005615 // extracellular space // inferred from direct assay /// 0031594 // neuromuscular junction // infe…	0001968 // fibronectin binding // inferred from electronic annotation /// 0005178 // integrin binding // inferred from direct assay /// 0005509 // calcium ion binding // inferred from direct assay /// 0005509 // calcium ion binding // inferred from electronic annotation /// 0005518 // collagen binding // inferred from electronic annotation /// 0008083 // growth factor activity // inferred from el…	chr5:79330990-79379110 (+) // 98.43 // q14.1
11735472_a_at	-0.0527985	-0.170816	0.261513	-0.205628	0.0527985	0.176191	0.990483	0.978773	1.00336	0.00484555	1.00336	up	CCDC169 /// CCDC169-SOHLH2 /// SOHLH2	100526761 /// 54937 /// 728591	0006351 // transcription, DNA-dependent // inferred from electronic annotation /// 0006355 // regulation of transcription, DNA-dependent // inferred from electronic annotation /// 0007275 // multicellular organismal development // inferred from electronic annotation /// 0007283 // spermatogenesis // inferred from electronic annotation /// 0030154 // cell differentiation // inferred from electroni…	0005634 // nucleus // inferred from electronic annotation	0003677 // DNA binding // inferred from electronic annotation	chr13:36804911-36871992 (-) // 100.0 // q13.3
11715686_s_at	-0.0415449	-0.0847664	-0.0682516	0.0596352	0.111943	0.0415449	0.0424195	0.0052274	-1.09877	-0.135895	1.09877	down	ARPC5	10092	0006928 // cellular component movement // traceable author statement /// 0030036 // actin cytoskeleton organization // traceable author statement /// 0030833 // regulation of actin filament polymerization // inferred from electronic annotation	0005737 // cytoplasm // inferred from electronic annotation /// 0005737 // cytoplasm // traceable author statement /// 0005856 // cytoskeleton // inferred from electronic annotation /// 0005885 // Arp2/3 protein complex // traceable author statement /// 0015629 // actin cytoskeleton // traceable author statement /// 0042995 // cell projection // inferred from electronic annotation	0003779 // actin binding // inferred from electronic annotation /// 0005200 // structural constituent of cytoskeleton // traceable author statement /// 0005515 // protein binding // inferred from physical interaction	chr1:183595327-183605076 (-) // 91.38 // q25.3
11753825_x_at	0.0874081	-0.00733185	0.00733137	-0.0470214	0.102501	-0.00981426	0.909493	0.808437	1.00969	0.013914	1.00969	up	FKBP1A	2280	0000413 // protein peptidyl-prolyl isomerization // inferred from direct assay /// 0000413 // protein peptidyl-prolyl isomerization // traceable author statement /// 0000413 // protein peptidyl-prolyl isomerization // inferred from electronic annotation /// 0003007 // heart morphogenesis // inferred from sequence or structural similarity /// 0006457 // protein folding // inferred from electronic …	0005737 // cytoplasm // inferred from electronic annotation /// 0005829 // cytosol // inferred from direct assay /// 0014802 // terminal cisterna // inferred from sequence or structural similarity /// 0030424 // axon // not recorded /// 0033017 // sarcoplasmic reticulum membrane // not recorded	0003755 // peptidyl-prolyl cis-trans isomerase activity // inferred from direct assay /// 0003755 // peptidyl-prolyl cis-trans isomerase activity // inferred from electronic annotation /// 0003755 // peptidyl-prolyl cis-trans isomerase activity // traceable author statement /// 0004871 // signal transducer activity // inferred from mutant phenotype /// 0005024 // transforming growth factor beta-a…	chr6:63921461-63921788 (+) // 99.28 // q12 /// chr20:1352755-1373642 (-) // 100.0 // p13
11728376_s_at	0.00706673	-0.0718126	-0.00706673	-0.0161424	0.265726	0.18702	0.321843	0.12455	-1.12465	-0.169472	1.12465	down	NMU	10874	0001696 // gastric acid secretion // inferred from electronic annotation /// 0006940 // regulation of smooth muscle contraction // traceable author statement /// 0006940 // regulation of smooth muscle contraction // inferred from electronic annotation /// 0006950 // response to stress // inferred from electronic annotation /// 0007165 // signal transduction // traceable author statement /// 00071…	0005576 // extracellular region // traceable author statement /// 0005576 // extracellular region // inferred from electronic annotation /// 0043195 // terminal button // inferred from electronic annotation	0005102 // receptor binding // traceable author statement /// 0042922 // neuromedin U receptor binding // inferred from electronic annotation	chr4:56461397-56502465 (-) // 93.62 // q12
11717341_at	0.122689	0.0255647	0.0753241	-0.107575	-0.0255647	-0.0417895	0.111971	0.0242008	1.09645	0.132836	1.09645	up	PTGFRN	5738	0034389 // lipid particle organization // inferred from electronic annotation	0005783 // endoplasmic reticulum // inferred from electronic annotation /// 0005789 // endoplasmic reticulum membrane // inferred from electronic annotation /// 0005794 // Golgi apparatus // inferred from electronic annotation /// 0016020 // membrane // inferred from electronic annotation /// 0016021 // integral to membrane // inferred from electronic annotation	0005515 // protein binding // inferred from physical interaction	chr1:117452572-117532975 (+) // 96.47 // p13.1
11759881_at	0.0637577	-0.224301	0.170413	-0.179439	-0.0637574	0.0791643	0.84792	0.699295	1.041	0.0579671	1.041	up	PPIA	5478	0000413 // protein peptidyl-prolyl isomerization // inferred from direct assay /// 0000413 // protein peptidyl-prolyl isomerization // inferred from electronic annotation /// 0002576 // platelet degranulation // traceable author statement /// 0006278 // RNA-dependent DNA replication // traceable author statement /// 0006457 // protein folding // inferred from electronic annotation /// 0006457 // …	0005576 // extracellular region // traceable author statement /// 0005634 // nucleus // inferred from direct assay /// 0005829 // cytosol // inferred from direct assay /// 0005829 // cytosol // traceable author statement	0003755 // peptidyl-prolyl cis-trans isomerase activity // inferred from direct assay /// 0003755 // peptidyl-prolyl cis-trans isomerase activity // inferred from electronic annotation /// 0005515 // protein binding // inferred from physical interaction /// 0016853 // isomerase activity // inferred from electronic annotation /// 0042277 // peptide binding // inferred from electronic annotation //…	chr11:3913430-3914122 (-) // 75.66 // p15.4
11735609_a_at	0.0751843	0.0324128	0.015969	-0.015969	-0.0736182	-0.0813014	0.106612	0.0224231	1.0704	0.0981516	1.0704	up	FER1L5	90342		0016020 // membrane // inferred from electronic annotation /// 0016021 // integral to membrane // inferred from electronic annotation		chr2:97308573-97370624 (+) // 99.98 // q11.2
11734876_a_at	0.0287602	0.027091	-0.324194	0.0691242	-0.027091	-0.265696	0.967264	0.927557	-1.01038	-0.0148933	1.01038	down	TMEM30B	161291	0070863 // positive regulation of protein exit from endoplasmic reticulum // inferred from direct assay	0016020 // membrane // inferred from electronic annotation /// 0016021 // integral to membrane // inferred from electronic annotation	0005515 // protein binding // inferred from physical interaction	chr14:61744087-61748558 (-) // 92.78 // q23.1
11721891_at	0.0383434	-0.0838203	-0.149113	0.0758972	0.1659	-0.0383434	0.397284	0.17545	-1.09633	-0.132681	1.09633	down	LPHN1	22859	0007165 // signal transduction // inferred from electronic annotation /// 0007166 // cell surface receptor signaling pathway // inferred from electronic annotation /// 0007186 // G-protein coupled receptor signaling pathway // traceable author statement /// 0007186 // G-protein coupled receptor signaling pathway // inferred from electronic annotation /// 0007218 // neuropeptide signaling pathway …	0005886 // plasma membrane // inferred from electronic annotation /// 0014069 // postsynaptic density // inferred from electronic annotation /// 0016020 // membrane // inferred from electronic annotation /// 0016021 // integral to membrane // inferred from electronic annotation /// 0016021 // integral to membrane // traceable author statement	0004871 // signal transducer activity // inferred from electronic annotation /// 0004872 // receptor activity // inferred from electronic annotation /// 0004888 // transmembrane signaling receptor activity // inferred from electronic annotation /// 0004930 // G-protein coupled receptor activity // inferred from electronic annotation /// 0004930 // G-protein coupled receptor activity // traceable …	chr19:14258548-14316999 (-) // 97.96 // p13.12
11731997_at	0.0369635	0.0809216	-0.0369635	-0.0524535	-0.0500073	0.11046	0.862096	0.723151	1.01699	0.0243076	1.01699	up	TRIM58	25893		0005622 // intracellular // inferred from electronic annotation	0008270 // zinc ion binding // inferred from electronic annotation /// 0046872 // metal ion binding // inferred from electronic annotation	chr1:248020471-248042611 (+) // 61.22 // q44
11725741_x_at	0.0627694	-0.0195951	0.00732279	0.00159407	-0.118806	-0.00159407	0.532698	0.291148	1.03989	0.0564343	1.03989	up	SMPDL3B	27293	0006685 // sphingomyelin catabolic process // inferred from electronic annotation /// 0008152 // metabolic process // inferred from electronic annotation	0005576 // extracellular region // inferred from electronic annotation /// 0005615 // extracellular space // inferred from electronic annotation	0004767 // sphingomyelin phosphodiesterase activity // inferred from electronic annotation /// 0016787 // hydrolase activity // inferred from electronic annotation /// 0016798 // hydrolase activity, acting on glycosyl bonds // inferred from electronic annotation	chr1:28261466-28285663 (+) // 94.1 // p35.3
11751294_a_at	0.250042	0.0028677	-0.0952323	-0.13356	-0.0028677	0.0819116	0.777569	0.588244	1.05025	0.0707311	1.05025	up	ST6GALNAC5	81849	0006486 // protein glycosylation // inferred from electronic annotation /// 0006688 // glycosphingolipid biosynthetic process // inferred from sequence or structural similarity /// 0006688 // glycosphingolipid biosynthetic process // inferred from electronic annotation /// 0009312 // oligosaccharide biosynthetic process // inferred from sequence or structural similarity /// 0009312 // oligosaccha…	0000139 // Golgi membrane // inferred from electronic annotation /// 0005794 // Golgi apparatus // inferred from electronic annotation /// 0016020 // membrane // inferred from electronic annotation /// 0016021 // integral to membrane // inferred from electronic annotation /// 0030173 // integral to Golgi membrane // inferred from electronic annotation	0001665 // alpha-N-acetylgalactosaminide alpha-2,6-sialyltransferase activity // inferred from sequence or structural similarity /// 0001665 // alpha-N-acetylgalactosaminide alpha-2,6-sialyltransferase activity // inferred from electronic annotation /// 0008373 // sialyltransferase activity // inferred from sequence or structural similarity /// 0008373 // sialyltransferase activity // inferred fr…	chr1:77333170-77529522 (+) // 81.07 // p31.1
11717275_s_at	0.00875616	-0.0350351	0.0485501	-0.00875592	0.0583723	-0.0368624	0.97172	0.936066	1.0022	0.00317234	1.0022	up	COL5A1	1289	0001568 // blood vessel development // inferred from electronic annotation /// 0003007 // heart morphogenesis // inferred from electronic annotation /// 0007155 // cell adhesion // inferred from mutant phenotype /// 0007411 // axon guidance // traceable author statement /// 0016477 // cell migration // inferred from mutant phenotype /// 0030199 // collagen fibril organization // inferred from mut…	0005576 // extracellular region // traceable author statement /// 0005576 // extracellular region // inferred from electronic annotation /// 0005578 // proteinaceous extracellular matrix // inferred from electronic annotation /// 0005581 // collagen // inferred from electronic annotation /// 0005588 // collagen type V // inferred from mutant phenotype /// 0005588 // collagen type V // traceable a…	0005178 // integrin binding // non-traceable author statement /// 0005201 // extracellular matrix structural constituent // inferred from electronic annotation /// 0008201 // heparin binding // inferred from direct assay /// 0008201 // heparin binding // inferred from electronic annotation /// 0043394 // proteoglycan binding // inferred from physical interaction /// 0048407 // platelet-derived gr…	chr9:137533565-137736689 (+) // 98.38 // q34.3
11739947_a_at	0.0782821	-0.0459015	-0.126996	0.0148935	0.025209	-0.0148935	0.750367	0.547671	-1.02807	-0.0399413	1.02807	down	PFKFB2	5208	0005975 // carbohydrate metabolic process // traceable author statement /// 0006000 // fructose metabolic process // traceable author statement /// 0006000 // fructose metabolic process // inferred from electronic annotation /// 0006003 // fructose 2,6-bisphosphate metabolic process // inferred from electronic annotation /// 0006006 // glucose metabolic process // traceable author statement /// 0…	0005737 // cytoplasm // inferred from electronic annotation /// 0005829 // cytosol // traceable author statement	0000166 // nucleotide binding // inferred from electronic annotation /// 0003824 // catalytic activity // inferred from electronic annotation /// 0003873 // 6-phosphofructo-2-kinase activity // inferred from direct assay /// 0003873 // 6-phosphofructo-2-kinase activity // inferred from electronic annotation /// 0003873 // 6-phosphofructo-2-kinase activity // traceable author statement /// 0004331…	chr1:207226592-207254369 (+) // 99.21 // q32.2
11752129_a_at	-0.129793	0.0507994	0.00860882	-0.00860882	0.0943956	-0.059588	0.832952	0.673292	-1.02257	-0.0321946	1.02257	down	BIVM-ERCC5 /// ERCC5	100533467 /// 2073	0000718 // nucleotide-excision repair, DNA damage removal // traceable author statement /// 0006281 // DNA repair // traceable author statement /// 0006281 // DNA repair // inferred from electronic annotation /// 0006283 // transcription-coupled nucleotide-excision repair // inferred from mutant phenotype /// 0006283 // transcription-coupled nucleotide-excision repair // traceable author statemen…	0005634 // nucleus // inferred from direct assay /// 0005634 // nucleus // inferred from electronic annotation /// 0005654 // nucleoplasm // traceable author statement /// 0005675 // holo TFIIH complex // inferred from direct assay /// 0016591 // DNA-directed RNA polymerase II, holoenzyme // inferred from direct assay	0000405 // bubble DNA binding // inferred from direct assay /// 0003677 // DNA binding // inferred from electronic annotation /// 0003690 // double-stranded DNA binding // inferred from direct assay /// 0003697 // single-stranded DNA binding // inferred from direct assay /// 0003697 // single-stranded DNA binding // inferred from electronic annotation /// 0003824 // catalytic activity // inferred…	chr13:103498396-103524611 (+) // 97.64 // q33.1
11717129_s_at	0.189089	0.408911	0.0960841	-0.0960841	-0.161762	-0.295256	0.0967023	0.0192773	1.33397	0.415729	1.33397	up	SAR1A	56681	0006184 // GTP catabolic process // non-traceable author statement /// 0006810 // transport // inferred from electronic annotation /// 0006886 // intracellular protein transport // inferred from electronic annotation /// 0006888 // ER to Golgi vesicle-mediated transport // non-traceable author statement /// 0015031 // protein transport // inferred from electronic annotation /// 0016192 // vesicle…	0005622 // intracellular // inferred from electronic annotation /// 0005737 // cytoplasm // non-traceable author statement /// 0005783 // endoplasmic reticulum // inferred from direct assay /// 0005783 // endoplasmic reticulum // inferred from electronic annotation /// 0005794 // Golgi apparatus // inferred from electronic annotation /// 0016529 // sarcoplasmic reticulum // inferred from electron…	0000166 // nucleotide binding // inferred from electronic annotation /// 0003924 // GTPase activity // non-traceable author statement /// 0005525 // GTP binding // inferred from electronic annotation	chr10:71909325-71930279 (-) // 84.52 // q22.1
11740589_s_at	-0.0240841	-0.0316534	-0.142476	0.0517731	0.0655327	0.0240841	0.174681	0.0478858	-1.08163	-0.113201	1.08163	down	RYK	6259	0006468 // protein phosphorylation // inferred from direct assay /// 0006468 // protein phosphorylation // inferred from electronic annotation /// 0007165 // signal transduction // traceable author statement /// 0007409 // axonogenesis // inferred from electronic annotation /// 0007411 // axon guidance // inferred from sequence or structural similarity /// 0007411 // axon guidance // inferred fro…	0005624 // membrane fraction // inferred from electronic annotation /// 0005634 // nucleus // inferred from sequence or structural similarity /// 0005634 // nucleus // inferred from electronic annotation /// 0005737 // cytoplasm // inferred from sequence or structural similarity /// 0005737 // cytoplasm // inferred from electronic annotation /// 0005886 // plasma membrane // inferred from electro…	0000166 // nucleotide binding // inferred from electronic annotation /// 0004672 // protein kinase activity // inferred from electronic annotation /// 0004713 // protein tyrosine kinase activity // inferred from direct assay /// 0004713 // protein tyrosine kinase activity // inferred from electronic annotation /// 0004714 // transmembrane receptor protein tyrosine kinase activity // inferred from…	chr3:133875977-133969586 (-) // 92.38 // q22.2
11715690_x_at	-0.614003	-0.550524	-0.526829	0.607168	0.690392	0.526829	0.00326477	2.65042e-05	-2.25311	-1.17192	2.25311	down	CD164	8763	0006955 // immune response // traceable author statement /// 0007155 // cell adhesion // inferred from direct assay /// 0007155 // cell adhesion // inferred from electronic annotation /// 0007155 // cell adhesion // traceable author statement /// 0007157 // heterophilic cell-cell adhesion // inferred from direct assay /// 0007162 // negative regulation of cell adhesion // non-traceable author sta…	0005576 // extracellular region // inferred from electronic annotation /// 0005764 // lysosome // inferred from direct assay /// 0005764 // lysosome // inferred from electronic annotation /// 0005765 // lysosomal membrane // inferred from electronic annotation /// 0005768 // endosome // inferred from direct assay /// 0005768 // endosome // inferred from electronic annotation /// 0005886 // plasma…	0005515 // protein binding // inferred from physical interaction	chr6:109687716-109703978 (-) // 97.26 // q21
11741555_s_at	0.0743132	0.105894	0.0995483	-0.0998974	-0.0743132	-0.0989604	0.0063746	0.000134138	1.13627	0.184309	1.13627	up	LIPA /// LOC100507575	100507575 /// 3988	0000902 // cell morphogenesis // inferred from electronic annotation /// 0001816 // cytokine production // inferred from electronic annotation /// 0006629 // lipid metabolic process // inferred from electronic annotation /// 0006631 // fatty acid metabolic process // inferred from electronic annotation /// 0006954 // inflammatory response // inferred from electronic annotation /// 0008283 // cell…	0005764 // lysosome // inferred from electronic annotation /// 0005764 // lysosome // traceable author statement	0004771 // sterol esterase activity // inferred from direct assay /// 0004771 // sterol esterase activity // inferred from electronic annotation /// 0016298 // lipase activity // inferred from direct assay /// 0016298 // lipase activity // inferred from electronic annotation /// 0016787 // hydrolase activity // inferred from electronic annotation /// 0016788 // hydrolase activity, acting on ester…	chr10:90973327-91011660 (-) // 97.23 // q23.31
11758631_s_at	0.117972	-0.0883441	-0.12419	-0.0151391	0.144781	0.0151391	0.656279	0.425442	-1.05686	-0.0797806	1.05686	down	FOXO4	4303	0000080 // G1 phase of mitotic cell cycle // inferred from direct assay /// 0006351 // transcription, DNA-dependent // inferred from electronic annotation /// 0006355 // regulation of transcription, DNA-dependent // inferred from direct assay /// 0006355 // regulation of transcription, DNA-dependent // inferred from electronic annotation /// 0006366 // transcription from RNA polymerase II promote…	0005634 // nucleus // inferred from direct assay /// 0005634 // nucleus // inferred from electronic annotation /// 0005654 // nucleoplasm // traceable author statement /// 0005667 // transcription factor complex // not recorded /// 0005737 // cytoplasm // inferred from direct assay /// 0005737 // cytoplasm // inferred from electronic annotation /// 0005829 // cytosol // inferred from direct assay…	0003677 // DNA binding // inferred from direct assay /// 0003677 // DNA binding // inferred from electronic annotation /// 0003690 // double-stranded DNA binding // not recorded /// 0003700 // sequence-specific DNA binding transcription factor activity // inferred from direct assay /// 0003700 // sequence-specific DNA binding transcription factor activity // inferred from electronic annotation //…	chrX:70321367-70323384 (+) // 98.84 // q13.1
11744193_x_at	-0.00428677	0.0254717	0.0772324	-0.00742531	-0.0267887	0.00428677	0.387164	0.168473	1.0301	0.0427815	1.0301	up	SUMO1	7341	0006281 // DNA repair // traceable author statement /// 0006355 // regulation of transcription, DNA-dependent // inferred from electronic annotation /// 0016925 // protein sumoylation // inferred from direct assay /// 0016925 // protein sumoylation // inferred from electronic annotation /// 0019221 // cytokine-mediated signaling pathway // traceable author statement /// 0031334 // positive regula…	0005634 // nucleus // inferred from direct assay /// 0005634 // nucleus // inferred from electronic annotation /// 0005634 // nucleus // traceable author statement /// 0005643 // nuclear pore // traceable author statement /// 0005654 // nucleoplasm // traceable author statement /// 0005737 // cytoplasm // inferred from electronic annotation /// 0016020 // membrane // inferred from electronic anno…	0005515 // protein binding // inferred from physical interaction /// 0008134 // transcription factor binding // inferred from electronic annotation /// 0019789 // SUMO ligase activity // inferred from electronic annotation /// 0031625 // ubiquitin protein ligase binding // inferred from physical interaction	chr2:203070904-203103322 (-) // 91.91 // q33.1
11761061_at	0.0246468	-0.0449777	0.0800281	0.00640249	-0.00640297	-0.103878	0.579369	0.338519	1.03852	0.0545252	1.03852	up	UQCRC1	7384	0006119 // oxidative phosphorylation // traceable author statement /// 0006122 // mitochondrial electron transport, ubiquinol to cytochrome c // inferred from electronic annotation /// 0006508 // proteolysis // inferred from electronic annotation /// 0009060 // aerobic respiration // traceable author statement /// 0014823 // response to activity // inferred from electronic annotation /// 0022900 …	0005739 // mitochondrion // inferred from direct assay /// 0005739 // mitochondrion // inferred from electronic annotation /// 0005743 // mitochondrial inner membrane // traceable author statement /// 0005743 // mitochondrial inner membrane // inferred from electronic annotation /// 0005746 // mitochondrial respiratory chain // traceable author statement /// 0005750 // mitochondrial respiratory c…	0003824 // catalytic activity // inferred from electronic annotation /// 0004222 // metalloendopeptidase activity // inferred from electronic annotation /// 0008121 // ubiquinol-cytochrome-c reductase activity // traceable author statement /// 0008270 // zinc ion binding // inferred from electronic annotation /// 0032403 // protein complex binding // inferred from electronic annotation /// 004687…	chr3:48641403-48647069 (-) // 99.38 // p21.31
11751683_a_at	-0.0585346	-9.39369e-05	9.39369e-05	0.213004	-0.0479593	0.0174546	0.614132	0.37625	-1.05727	-0.0803447	1.05727	down	RAB11A	8766	0000910 // cytokinesis // inferred from mutant phenotype /// 0006184 // GTP catabolic process // inferred from direct assay /// 0006810 // transport // inferred from electronic annotation /// 0006833 // water transport // traceable author statement /// 0007049 // cell cycle // inferred from electronic annotation /// 0007264 // small GTPase mediated signal transduction // inferred from electronic …	0005739 // mitochondrion // inferred from electronic annotation /// 0005768 // endosome // inferred from electronic annotation /// 0005802 // trans-Golgi network // inferred from direct assay /// 0005886 // plasma membrane // inferred from electronic annotation /// 0016020 // membrane // inferred from electronic annotation /// 0030133 // transport vesicle // inferred from electronic annotation //…	0000166 // nucleotide binding // inferred from electronic annotation /// 0003924 // GTPase activity // inferred from direct assay /// 0005515 // protein binding // inferred from physical interaction /// 0005525 // GTP binding // inferred from electronic annotation /// 0019905 // syntaxin binding // non-traceable author statement	chr15:66161793-66180585 (+) // 99.8 // q22.31
11738815_at	-0.0475547	-0.00217748	0.149468	0.164531	-0.00217748	0.00217748	0.906763	0.802878	-1.01508	-0.0215985	1.01508	down	EGFR	1956	0000165 // MAPK cascade // non-traceable author statement /// 0000186 // activation of MAPKK activity // non-traceable author statement /// 0000902 // cell morphogenesis // inferred from electronic annotation /// 0001503 // ossification // non-traceable author statement /// 0001892 // embryonic placenta development // inferred from electronic annotation /// 0001942 // hair follicle development //…	0000139 // Golgi membrane // inferred from electronic annotation /// 0005576 // extracellular region // inferred from electronic annotation /// 0005615 // extracellular space // non-traceable author statement /// 0005622 // intracellular // inferred from electronic annotation /// 0005634 // nucleus // inferred from direct assay /// 0005634 // nucleus // inferred from electronic annotation /// 000…	0000166 // nucleotide binding // inferred from electronic annotation /// 0003690 // double-stranded DNA binding // non-traceable author statement /// 0004672 // protein kinase activity // inferred from electronic annotation /// 0004709 // MAP kinase kinase kinase activity // non-traceable author statement /// 0004713 // protein tyrosine kinase activity // inferred from direct assay /// 0004713 //…	chr7:55086724-55238738 (+) // 96.65 // p11.2
11753382_a_at	0.0434575	-0.145927	0.0198531	0.0309348	-0.23454	-0.0198531	0.828694	0.665761	1.03308	0.0469475	1.03308	up	ZC4H2	55906			0046872 // metal ion binding // inferred from electronic annotation	chrX:64137300-64196330 (-) // 100.0 // q11.2
11732621_a_at	0.0139494	-0.200595	-0.0139494	-0.163254	0.089282	0.0173869	0.824234	0.659038	-1.03383	-0.0480034	1.03383	down	CRB3	92359	0034329 // cell junction assembly // traceable author statement /// 0045216 // cell-cell junction organization // traceable author statement /// 0070830 // tight junction assembly // traceable author statement /// 0072659 // protein localization in plasma membrane // inferred from direct assay	0005886 // plasma membrane // traceable author statement /// 0005886 // plasma membrane // inferred from electronic annotation /// 0005923 // tight junction // inferred from electronic annotation /// 0016020 // membrane // inferred from electronic annotation /// 0016021 // integral to membrane // inferred from electronic annotation /// 0016324 // apical plasma membrane // inferred from electronic…	0017124 // SH3 domain binding // inferred from physical interaction /// 0019904 // protein domain specific binding // inferred from physical interaction	chr19:6464248-6467228 (+) // 96.64 // p13.3
11726910_x_at	-0.105409	-0.215454	-0.239096	0.105409	0.148129	0.187858	0.0250721	0.00217361	-1.26032	-0.333785	1.26032	down	MRI1	84245	0000096 // sulfur amino acid metabolic process // traceable author statement /// 0006595 // polyamine metabolic process // traceable author statement /// 0008652 // cellular amino acid biosynthetic process // inferred from electronic annotation /// 0009086 // methionine biosynthetic process // inferred from electronic annotation /// 0019509 // L-methionine salvage from methylthioadenosine // not …	0005634 // nucleus // inferred from electronic annotation /// 0005737 // cytoplasm // not recorded /// 0005737 // cytoplasm // inferred from electronic annotation /// 0005829 // cytosol // traceable author statement /// 0042995 // cell projection // inferred from electronic annotation	0016853 // isomerase activity // inferred from electronic annotation /// 0042802 // identical protein binding // inferred from physical interaction /// 0046523 // S-methyl-5-thioribose-1-phosphate isomerase activity // not recorded /// 0046523 // S-methyl-5-thioribose-1-phosphate isomerase activity // inferred from electronic annotation	chr19:13875361-13885095 (+) // 38.97 // p13.2
11729067_a_at	-0.0224161	0.0364447	-0.0325775	0.0885124	-0.116429	0.0224161	0.977265	0.949164	-1.00302	-0.00434959	1.00302	down	PM20D1	148811	0006508 // proteolysis // inferred from electronic annotation /// 0008152 // metabolic process // inferred from electronic annotation	0005576 // extracellular region // inferred from electronic annotation	0008233 // peptidase activity // inferred from electronic annotation /// 0016787 // hydrolase activity // inferred from electronic annotation /// 0046872 // metal ion binding // inferred from electronic annotation	chr1:205797153-205819270 (-) // 94.85 // q32.1
11735923_x_at	-0.036118	0.0900621	0.036118	-0.0678482	-0.0645513	0.0575657	0.613075	0.375161	1.03883	0.0549653	1.03883	up	AMELY	266	0007275 // multicellular organismal development // inferred from electronic annotation /// 0031214 // biomineral tissue development // inferred from electronic annotation	0005576 // extracellular region // inferred from electronic annotation /// 0005578 // proteinaceous extracellular matrix // inferred from electronic annotation /// 0044420 // extracellular matrix part // inferred by curator	0030345 // structural constituent of tooth enamel // inferred from direct assay	chrY:6733958-6742068 (-) // 100.0 // p11.2
11715838_a_at	0.00935173	0.0822163	0.112781	-0.0542402	-0.00935173	-0.015275	0.17732	0.0489726	1.06763	0.0944052	1.06763	up	NEU1	4758	0006665 // sphingolipid metabolic process // traceable author statement /// 0006687 // glycosphingolipid metabolic process // traceable author statement /// 0008152 // metabolic process // inferred from electronic annotation /// 0044281 // small molecule metabolic process // traceable author statement	0005764 // lysosome // traceable author statement /// 0005764 // lysosome // inferred from electronic annotation /// 0005765 // lysosomal membrane // inferred from electronic annotation /// 0005886 // plasma membrane // inferred from electronic annotation /// 0016020 // membrane // inferred from electronic annotation /// 0016023 // cytoplasmic membrane-bounded vesicle // inferred from electronic …	0004308 // exo-alpha-sialidase activity // traceable author statement /// 0004308 // exo-alpha-sialidase activity // inferred from electronic annotation /// 0016787 // hydrolase activity // inferred from electronic annotation /// 0016798 // hydrolase activity, acting on glycosyl bonds // inferred from electronic annotation /// 0052794 // exo-alpha-(2->3)-sialidase activity // inferred from electr…	chr6:31826829-31830709 (-) // 98.05 // p21.33
11724977_a_at	-0.00572634	-0.00343466	-0.0203152	0.124479	0.0874395	0.00343466	0.257157	0.0871974	-1.0582	-0.0816097	1.0582	down	ITGB4	3691	0007154 // cell communication // inferred from electronic annotation /// 0007155 // cell adhesion // non-traceable author statement /// 0007155 // cell adhesion // inferred from electronic annotation /// 0007160 // cell-matrix adhesion // inferred from electronic annotation /// 0007229 // integrin-mediated signaling pathway // inferred from electronic annotation /// 0007275 // multicellular organ…	0005604 // basement membrane // inferred from electronic annotation /// 0005886 // plasma membrane // inferred from direct assay /// 0005886 // plasma membrane // traceable author statement /// 0008305 // integrin complex // inferred from electronic annotation /// 0008305 // integrin complex // traceable author statement /// 0009925 // basal plasma membrane // inferred from electronic annotation …	0004872 // receptor activity // inferred from electronic annotation /// 0005102 // receptor binding // inferred from electronic annotation /// 0005515 // protein binding // inferred from physical interaction	chr17:73720775-73753899 (+) // 97.34 // q25.1
11727630_s_at	0.0165164	0.181353	0.0841036	-0.131276	-0.117602	-0.0165162	0.150898	0.0383424	1.13481	0.182456	1.13481	up	APBA2	321	0001701 // in utero embryonic development // inferred from electronic annotation /// 0006810 // transport // inferred from electronic annotation /// 0007399 // nervous system development // traceable author statement /// 0007626 // locomotory behavior // inferred from electronic annotation /// 0015031 // protein transport // inferred from electronic annotation /// 0035264 // multicellular organis…	0005886 // plasma membrane // inferred from electronic annotation	0001540 // beta-amyloid binding // inferred from electronic annotation /// 0005515 // protein binding // inferred from physical interaction	chr15:29131174-29410518 (+) // 97.63 // q13.1
11721492_a_at	-0.0386963	0.0392756	0.109951	-0.037307	0.0033567	-0.0033567	0.57359	0.332472	1.03475	0.0492792	1.03475	up	ANKRD7	56311	0008584 // male gonad development // traceable author statement			chr7:117864158-117882761 (+) // 77.6 // q31.31
11745824_x_at	-0.10052	-0.0179424	0.0943198	0.0179424	-0.0387578	0.0796127	0.846356	0.696824	-1.01935	-0.0276467	1.01935	down	ACAA1	30	0000038 // very long-chain fatty acid metabolic process // inferred from mutant phenotype /// 0006629 // lipid metabolic process // inferred from electronic annotation /// 0006631 // fatty acid metabolic process // inferred from electronic annotation /// 0006635 // fatty acid beta-oxidation // inferred from mutant phenotype /// 0008152 // metabolic process // inferred from electronic annotation /…	0005777 // peroxisome // inferred from direct assay /// 0005777 // peroxisome // inferred from electronic annotation /// 0005782 // peroxisomal matrix // traceable author statement /// 0043231 // intracellular membrane-bounded organelle // inferred from direct assay	0003824 // catalytic activity // inferred from electronic annotation /// 0003988 // acetyl-CoA C-acyltransferase activity // inferred from electronic annotation /// 0005515 // protein binding // inferred from physical interaction /// 0016401 // palmitoyl-CoA oxidase activity // inferred from mutant phenotype /// 0016740 // transferase activity // inferred from electronic annotation /// 0016746 //…	chr3:38164206-38178628 (-) // 96.78 // p22.2
11753172_a_at	-0.0889831	-0.247473	-0.0416741	0.0416741	0.184723	0.162831	0.12511	0.0287353	-1.19399	-0.255786	1.19399	down	GRB7	2886	0007165 // signal transduction // inferred from electronic annotation /// 0007173 // epidermal growth factor receptor signaling pathway // traceable author statement /// 0007596 // blood coagulation // traceable author statement /// 0017148 // negative regulation of translation // inferred from sequence or structural similarity /// 0017148 // negative regulation of translation // inferred from el…	0005737 // cytoplasm // inferred from electronic annotation /// 0005829 // cytosol // inferred from direct assay /// 0005829 // cytosol // traceable author statement /// 0005886 // plasma membrane // inferred from electronic annotation /// 0005925 // focal adhesion // inferred from direct assay /// 0005925 // focal adhesion // inferred from electronic annotation /// 0010494 // cytoplasmic stress …	0003723 // RNA binding // inferred from electronic annotation /// 0004872 // receptor activity // inferred from electronic annotation /// 0005070 // SH3/SH2 adaptor activity // traceable author statement /// 0005515 // protein binding // inferred from physical interaction /// 0005543 // phospholipid binding // inferred from electronic annotation /// 0008289 // lipid binding // inferred from elect…	chr17:37894558-37900857 (+) // 99.74 // q12
11760649_a_at	0.180504	-0.0713968	0.161758	-0.202895	0.0713968	-0.161758	0.410738	0.185435	1.13922	0.18804	1.13922	up	MKNK1	8569	0006417 // regulation of translation // inferred from electronic annotation /// 0006468 // protein phosphorylation // inferred from direct assay /// 0006468 // protein phosphorylation // inferred from electronic annotation /// 0007243 // intracellular protein kinase cascade // inferred from direct assay /// 0008543 // fibroblast growth factor receptor signaling pathway // traceable author stateme…	0005634 // nucleus // inferred from electronic annotation /// 0005737 // cytoplasm // inferred from electronic annotation /// 0005829 // cytosol // traceable author statement	0000166 // nucleotide binding // inferred from electronic annotation /// 0004672 // protein kinase activity // inferred from electronic annotation /// 0004674 // protein serine/threonine kinase activity // inferred from direct assay /// 0004674 // protein serine/threonine kinase activity // inferred from electronic annotation /// 0005515 // protein binding // inferred from physical interaction //…	chr1:47023089-47082515 (-) // 99.93 // p33
11738270_a_at	0.0297213	0.00484562	-0.120366	-0.205041	0.0169406	-0.00484562	0.845126	0.694408	1.02507	0.0357157	1.02507	up	SERP2	387923	0006810 // transport // inferred from electronic annotation /// 0015031 // protein transport // inferred from electronic annotation	0005783 // endoplasmic reticulum // inferred from electronic annotation /// 0005789 // endoplasmic reticulum membrane // inferred from electronic annotation /// 0016020 // membrane // inferred from electronic annotation /// 0016021 // integral to membrane // inferred from electronic annotation		chr13:44947886-44971849 (+) // 91.7 // q14.11
11735541_at	0.0312164	0.421559	0.234497	-0.0312164	-0.0384102	-0.159889	0.21083	0.0638128	1.23593	0.305596	1.23593	up	CCDC122	160857				chr13:44410490-44454599 (-) // 80.6 // q14.11
11745604_x_at	-0.0145602	-0.138146	0.0145602	0.058012	-0.0357261	0.0200868	0.569538	0.328764	-1.04259	-0.0601729	1.04259	down	NFKBIB	4793	0002224 // toll-like receptor signaling pathway // traceable author statement /// 0002755 // MyD88-dependent toll-like receptor signaling pathway // traceable author statement /// 0002756 // MyD88-independent toll-like receptor signaling pathway // traceable author statement /// 0006351 // transcription, DNA-dependent // traceable author statement /// 0007165 // signal transduction // traceable a…	0005634 // nucleus // inferred from electronic annotation /// 0005737 // cytoplasm // inferred from electronic annotation /// 0005829 // cytosol // traceable author statement /// 0005829 // cytosol // inferred from electronic annotation	0003713 // transcription coactivator activity // traceable author statement /// 0004871 // signal transducer activity // traceable author statement /// 0005515 // protein binding // inferred from physical interaction	chr19:39390672-39399458 (+) // 96.25 // q13.2
11754940_s_at	-0.195711	-0.103086	-0.158177	0.103086	0.104241	0.153216	0.016638	0.00099012	-1.2079	-0.272506	1.2079	down	TSN	7247	0006310 // DNA recombination // traceable author statement /// 0090305 // nucleic acid phosphodiester bond hydrolysis // inferred from electronic annotation	0005634 // nucleus // inferred from electronic annotation /// 0005634 // nucleus // traceable author statement /// 0005737 // cytoplasm // inferred from electronic annotation	0003677 // DNA binding // traceable author statement /// 0003677 // DNA binding // inferred from electronic annotation /// 0003723 // RNA binding // inferred from electronic annotation /// 0003729 // mRNA binding // inferred from electronic annotation /// 0004518 // nuclease activity // inferred from electronic annotation /// 0004519 // endonuclease activity // inferred from electronic annotation…	chr2:122523605-122524869 (+) // 82.15 // q14.3
11734199_a_at	-0.00304198	0.0347199	0.0137737	0.00179029	-0.067548	-0.00179052	0.437635	0.207056	1.02645	0.0376666	1.02645	up	ZNF844	284391	0006351 // transcription, DNA-dependent // inferred from electronic annotation /// 0006355 // regulation of transcription, DNA-dependent // inferred from electronic annotation	0005622 // intracellular // inferred from electronic annotation /// 0005634 // nucleus // inferred from electronic annotation	0003676 // nucleic acid binding // inferred from electronic annotation /// 0003677 // DNA binding // inferred from electronic annotation /// 0008270 // zinc ion binding // inferred from electronic annotation /// 0046872 // metal ion binding // inferred from electronic annotation	chr19:12175527-12191178 (+) // 67.75 // p13.2
11721375_a_at	0.101224	-0.136016	-0.0522783	0.375289	-0.137067	0.0522783	0.707463	0.487898	-1.09116	-0.125857	1.09116	down	BCL2	596	0000082 // G1/S transition of mitotic cell cycle // inferred from electronic annotation /// 0000209 // protein polyubiquitination // inferred from direct assay /// 0000902 // cell morphogenesis // inferred from electronic annotation /// 0001101 // response to acid // inferred from electronic annotation /// 0001503 // ossification // inferred from electronic annotation /// 0001541 // ovarian folli…	0005622 // intracellular // inferred from electronic annotation /// 0005624 // membrane fraction // inferred from electronic annotation /// 0005634 // nucleus // inferred from direct assay /// 0005634 // nucleus // inferred from electronic annotation /// 0005737 // cytoplasm // inferred from direct assay /// 0005737 // cytoplasm // inferred from electronic annotation /// 0005739 // mitochondrion …	0002020 // protease binding // inferred from direct assay /// 0005515 // protein binding // inferred from physical interaction /// 0008134 // transcription factor binding // inferred from electronic annotation /// 0015267 // channel activity // inferred from direct assay /// 0019903 // protein phosphatase binding // inferred from electronic annotation /// 0031625 // ubiquitin protein ligase bindi…	chr18:60790581-60987019 (-) // 96.73 // q21.33
11715890_x_at	0.0581322	0.138439	0.202973	-0.0581322	-0.140709	-0.123526	0.0547238	0.00790474	1.18151	0.240637	1.18151	up	ATP5I	521	0006200 // ATP catabolic process // inferred from direct assay /// 0006754 // ATP biosynthetic process // inferred from electronic annotation /// 0006810 // transport // inferred from electronic annotation /// 0006811 // ion transport // inferred from electronic annotation /// 0015986 // ATP synthesis coupled proton transport // inferred from electronic annotation /// 0015992 // proton transport …	0000276 // mitochondrial proton-transporting ATP synthase complex, coupling factor F(o) // inferred from electronic annotation /// 0005739 // mitochondrion // inferred by curator /// 0005739 // mitochondrion // inferred from direct assay /// 0005739 // mitochondrion // inferred from electronic annotation /// 0005743 // mitochondrial inner membrane // traceable author statement /// 0005743 // mito…	0015078 // hydrogen ion transmembrane transporter activity // inferred from electronic annotation /// 0016887 // ATPase activity // inferred from direct assay /// 0022857 // transmembrane transporter activity // inferred by curator	chr4:666224-668127 (-) // 69.88 // p16.3
11741639_a_at	0.00718594	-0.00718617	0.151225	0.131089	-0.0633275	-0.165204	0.682576	0.456087	1.05914	0.0828892	1.05914	up	DIO2	1734	0001514 // selenocysteine incorporation // non-traceable author statement /// 0006590 // thyroid hormone generation // traceable author statement /// 0006590 // thyroid hormone generation // inferred from electronic annotation /// 0009409 // response to cold // inferred from electronic annotation /// 0032496 // response to lipopolysaccharide // inferred from electronic annotation /// 0034641 // c…	0005886 // plasma membrane // traceable author statement /// 0016020 // membrane // inferred by curator /// 0016020 // membrane // inferred from electronic annotation /// 0016021 // integral to membrane // inferred from electronic annotation	0004800 // thyroxine 5'-deiodinase activity // inferred from direct assay /// 0004800 // thyroxine 5'-deiodinase activity // traceable author statement /// 0004800 // thyroxine 5'-deiodinase activity // inferred from electronic annotation /// 0008430 // selenium binding // inferred by curator /// 0008430 // selenium binding // traceable author statement /// 0016491 // oxidoreductase activity // i…	chr14:80663869-80677843 (-) // 97.08 // q31.1
11737705_s_at	-0.0251799	0.0375128	0.0399332	-0.142523	0.0251799	-0.0915027	0.406851	0.182397	1.06219	0.0870374	1.06219	up	LOC441956	441956				chr21:15051592-15053459 (-) // 94.97 // q11.2
11745173_a_at	0.0898886	0.0628252	0.136768	-0.0628252	-0.145484	-0.0705733	0.041873	0.00512445	1.14033	0.189455	1.14033	up	ATF6	22926	0006351 // transcription, DNA-dependent // inferred from electronic annotation /// 0006355 // regulation of transcription, DNA-dependent // inferred from electronic annotation /// 0006357 // regulation of transcription from RNA polymerase II promoter // traceable author statement /// 0006457 // protein folding // traceable author statement /// 0006950 // response to stress // traceable author sta…	0000139 // Golgi membrane // traceable author statement /// 0005634 // nucleus // traceable author statement /// 0005634 // nucleus // inferred from electronic annotation /// 0005635 // nuclear envelope // traceable author statement /// 0005654 // nucleoplasm // traceable author statement /// 0005783 // endoplasmic reticulum // inferred from electronic annotation /// 0005789 // endoplasmic reticu…	0003677 // DNA binding // inferred from electronic annotation /// 0003700 // sequence-specific DNA binding transcription factor activity // inferred from electronic annotation /// 0003700 // sequence-specific DNA binding transcription factor activity // traceable author statement /// 0003713 // transcription coactivator activity // traceable author statement /// 0005515 // protein binding // infe…	chr1:161736044-161835750 (+) // 76.51 // q23.3
11743650_s_at	-0.0231495	-0.0267668	-0.076334	0.0613327	0.0231495	0.0346708	0.0870904	0.0163884	-1.05834	-0.0818012	1.05834	down	DEK	7913	0006357 // regulation of transcription from RNA polymerase II promoter // traceable author statement /// 0006366 // transcription from RNA polymerase II promoter // traceable author statement /// 0007165 // signal transduction // traceable author statement /// 0016568 // chromatin modification // inferred from electronic annotation /// 0019079 // viral genome replication // traceable author state…	0005634 // nucleus // inferred from direct assay /// 0005634 // nucleus // inferred from electronic annotation /// 0005634 // nucleus // traceable author statement	0003676 // nucleic acid binding // inferred from electronic annotation /// 0003677 // DNA binding // inferred from electronic annotation /// 0042393 // histone binding // inferred from direct assay	chr6:18224247-18265054 (-) // 96.95 // p22.3
11722908_a_at	0.222211	-0.211641	0.0348403	-0.0602064	-0.0131342	0.0131342	0.902686	0.796053	1.0247	0.0352055	1.0247	up	KLHL13	90293	0000910 // cytokinesis // inferred from mutant phenotype /// 0007049 // cell cycle // inferred from electronic annotation /// 0007067 // mitosis // inferred from electronic annotation /// 0016567 // protein ubiquitination // inferred from direct assay /// 0016567 // protein ubiquitination // inferred from electronic annotation /// 0051301 // cell division // inferred from electronic annotation	0031463 // Cul3-RING ubiquitin ligase complex // inferred from direct assay	0004842 // ubiquitin-protein ligase activity // inferred from direct assay	chrX:117031775-117107760 (-) // 96.61 // q24
11736322_a_at	0.154949	0.0495381	-0.0495381	0.0531206	-0.059588	-0.213425	0.507682	0.268122	1.09047	0.124947	1.09047	up	BAIAP3	8938	0007186 // G-protein coupled receptor signaling pathway // inferred from physical interaction /// 0007269 // neurotransmitter secretion // traceable author statement		0008022 // protein C-terminus binding // traceable author statement	chr16:1384504-1399440 (+) // 97.1 // p13.3
11727575_a_at	0.0130105	0.162599	0.0239458	-0.0130105	-0.541584	-0.293876	0.270905	0.0945255	1.27398	0.349342	1.27398	up	TMEM237	65062	0030030 // cell projection organization // inferred from electronic annotation /// 0030111 // regulation of Wnt receptor signaling pathway // inferred from mutant phenotype /// 0030111 // regulation of Wnt receptor signaling pathway // inferred from electronic annotation /// 0042384 // cilium assembly // inferred from mutant phenotype /// 0042384 // cilium assembly // inferred from electronic ann…	0005929 // cilium // inferred from electronic annotation /// 0016020 // membrane // inferred from electronic annotation /// 0016021 // integral to membrane // inferred from electronic annotation /// 0035869 // ciliary transition zone // inferred from direct assay /// 0035869 // ciliary transition zone // inferred from electronic annotation /// 0042995 // cell projection // inferred from electroni…		chr2:202484910-202507686 (-) // 72.55 // q33.1
11752260_a_at	-0.0192509	0.0192509	-0.0812748	-0.158153	0.18444	0.112551	0.74226	0.535386	-1.05217	-0.073371	1.05217	down	TMC3	342125		0016020 // membrane // inferred from electronic annotation /// 0016021 // integral to membrane // inferred from electronic annotation		chr15:81629982-81666497 (-) // 93.69 // q25.1
11745069_a_at	-0.14011	0.110757	-0.0179563	0.0677376	-0.0315571	0.0179563	0.840817	0.68659	-1.02372	-0.0338152	1.02372	down	C5orf44	80006				chr5:64958926-64961899 (+) // 89.97 // q12.3
11748282_a_at	-0.0112352	0.172316	0.0629697	-0.0339122	0.0112348	-0.192689	0.356342	0.147262	1.10686	0.146473	1.10686	up	PPP3CB	5532	0006468 // protein phosphorylation // inferred from sequence or structural similarity /// 0006470 // protein dephosphorylation // inferred from sequence or structural similarity /// 0007165 // signal transduction // non-traceable author statement /// 0007612 // learning // traceable author statement /// 0007613 // memory // traceable author statement /// 0016311 // dephosphorylation // traceable …	0005829 // cytosol // traceable author statement /// 0005886 // plasma membrane // inferred from sequence or structural similarity /// 0005955 // calcineurin complex // inferred from direct assay	0000166 // nucleotide binding // inferred from electronic annotation /// 0004721 // phosphoprotein phosphatase activity // inferred from electronic annotation /// 0004722 // protein serine/threonine phosphatase activity // non-traceable author statement /// 0005509 // calcium ion binding // inferred from direct assay /// 0005516 // calmodulin binding // inferred from direct assay /// 0005516 // c…	chr10:75196996-75226245 (-) // 98.36 // q22.2
11728165_a_at	-0.0235586	0.0397031	0.0235589	-0.0751233	0.133627	-0.122723	0.843276	0.690842	1.0243	0.0346411	1.0243	up	SPINLW1 /// SPINLW1-WFDC6	100526773 /// 57119	0006508 // proteolysis // inferred from electronic annotation /// 0010466 // negative regulation of peptidase activity // inferred from electronic annotation	0005576 // extracellular region // inferred from electronic annotation	0004867 // serine-type endopeptidase inhibitor activity // inferred from electronic annotation /// 0008233 // peptidase activity // inferred from electronic annotation /// 0030414 // peptidase inhibitor activity // inferred from electronic annotation	chr20:44169549-44175016 (-) // 46.5 // q13.12
11760927_a_at	0.0447903	0.138958	-0.01161	-0.0599098	-0.0215707	0.01161	0.391867	0.171844	1.05751	0.0806695	1.05751	up	LRCH3	84859		0005576 // extracellular region // inferred from electronic annotation		chr3:197518109-197610643 (+) // 99.4 // q29
11762829_at	-0.235124	0.20623	0.023442	-0.160679	-0.0234423	0.134427	0.967588	0.928234	1.01027	0.0147472	1.01027	up	LOC100506242	100506242				chr1:180138711-180139938 (+) // 98.94 // q25.2
11725481_a_at	-0.317268	0.00347495	0.00347495	-0.0748799	0.0598817	-0.00347519	0.669548	0.44074	-1.06976	-0.0972815	1.06976	down	CD27	939	0006915 // apoptotic process // inferred from electronic annotation /// 0006916 // anti-apoptosis // inferred from direct assay /// 0006916 // anti-apoptosis // inferred from sequence or structural similarity /// 0006916 // anti-apoptosis // inferred from electronic annotation /// 0006917 // induction of apoptosis // inferred from direct assay /// 0006917 // induction of apoptosis // inferred fro…	0005576 // extracellular region // non-traceable author statement /// 0005624 // membrane fraction // inferred from electronic annotation /// 0005887 // integral to plasma membrane // non-traceable author statement /// 0009897 // external side of plasma membrane // inferred from electronic annotation /// 0009986 // cell surface // inferred from electronic annotation /// 0016020 // membrane // inf…	0004872 // receptor activity // inferred from electronic annotation /// 0004888 // transmembrane signaling receptor activity // non-traceable author statement /// 0005515 // protein binding // inferred from physical interaction /// 0043027 // cysteine-type endopeptidase inhibitor activity involved in apoptotic process // inferred from direct assay	chr12:6554005-6560879 (+) // 98.05 // p13.31
11747748_a_at	-0.0577359	0.0975914	0.00225472	-0.0855436	-0.00225472	0.0584607	0.859372	0.718476	1.01665	0.0238159	1.01665	up	ETV1	2115	0006351 // transcription, DNA-dependent // inferred from electronic annotation /// 0006355 // regulation of transcription, DNA-dependent // traceable author statement /// 0006355 // regulation of transcription, DNA-dependent // inferred from electronic annotation /// 0006366 // transcription from RNA polymerase II promoter // traceable author statement /// 0048935 // peripheral nervous system neu…	0005634 // nucleus // inferred from electronic annotation	0003677 // DNA binding // inferred from electronic annotation /// 0003700 // sequence-specific DNA binding transcription factor activity // inferred from electronic annotation /// 0003700 // sequence-specific DNA binding transcription factor activity // traceable author statement /// 0005515 // protein binding // inferred from physical interaction /// 0043565 // sequence-specific DNA binding // i…	chr7:13935307-14026086 (-) // 98.49 // p21.2
11753489_a_at	-0.0638318	-0.106082	-0.0915012	0.192127	0.152936	0.0638313	0.041245	0.00500584	-1.16751	-0.223436	1.16751	down	EED	8726	0006349 // regulation of gene expression by genetic imprinting // inferred from electronic annotation /// 0006351 // transcription, DNA-dependent // inferred from electronic annotation /// 0006355 // regulation of transcription, DNA-dependent // inferred from electronic annotation /// 0016568 // chromatin modification // inferred from electronic annotation /// 0016571 // histone methylation // in…	0001739 // sex chromatin // inferred from electronic annotation /// 0005634 // nucleus // non-traceable author statement /// 0005634 // nucleus // inferred from electronic annotation /// 0005694 // chromosome // inferred from electronic annotation /// 0035098 // ESC/E(Z) complex // inferred from direct assay /// 0035098 // ESC/E(Z) complex // inferred from electronic annotation /// 0045120 // pro…	0003682 // chromatin binding // inferred from electronic annotation /// 0005515 // protein binding // inferred from physical interaction /// 0042054 // histone methyltransferase activity // inferred from direct assay /// 0042802 // identical protein binding // inferred from physical interaction	chr11:85956265-85988054 (+) // 99.75 // q14.2
11736030_a_at	-0.0180559	-0.0265818	0.00449276	-0.00449276	0.131906	0.192892	0.300823	0.11175	-1.08685	-0.12015	1.08685	down	SLC16A3	9123	0006090 // pyruvate metabolic process // traceable author statement /// 0006810 // transport // inferred from electronic annotation /// 0007596 // blood coagulation // traceable author statement /// 0015711 // organic anion transport // inferred from electronic annotation /// 0015718 // monocarboxylic acid transport // traceable author statement /// 0044281 // small molecule metabolic process // …	0005624 // membrane fraction // traceable author statement /// 0005886 // plasma membrane // inferred from direct assay /// 0005886 // plasma membrane // traceable author statement /// 0005886 // plasma membrane // inferred from electronic annotation /// 0005887 // integral to plasma membrane // traceable author statement /// 0015629 // actin cytoskeleton // inferred from direct assay /// 0016020…	0008028 // monocarboxylic acid transmembrane transporter activity // traceable author statement /// 0015293 // symporter activity // inferred from electronic annotation /// 0015355 // secondary active monocarboxylate transmembrane transporter activity // inferred from electronic annotation	chr17:80193855-80197354 (+) // 93.66 // q25.3
11759273_x_at	0.213314	0.0341871	-0.0341871	0.124215	-0.172498	-0.130799	0.572739	0.331677	1.0949	0.130799	1.0949	up	HIST1H2BC /// HIST1H2BE /// HIST1H2BF /// HIST1H2BG /// HIST1H2BI	8339 /// 8343 /// 8344 /// 8346 /// 8347	0006334 // nucleosome assembly // non-traceable author statement /// 0006334 // nucleosome assembly // inferred from electronic annotation /// 0042742 // defense response to bacterium // inferred from electronic annotation	0000786 // nucleosome // non-traceable author statement /// 0000786 // nucleosome // inferred from electronic annotation /// 0005634 // nucleus // inferred from electronic annotation /// 0005694 // chromosome // inferred from electronic annotation	0003677 // DNA binding // non-traceable author statement /// 0003677 // DNA binding // inferred from electronic annotation	chr6:26273143-26273640 (+) // 100.0 // p22.2
11720863_at	0.0476336	0.045135	0.234564	-0.0665855	-0.0688353	-0.0451345	0.191609	0.055262	1.12451	0.169296	1.12451	up	PNPLA4	8228	0006629 // lipid metabolic process // inferred from electronic annotation /// 0008152 // metabolic process // inferred from electronic annotation /// 0016042 // lipid catabolic process // inferred from electronic annotation		0004806 // triglyceride lipase activity // inferred from electronic annotation /// 0016787 // hydrolase activity // inferred from electronic annotation /// 0050253 // retinyl-palmitate esterase activity // inferred from electronic annotation	chrX:7866803-7895477 (-) // 83.75 // p22.31
11749228_a_at	0.0198956	-0.277632	-0.0749955	0.152546	0.121444	-0.0198956	0.329072	0.129104	-1.14521	-0.195609	1.14521	down	TMEM30A	55754	0036010 // protein localization in endosome // inferred from mutant phenotype /// 0070863 // positive regulation of protein exit from endoplasmic reticulum // inferred from direct assay	0005783 // endoplasmic reticulum // inferred from direct assay /// 0016020 // membrane // inferred from electronic annotation /// 0016021 // integral to membrane // inferred from electronic annotation	0005515 // protein binding // inferred from physical interaction	chr6:75965367-75994502 (-) // 93.61 // q14.1
11716184_s_at	-0.00482845	-0.150764	-0.00252008	0.0677567	0.150655	0.00252008	0.321622	0.12438	-1.09153	-0.126348	1.09153	down	ALCAM	214	0007155 // cell adhesion // inferred from electronic annotation /// 0007155 // cell adhesion // traceable author statement /// 0007165 // signal transduction // traceable author statement /// 0007411 // axon guidance // traceable author statement /// 0007411 // axon guidance // inferred from electronic annotation /// 0008045 // motor axon guidance // inferred from electronic annotation	0009897 // external side of plasma membrane // inferred from electronic annotation /// 0016020 // membrane // inferred from electronic annotation /// 0016021 // integral to membrane // inferred from electronic annotation /// 0030424 // axon // inferred from electronic annotation /// 0043025 // neuronal cell body // inferred from electronic annotation	0005102 // receptor binding // traceable author statement	chr3:105085712-105295746 (+) // 96.66 // q13.11
11727671_a_at	-0.176876	-0.103239	-0.267963	0.139384	0.439618	0.103239	0.113278	0.0246279	-1.32878	-0.410106	1.32878	down	SYT17	51760	0006810 // transport // inferred from electronic annotation	0005802 // trans-Golgi network // inferred from electronic annotation /// 0008021 // synaptic vesicle // inferred from electronic annotation /// 0016020 // membrane // inferred from electronic annotation	0005215 // transporter activity // inferred from electronic annotation	chr16:19179534-19279656 (+) // 91.6 // p12.3
11724241_at	0.0360537	0.0508068	0.0147533	-0.019712	-0.0517597	-0.0147533	0.0857959	0.0160201	1.04436	0.0626129	1.04436	up	TCF4	6925	0000122 // negative regulation of transcription from RNA polymerase II promoter // inferred from electronic annotation /// 0006351 // transcription, DNA-dependent // inferred from electronic annotation /// 0006352 // transcription initiation, DNA-dependent // inferred from sequence or structural similarity /// 0006355 // regulation of transcription, DNA-dependent // inferred from electronic annot…	0005634 // nucleus // inferred from direct assay /// 0005634 // nucleus // inferred from electronic annotation /// 0005667 // transcription factor complex // inferred from sequence or structural similarity /// 0005667 // transcription factor complex // inferred from electronic annotation	0000978 // RNA polymerase II core promoter proximal region sequence-specific DNA binding // inferred from sequence or structural similarity /// 0001011 // sequence-specific DNA binding RNA polymerase recruiting transcription factor activity // inferred from sequence or structural similarity /// 0001077 // RNA polymerase II core promoter proximal region sequence-specific DNA binding transcription …	chr18:52889564-53255860 (-) // 95.08 // q21.2
[truncated: 48,951 more rows]
