# Supplementary material for: Neuropilin‐1 is up‐regulated by cancer‐associated fibroblast‐secreted IL‐8 and associated with cell proliferation of gallbladder cancer
Source: J Cell Mol Med. 2020 Sep 20;24(21):12608–18. doi: 10.1111/jcmm.15825 (PMC7686964; doi:10.1111/jcmm.15825)
Supplement: Supplementary file 4 — Data S3 [file JCMM-24-12608-s004.xlsx]

## Sheet: Differential Data
Probe	KD	KD	KD	NC	NC	NC	P-value	P-value	Fold change	Fold change	Fold change	Fold change	Annotation	Annotation	Annotation	Annotation	Annotation	Annotation
probeSet	8560-1_(PrimeView).CEL	8560-2_(PrimeView).CEL	8560-3_(PrimeView).CEL	8559-1_(PrimeView).CEL	8559-2_(PrimeView).CEL	8559-3_(PrimeView).CEL	Corrected p-value	P-value	Fold change	Log Fold change	Absolute Fold change	Regulation	Gene Symbol	Entrez Gene	Gene Ontology Biological Process	Gene Ontology Cellular Component	Gene Ontology Molecular Function	Alignments
11734395_x_at	0.423079	0.472523	0.476856	-0.42308	-0.608132	-0.485434	0.000463319	7.20935e-05	1.94941	0.963035	1.94941	up	KLRC2	3822 /// 3823	0006968 // cellular defense response // traceable author statement /// 0007165 // signal transduction // traceable author statement	0005887 // integral to plasma membrane // traceable author statement /// 0016020 // membrane // inferred from electronic annotation /// 0016021 // integral to membrane // inferred from electronic annotation	0004872 // receptor activity // inferred from electronic annotation /// 0004888 // transmembrane signaling receptor activity // traceable author statement /// 0005515 // protein binding // inferred from physical interaction /// 0030246 // carbohydrate binding // inferred from electronic annotation	chr12:10564913-10573194 (-) // 87.04 // p13.2
11734395_x_at	0.423079	0.472523	0.476856	-0.42308	-0.608132	-0.485434	0.000463319	7.20935e-05	1.94941	0.963035	1.94941	up	KLRC3	3822 /// 3823	0006968 // cellular defense response // traceable author statement /// 0007165 // signal transduction // traceable author statement	0005887 // integral to plasma membrane // traceable author statement /// 0016020 // membrane // inferred from electronic annotation /// 0016021 // integral to membrane // inferred from electronic annotation	0004872 // receptor activity // inferred from electronic annotation /// 0004888 // transmembrane signaling receptor activity // traceable author statement /// 0005515 // protein binding // inferred from physical interaction /// 0030246 // carbohydrate binding // inferred from electronic annotation	chr12:10564913-10573194 (-) // 87.04 // p13.2
11739673_at	-0.350756	-0.296487	-0.280377	0.363793	0.280377	0.356936	0.000392546	4.70233e-05	-1.56147	-0.642909	1.56147	down	PDP2	57546	0006090 // pyruvate metabolic process // traceable author statement /// 0006470 // protein dephosphorylation // inferred from electronic annotation /// 0010510 // regulation of acetyl-CoA biosynthetic process from pyruvate // traceable author statement /// 0044281 // small molecule metabolic process // traceable author statement	0005739 // mitochondrion // inferred from electronic annotation /// 0005759 // mitochondrial matrix // traceable author statement /// 0005759 // mitochondrial matrix // inferred from electronic annotation /// 0008287 // protein serine/threonine phosphatase complex // inferred from electronic annotation	0003824 // catalytic activity // inferred from electronic annotation /// 0004721 // phosphoprotein phosphatase activity // inferred from electronic annotation /// 0004722 // protein serine/threonine phosphatase activity // inferred from electronic annotation /// 0004724 // magnesium-dependent protein serine/threonine phosphatase activity // inferred from electronic annotation /// 0004741 // [pyru…	chr16:66914263-66921855 (+) // 92.88 // q22.1
11724037_at	0.616025	0.674799	0.560076	-0.662544	-0.640018	-0.560076	0.00023018	1.07852e-05	2.35846	1.23785	2.35846	up	PTGS2	5743	0001516 // prostaglandin biosynthetic process // inferred from sequence or structural similarity /// 0001516 // prostaglandin biosynthetic process // non-traceable author statement /// 0001516 // prostaglandin biosynthetic process // inferred from electronic annotation /// 0006633 // fatty acid biosynthetic process // inferred from electronic annotation /// 0006692 // prostanoid metabolic process…	0005634 // nucleus // inferred from sequence or structural similarity /// 0005737 // cytoplasm // inferred from direct assay /// 0005737 // cytoplasm // inferred from sequence or structural similarity /// 0005737 // cytoplasm // inferred from electronic annotation /// 0005783 // endoplasmic reticulum // inferred from electronic annotation /// 0005788 // endoplasmic reticulum lumen // traceable au…	0004601 // peroxidase activity // inferred from electronic annotation /// 0004601 // peroxidase activity // non-traceable author statement /// 0004601 // peroxidase activity // traceable author statement /// 0004666 // prostaglandin-endoperoxide synthase activity // inferred from direct assay /// 0004666 // prostaglandin-endoperoxide synthase activity // inferred from electronic annotation /// 00…	chr1:186640956-186649556 (-) // 95.15 // q31.1
11724595_at	-0.773186	-0.698914	-0.844636	0.899318	0.698914	0.889489	0.000343517	3.25892e-05	-3.03456	-1.60149	3.03456	down	RP2	6102	0000902 // cell morphogenesis // inferred from electronic annotation /// 0006165 // nucleoside diphosphate phosphorylation // inferred from electronic annotation /// 0006183 // GTP biosynthetic process // inferred from electronic annotation /// 0006228 // UTP biosynthetic process // inferred from electronic annotation /// 0006241 // CTP biosynthetic process // inferred from electronic annotation …	0005737 // cytoplasm // inferred from direct assay /// 0005886 // plasma membrane // inferred from direct assay /// 0005886 // plasma membrane // inferred from electronic annotation /// 0005929 // cilium // inferred from electronic annotation /// 0016020 // membrane // inferred from electronic annotation /// 0042995 // cell projection // inferred from electronic annotation	0000166 // nucleotide binding // inferred from electronic annotation /// 0004550 // nucleoside diphosphate kinase activity // inferred from electronic annotation /// 0005096 // GTPase activator activity // inferred from direct assay /// 0005096 // GTPase activator activity // inferred from electronic annotation /// 0005515 // protein binding // inferred from physical interaction /// 0005524 // AT…	chrX:46696341-46741793 (+) // 87.69 // p11.23
11745183_a_at	0.403368	0.632006	0.44432	-0.52179	-0.429958	-0.403367	0.000859615	0.000279972	1.9251	0.944936	1.9251	up	NAA15	80155	0001525 // angiogenesis // inferred from electronic annotation /// 0006351 // transcription, DNA-dependent // inferred from electronic annotation /// 0006355 // regulation of transcription, DNA-dependent // inferred from electronic annotation /// 0006474 // N-terminal protein amino acid acetylation // inferred from direct assay /// 0007275 // multicellular organismal development // inferred from …	0005634 // nucleus // inferred from direct assay /// 0005634 // nucleus // inferred from electronic annotation /// 0005667 // transcription factor complex // inferred from direct assay /// 0005737 // cytoplasm // inferred from direct assay /// 0005737 // cytoplasm // inferred from electronic annotation	0004872 // receptor activity // inferred from electronic annotation /// 0005515 // protein binding // inferred from physical interaction /// 0008080 // N-acetyltransferase activity // inferred from electronic annotation /// 0016407 // acetyltransferase activity // inferred from direct assay /// 0043022 // ribosome binding // inferred from direct assay	chr4:140222654-140310342 (+) // 91.62 // q31.1
11733458_s_at	-0.365312	-0.631644	-0.465819	0.365312	0.463798	0.436285	0.00100716	0.000394356	-1.87825	-0.90939	1.87825	down	INTS2	57508	0016180 // snRNA processing // inferred from direct assay	0005622 // intracellular // inferred from direct assay /// 0005634 // nucleus // inferred from electronic annotation /// 0016020 // membrane // inferred from electronic annotation /// 0016021 // integral to membrane // inferred from electronic annotation /// 0031965 // nuclear membrane // inferred from electronic annotation /// 0032039 // integrator complex // inferred from direct assay	0005515 // protein binding // inferred from physical interaction	chr17:59942729-60005377 (-) // 93.28 // q23.2
11724579_a_at	-0.338341	-0.277944	-0.315741	0.300683	0.277944	0.287174	0.000191285	5.79161e-06	-1.51496	-0.599275	1.51496	down	L1CAM	3897	0006935 // chemotaxis // traceable author statement /// 0007155 // cell adhesion // non-traceable author statement /// 0007155 // cell adhesion // inferred from electronic annotation /// 0007156 // homophilic cell adhesion // inferred from electronic annotation /// 0007157 // heterophilic cell-cell adhesion // inferred from electronic annotation /// 0007159 // leukocyte cell-cell adhesion // infe…	0005624 // membrane fraction // inferred from electronic annotation /// 0005886 // plasma membrane // traceable author statement /// 0005886 // plasma membrane // inferred from electronic annotation /// 0009897 // external side of plasma membrane // inferred from electronic annotation /// 0009986 // cell surface // inferred from electronic annotation /// 0016020 // membrane // inferred from elect…	0005178 // integrin binding // inferred from electronic annotation /// 0030165 // PDZ domain binding // inferred from electronic annotation /// 0033691 // sialic acid binding // inferred from electronic annotation /// 0042802 // identical protein binding // inferred from electronic annotation /// 0043621 // protein self-association // inferred from electronic annotation	chrX:153126968-153141846 (-) // 98.41 // q28
11739456_at	0.305381	0.374054	0.348314	-0.30538	-0.307482	-0.334293	0.000203096	7.54647e-06	1.57822	0.658301	1.57822	up	SGMS1	259230	0006629 // lipid metabolic process // inferred from electronic annotation /// 0006665 // sphingolipid metabolic process // traceable author statement /// 0006665 // sphingolipid metabolic process // inferred from electronic annotation /// 0006686 // sphingomyelin biosynthetic process // inferred from direct assay /// 0006915 // apoptotic process // inferred from electronic annotation /// 0006954 …	0000138 // Golgi trans cisterna // inferred from direct assay /// 0000139 // Golgi membrane // traceable author statement /// 0000139 // Golgi membrane // inferred from electronic annotation /// 0005634 // nucleus // traceable author statement /// 0005783 // endoplasmic reticulum // traceable author statement /// 0005794 // Golgi apparatus // inferred from electronic annotation /// 0005886 // pla…	0016301 // kinase activity // inferred from electronic annotation /// 0016740 // transferase activity // inferred from electronic annotation /// 0033188 // sphingomyelin synthase activity // inferred from mutant phenotype /// 0033188 // sphingomyelin synthase activity // inferred from electronic annotation /// 0047493 // ceramide cholinephosphotransferase activity // inferred from direct assay	chr10:52065359-52383737 (-) // 98.65 // q11.23
11717052_at	-0.401542	-0.490036	-0.455895	0.401543	0.429811	0.412325	0.000191285	5.73569e-06	-1.81972	-0.863717	1.81972	down	SSR1	6745	0006412 // translation // traceable author statement /// 0006613 // cotranslational protein targeting to membrane // traceable author statement /// 0006614 // SRP-dependent cotranslational protein targeting to membrane // traceable author statement /// 0006987 // activation of signaling protein activity involved in unfolded protein response // traceable author statement /// 0008284 // positive re…	0005783 // endoplasmic reticulum // inferred from direct assay /// 0005783 // endoplasmic reticulum // inferred from electronic annotation /// 0005783 // endoplasmic reticulum // traceable author statement /// 0005789 // endoplasmic reticulum membrane // traceable author statement /// 0005789 // endoplasmic reticulum membrane // inferred from electronic annotation /// 0016020 // membrane // infer…	0004872 // receptor activity // inferred from electronic annotation	chr6:7281289-7313547 (-) // 80.3 // p24.3
11734857_at	-0.543867	-0.587132	-0.554301	0.543867	0.754245	0.714093	0.000395227	4.77972e-05	-2.34974	-1.2325	2.34974	down	ERO1LB	56605	0006457 // protein folding // traceable author statement /// 0006467 // protein thiol-disulfide exchange // inferred from electronic annotation /// 0006810 // transport // inferred from electronic annotation /// 0022900 // electron transport chain // inferred from electronic annotation /// 0055114 // oxidation-reduction process // non-traceable author statement /// 0055114 // oxidation-reduction …	0005783 // endoplasmic reticulum // traceable author statement /// 0005783 // endoplasmic reticulum // inferred from electronic annotation /// 0005789 // endoplasmic reticulum membrane // inferred from electronic annotation /// 0016020 // membrane // inferred from electronic annotation	0016491 // oxidoreductase activity // non-traceable author statement /// 0016491 // oxidoreductase activity // inferred from electronic annotation /// 0016671 // oxidoreductase activity, acting on a sulfur group of donors, disulfide as acceptor // inferred from electronic annotation /// 0050660 // flavin adenine dinucleotide binding // inferred from electronic annotation /// 0051082 // unfolded p…	chr1:236377038-236445339 (-) // 79.83 // q42.3
11741015_a_at	-0.514637	-0.532521	-0.536818	0.541105	0.514638	0.562472	0.0001129	2.60418e-07	-2.09565	-1.0674	2.09565	down	CDCA8	55143	0000087 // M phase of mitotic cell cycle // traceable author statement /// 0000089 // mitotic metaphase // inferred from mutant phenotype /// 0000236 // mitotic prometaphase // traceable author statement /// 0000278 // mitotic cell cycle // traceable author statement /// 0007049 // cell cycle // inferred from electronic annotation /// 0007067 // mitosis // inferred from electronic annotation /// …	0000775 // chromosome, centromeric region // inferred from direct assay /// 0000775 // chromosome, centromeric region // inferred from electronic annotation /// 0005634 // nucleus // inferred from direct assay /// 0005634 // nucleus // inferred from electronic annotation /// 0005694 // chromosome // inferred from electronic annotation /// 0005730 // nucleolus // inferred from electronic annotatio…	0005515 // protein binding // inferred from physical interaction	chr1:38158100-38175389 (+) // 97.19 // p34.3
11759175_at	-0.301612	-0.248891	-0.3466	0.248891	0.33597	0.308738	0.000528711	9.78807e-05	-1.51246	-0.596901	1.51246	down	MED28	80306	0006351 // transcription, DNA-dependent // inferred from electronic annotation /// 0006355 // regulation of transcription, DNA-dependent // inferred from electronic annotation /// 0051151 // negative regulation of smooth muscle cell differentiation // inferred from electronic annotation	0005634 // nucleus // inferred from direct assay /// 0005634 // nucleus // inferred from electronic annotation /// 0005730 // nucleolus // inferred from direct assay /// 0005737 // cytoplasm // inferred from electronic annotation /// 0005856 // cytoskeleton // inferred from electronic annotation /// 0016020 // membrane // inferred from electronic annotation /// 0030864 // cortical actin cytoskele…	0003779 // actin binding // inferred from electronic annotation /// 0005515 // protein binding // inferred from physical interaction	chr4:17616279-17627249 (+) // 81.76 // p15.32
11752442_a_at	0.293634	0.368287	0.414528	-0.293674	-0.327445	-0.293634	0.000425536	5.66156e-05	1.58418	0.663734	1.58418	up	MIR19B1	406953 /// 406979 /// 406980 /// 406982 /// 407048 /// 407975		0016020 // membrane // inferred from electronic annotation /// 0016021 // integral to membrane // inferred from electronic annotation		chr13:92001950-92004350 (+) // 99.16 // q31.3
11746102_a_at	-0.261961	-0.297448	-0.282368	0.349976	0.26196	0.468506	0.00108209	0.000456177	-1.55913	-0.64074	1.55913	down	WDR76	79968				chr15:44119111-44158942 (+) // 94.42 // q15.3
11717608_at	-0.758089	-0.736515	-0.854097	0.739594	0.736515	0.770622	0.00016018	2.20296e-06	-2.89149	-1.53181	2.89149	down	VMA21	203547	0070072 // vacuolar proton-transporting V-type ATPase complex assembly // inferred from direct assay	0005764 // lysosome // inferred from direct assay /// 0005783 // endoplasmic reticulum // inferred from electronic annotation /// 0005789 // endoplasmic reticulum membrane // inferred from direct assay /// 0005789 // endoplasmic reticulum membrane // inferred from electronic annotation /// 0012507 // ER to Golgi transport vesicle membrane // inferred from electronic annotation /// 0016020 // memb…		chrX:150565675-150577836 (+) // 74.51 // q28
11722572_at	-0.384133	-0.499912	-0.353348	0.407812	0.357552	0.353348	0.000490911	8.11762e-05	-1.72353	-0.785368	1.72353	down	CCNA2	890	0000079 // regulation of cyclin-dependent protein kinase activity // inferred from electronic annotation /// 0000086 // G2/M transition of mitotic cell cycle // traceable author statement /// 0000278 // mitotic cell cycle // traceable author statement /// 0007049 // cell cycle // inferred from electronic annotation /// 0007067 // mitosis // inferred from electronic annotation /// 0007095 // mitot…	0001939 // female pronucleus // inferred from electronic annotation /// 0001940 // male pronucleus // inferred from electronic annotation /// 0005634 // nucleus // inferred from direct assay /// 0005634 // nucleus // inferred from electronic annotation /// 0005654 // nucleoplasm // traceable author statement /// 0005737 // cytoplasm // inferred from electronic annotation	0005515 // protein binding // inferred from physical interaction /// 0019901 // protein kinase binding // inferred from electronic annotation	chr4:122737503-122745622 (-) // 94.66 // q27
11719598_s_at	-0.512219	-0.465628	-0.403395	0.403395	0.514655	0.463769	0.000348026	3.37458e-05	-1.89345	-0.92102	1.89345	down	CDCA3	83461	0007049 // cell cycle // inferred from electronic annotation /// 0007067 // mitosis // inferred from electronic annotation /// 0016567 // protein ubiquitination // inferred from electronic annotation /// 0051301 // cell division // inferred from electronic annotation	0005737 // cytoplasm // inferred from electronic annotation /// 0005829 // cytosol // inferred from electronic annotation		chr12:6957983-6960422 (-) // 91.03 // p13.31
11756011_a_at	-0.49049	-0.291119	-0.351436	0.308102	0.394166	0.291119	0.00108165	0.000454302	-1.63446	-0.708811	1.63446	down	PTPRJ	100287223 /// 5795	0001570 // vasculogenesis // inferred from electronic annotation /// 0006470 // protein dephosphorylation // inferred from electronic annotation /// 0007507 // heart development // inferred from electronic annotation /// 0008285 // negative regulation of cell proliferation // inferred from direct assay /// 0010642 // negative regulation of platelet-derived growth factor receptor signaling pathway…	0001772 // immunological synapse // inferred from direct assay /// 0005886 // plasma membrane // inferred from direct assay /// 0005886 // plasma membrane // inferred from electronic annotation /// 0005887 // integral to plasma membrane // traceable author statement /// 0005911 // cell-cell junction // inferred from direct assay /// 0009986 // cell surface // inferred from direct assay /// 001602…	0004721 // phosphoprotein phosphatase activity // inferred from electronic annotation /// 0004725 // protein tyrosine phosphatase activity // inferred from direct assay /// 0004725 // protein tyrosine phosphatase activity // inferred from mutant phenotype /// 0004725 // protein tyrosine phosphatase activity // inferred from electronic annotation /// 0004872 // receptor activity // inferred from e…	chr11:48191598-48192390 (+) // 95.19 // p11.2
11762135_at	0.654892	0.507165	0.413376	-0.413376	-0.544738	-0.530633	0.000792495	0.000235508	2.02988	1.02139	2.02988	up	PTPRK	5796	0006470 // protein dephosphorylation // inferred from direct assay /// 0006470 // protein dephosphorylation // inferred from electronic annotation /// 0007155 // cell adhesion // inferred from mutant phenotype /// 0007165 // signal transduction // inferred from direct assay /// 0007179 // transforming growth factor beta receptor signaling pathway // inferred from direct assay /// 0008285 // negat…	0005886 // plasma membrane // inferred from electronic annotation /// 0005887 // integral to plasma membrane // non-traceable author statement /// 0005911 // cell-cell junction // inferred from direct assay /// 0005912 // adherens junction // inferred from electronic annotation /// 0009986 // cell surface // inferred from direct assay /// 0016020 // membrane // inferred from electronic annotation…	0004721 // phosphoprotein phosphatase activity // inferred from electronic annotation /// 0004725 // protein tyrosine phosphatase activity // inferred from direct assay /// 0004725 // protein tyrosine phosphatase activity // inferred from electronic annotation /// 0004872 // receptor activity // inferred from electronic annotation /// 0005001 // transmembrane receptor protein tyrosine phosphatase…	chr6:128642548-128841710 (-) // 94.77 // q22.33
11726536_at	0.364328	0.250479	0.302701	-0.390956	-0.250479	-0.321743	0.000854991	0.000276039	1.54424	0.626896	1.54424	up	CYP1A1	1543	0001666 // response to hypoxia // inferred from electronic annotation /// 0001889 // liver development // inferred from electronic annotation /// 0006778 // porphyrin-containing compound metabolic process // inferred from electronic annotation /// 0006805 // xenobiotic metabolic process // traceable author statement /// 0006950 // response to stress // inferred from electronic annotation /// 0008…	0005737 // cytoplasm // inferred from electronic annotation /// 0005739 // mitochondrion // inferred from electronic annotation /// 0005783 // endoplasmic reticulum // inferred from electronic annotation /// 0005789 // endoplasmic reticulum membrane // traceable author statement /// 0005789 // endoplasmic reticulum membrane // inferred from electronic annotation /// 0005792 // microsome // inferr…	0003824 // catalytic activity // inferred from electronic annotation /// 0004497 // monooxygenase activity // inferred from electronic annotation /// 0005506 // iron ion binding // inferred from electronic annotation /// 0008395 // steroid hydroxylase activity // inferred from electronic annotation /// 0009055 // electron carrier activity // inferred from electronic annotation /// 0016491 // oxid…	chr15:75011882-75017877 (-) // 99.28 // q24.1
11758045_s_at	-0.564121	-0.696054	-0.741677	0.596832	0.564121	0.689809	0.000367233	3.91981e-05	-2.43548	-1.2842	2.43548	down	KIAA1804	84451	0000165 // MAPK cascade // inferred from electronic annotation /// 0000186 // activation of MAPKK activity // inferred from electronic annotation /// 0006468 // protein phosphorylation // inferred from sequence or structural similarity /// 0006468 // protein phosphorylation // inferred from electronic annotation /// 0007257 // activation of JUN kinase activity // inferred from sequence or structu…		0000166 // nucleotide binding // inferred from electronic annotation /// 0004672 // protein kinase activity // inferred from electronic annotation /// 0004674 // protein serine/threonine kinase activity // inferred from electronic annotation /// 0004709 // MAP kinase kinase kinase activity // inferred from electronic annotation /// 0004713 // protein tyrosine kinase activity // inferred from elec…	chr1:233520499-233521070 (+) // 98.95 // q42.2
11722685_s_at	-0.29611	-0.358012	-0.367405	0.339058	0.345789	0.29611	0.000269003	1.64696e-05	-1.58831	-0.667495	1.58831	down	LIFR	3977	0007166 // cell surface receptor signaling pathway // traceable author statement /// 0008284 // positive regulation of cell proliferation // inferred from direct assay /// 0008284 // positive regulation of cell proliferation // inferred from electronic annotation /// 0019221 // cytokine-mediated signaling pathway // inferred from direct assay /// 0019221 // cytokine-mediated signaling pathway // …	0005576 // extracellular region // inferred from electronic annotation /// 0005886 // plasma membrane // inferred from electronic annotation /// 0005887 // integral to plasma membrane // traceable author statement /// 0016020 // membrane // inferred from electronic annotation /// 0016021 // integral to membrane // inferred from electronic annotation	0004872 // receptor activity // inferred from electronic annotation /// 0004896 // cytokine receptor activity // inferred from electronic annotation /// 0004897 // ciliary neurotrophic factor receptor activity // inferred from direct assay /// 0004923 // leukemia inhibitory factor receptor activity // inferred from direct assay /// 0004923 // leukemia inhibitory factor receptor activity // inferr…	chr5:38475026-38556748 (-) // 98.68 // p13.1
11720467_s_at	-0.269142	-0.425937	-0.290621	0.269142	0.371176	0.299229	0.000978971	0.000370881	-1.56022	-0.641749	1.56022	down	DPAGT1	1798	0006047 // UDP-N-acetylglucosamine metabolic process // inferred from electronic annotation /// 0006486 // protein glycosylation // inferred from electronic annotation /// 0006487 // protein N-linked glycosylation // inferred from mutant phenotype /// 0006488 // dolichol-linked oligosaccharide biosynthetic process // traceable author statement /// 0006488 // dolichol-linked oligosaccharide biosyn…	0005624 // membrane fraction // inferred from direct assay /// 0005783 // endoplasmic reticulum // inferred from electronic annotation /// 0005789 // endoplasmic reticulum membrane // inferred from sequence or structural similarity /// 0005789 // endoplasmic reticulum membrane // traceable author statement /// 0005789 // endoplasmic reticulum membrane // inferred from electronic annotation /// 00…	0003975 // UDP-N-acetylglucosamine-dolichyl-phosphate N-acetylglucosaminephosphotransferase activity // inferred from direct assay /// 0003975 // UDP-N-acetylglucosamine-dolichyl-phosphate N-acetylglucosaminephosphotransferase activity // inferred from mutant phenotype /// 0003975 // UDP-N-acetylglucosamine-dolichyl-phosphate N-acetylglucosaminephosphotransferase activity // inferred from electro…	chr11:118967219-118973124 (-) // 97.32 // q23.3
11736813_at	0.680358	0.719701	0.59113	-0.704627	-0.59113	-0.698363	0.00025825	1.49812e-05	2.5113	1.32844	2.5113	up	PDCD1LG2	80380	0006955 // immune response // non-traceable author statement /// 0031295 // T cell costimulation // traceable author statement /// 0042102 // positive regulation of T cell proliferation // inferred from electronic annotation /// 0042130 // negative regulation of T cell proliferation // inferred from electronic annotation	0005576 // extracellular region // inferred from electronic annotation /// 0005886 // plasma membrane // traceable author statement /// 0005886 // plasma membrane // inferred from electronic annotation /// 0012505 // endomembrane system // inferred from electronic annotation /// 0016020 // membrane // inferred from electronic annotation /// 0016021 // integral to membrane // inferred from electro…	0004872 // receptor activity // inferred from electronic annotation	chr9:5510526-5571282 (+) // 97.42 // p24.1
11747606_a_at	-0.28365	-0.387518	-0.248833	0.287147	0.355027	0.248833	0.000907336	0.000313545	-1.51958	-0.603669	1.51958	down	NCAPD2	9918	0007049 // cell cycle // inferred from electronic annotation /// 0007067 // mitosis // inferred from electronic annotation /// 0007076 // mitotic chromosome condensation // inferred from direct assay /// 0007076 // mitotic chromosome condensation // non-traceable author statement /// 0030261 // chromosome condensation // inferred from electronic annotation /// 0051301 // cell division // inferred…	0000228 // nuclear chromosome // inferred from direct assay /// 0000793 // condensed chromosome // inferred from direct assay /// 0000793 // condensed chromosome // inferred from electronic annotation /// 0000796 // condensin complex // inferred from direct assay /// 0000797 // condensin core heterodimer // non-traceable author statement /// 0005634 // nucleus // inferred from direct assay /// 00…	0005515 // protein binding // inferred from physical interaction /// 0042393 // histone binding // inferred from direct assay /// 0042393 // histone binding // non-traceable author statement	chr12:6603264-6640642 (+) // 99.77 // p13.31
11746699_x_at	-0.529532	-0.432602	-0.411453	0.458513	0.411453	0.573984	0.00053578	0.000100117	-1.91744	-0.939179	1.91744	down	TAGLN	6876	0007517 // muscle organ development // inferred from electronic annotation /// 0007517 // muscle organ development // traceable author statement	0005737 // cytoplasm // inferred from electronic annotation	0003779 // actin binding // inferred from electronic annotation	chr11:117073485-117075507 (+) // 89.28 // q23.3
11720319_at	-0.403256	-0.378512	-0.293731	0.303614	0.293731	0.340383	0.000399069	4.91419e-05	-1.59226	-0.671076	1.59226	down	SPAG5	10615	0000070 // mitotic sister chromatid segregation // inferred from mutant phenotype /// 0000090 // mitotic anaphase // inferred from mutant phenotype /// 0007049 // cell cycle // non-traceable author statement /// 0007049 // cell cycle // inferred from electronic annotation /// 0007051 // spindle organization // inferred from mutant phenotype /// 0007051 // spindle organization // non-traceable aut…	0000775 // chromosome, centromeric region // inferred from electronic annotation /// 0000776 // kinetochore // inferred from direct assay /// 0000776 // kinetochore // inferred from electronic annotation /// 0000777 // condensed chromosome kinetochore // inferred from electronic annotation /// 0000922 // spindle pole // inferred from electronic annotation /// 0005634 // nucleus // inferred from d…	0005515 // protein binding // inferred from physical interaction	chr17:26904591-26926297 (-) // 96.52 // q11.2
11754662_s_at	-0.297735	-0.408889	-0.540437	0.297735	0.405353	0.360971	0.00119436	0.000554783	-1.70571	-0.770373	1.70571	down	ADAMTS1	9510	0001542 // ovulation from ovarian follicle // inferred from electronic annotation /// 0001822 // kidney development // inferred from electronic annotation /// 0006508 // proteolysis // inferred from electronic annotation /// 0007229 // integrin-mediated signaling pathway // traceable author statement /// 0007229 // integrin-mediated signaling pathway // inferred from electronic annotation /// 000…	0005576 // extracellular region // inferred from electronic annotation /// 0005578 // proteinaceous extracellular matrix // inferred from electronic annotation /// 0005604 // basement membrane // inferred from electronic annotation /// 0031012 // extracellular matrix // inferred from electronic annotation /// 0031410 // cytoplasmic vesicle // inferred from electronic annotation	0004222 // metalloendopeptidase activity // inferred from electronic annotation /// 0008201 // heparin binding // inferred from electronic annotation /// 0008233 // peptidase activity // inferred from electronic annotation /// 0008237 // metallopeptidase activity // traceable author statement /// 0008237 // metallopeptidase activity // inferred from electronic annotation /// 0008270 // zinc ion b…	chr21:28208607-28216096 (-) // 96.99 // q21.3
11742061_a_at	-0.379747	-0.622446	-0.347765	0.397593	0.347765	0.371033	0.00139334	0.00072804	-1.768	-0.822117	1.768	down	CHORDC1	26973	0006950 // response to stress // inferred from electronic annotation /// 0010824 // regulation of centrosome duplication // inferred from electronic annotation /// 0061077 // chaperone-mediated protein folding // inferred from sequence or structural similarity /// 0061077 // chaperone-mediated protein folding // inferred from electronic annotation /// 0080134 // regulation of response to stress /…		0005515 // protein binding // inferred from physical interaction /// 0008270 // zinc ion binding // inferred from electronic annotation /// 0046872 // metal ion binding // inferred from electronic annotation /// 0051879 // Hsp90 protein binding // inferred from physical interaction	chr11:89933599-89956532 (-) // 99.25 // q14.3
11732927_x_at	0.544092	0.569826	0.318859	-0.457684	-0.318859	-0.43746	0.00127002	0.000625843	1.84326	0.88226	1.84326	up	KLRC1	3821	0007166 // cell surface receptor signaling pathway // traceable author statement /// 0050776 // regulation of immune response // traceable author statement	0005886 // plasma membrane // traceable author statement /// 0005887 // integral to plasma membrane // traceable author statement /// 0016020 // membrane // inferred from electronic annotation /// 0016021 // integral to membrane // inferred from electronic annotation	0004872 // receptor activity // inferred from electronic annotation /// 0004888 // transmembrane signaling receptor activity // traceable author statement /// 0030246 // carbohydrate binding // inferred from electronic annotation	chr12:10598639-10607284 (-) // 67.93 // p13.2
11731506_a_at	-0.357828	-0.511345	-0.483975	0.38338	0.378009	0.357828	0.000452015	6.70213e-05	-1.77046	-0.824122	1.77046	down	RAD23B	5887	0000715 // nucleotide-excision repair, DNA damage recognition // inferred from direct assay /// 0000715 // nucleotide-excision repair, DNA damage recognition // traceable author statement /// 0000718 // nucleotide-excision repair, DNA damage removal // traceable author statement /// 0006281 // DNA repair // traceable author statement /// 0006281 // DNA repair // inferred from electronic annotatio…	0000502 // proteasome complex // inferred from electronic annotation /// 0005634 // nucleus // inferred from direct assay /// 0005634 // nucleus // inferred from electronic annotation /// 0005634 // nucleus // traceable author statement /// 0005643 // nuclear pore // inferred from electronic annotation /// 0005654 // nucleoplasm // traceable author statement /// 0005730 // nucleolus // inferred f…	0003684 // damaged DNA binding // inferred from electronic annotation /// 0003697 // single-stranded DNA binding // traceable author statement /// 0003723 // RNA binding // inferred from electronic annotation /// 0003746 // translation elongation factor activity // inferred from electronic annotation /// 0005515 // protein binding // inferred from physical interaction /// 0031593 // polyubiquitin…	chr9:110045549-110094470 (+) // 92.41 // q31.2
11718025_at	0.461306	0.352043	0.345882	-0.346876	-0.420985	-0.345882	0.000465838	7.28696e-05	1.69074	0.757658	1.69074	up	IL1R1	3554	0006955 // immune response // traceable author statement /// 0007165 // signal transduction // inferred from electronic annotation /// 0007166 // cell surface receptor signaling pathway // traceable author statement /// 0019221 // cytokine-mediated signaling pathway // inferred from electronic annotation /// 0030728 // ovulation // inferred from electronic annotation /// 0045087 // innate immune …	0005576 // extracellular region // inferred from electronic annotation /// 0005622 // intracellular // inferred from electronic annotation /// 0005886 // plasma membrane // traceable author statement /// 0005886 // plasma membrane // inferred from electronic annotation /// 0005887 // integral to plasma membrane // traceable author statement /// 0009986 // cell surface // inferred from electronic …	0002020 // protease binding // inferred from electronic annotation /// 0004871 // signal transducer activity // traceable author statement /// 0004871 // signal transducer activity // inferred from electronic annotation /// 0004872 // receptor activity // inferred from electronic annotation /// 0004888 // transmembrane signaling receptor activity // traceable author statement /// 0004888 // trans…	chr2:102721033-102796334 (+) // 93.64 // q12.1
11740629_a_at	-0.322551	-0.274556	-0.361207	0.281038	0.274556	0.277607	0.000274552	1.86026e-05	-1.51275	-0.597172	1.51275	down	ZNF611	81856	0006351 // transcription, DNA-dependent // inferred from electronic annotation /// 0006355 // regulation of transcription, DNA-dependent // inferred from electronic annotation	0005622 // intracellular // inferred from electronic annotation /// 0005634 // nucleus // inferred from electronic annotation	0003676 // nucleic acid binding // inferred from electronic annotation /// 0003677 // DNA binding // inferred from electronic annotation /// 0008270 // zinc ion binding // inferred from electronic annotation /// 0046872 // metal ion binding // inferred from electronic annotation	chr19:53207471-53233135 (-) // 97.4 // q13.41
11718312_at	-0.704547	-0.593221	-0.703595	0.778204	0.593221	0.607323	0.000388378	4.56439e-05	-2.50829	-1.3267	2.50829	down	ACADSB	36	0006629 // lipid metabolic process // inferred from electronic annotation /// 0006631 // fatty acid metabolic process // inferred from electronic annotation /// 0006631 // fatty acid metabolic process // traceable author statement /// 0006637 // acyl-CoA metabolic process // inferred from electronic annotation /// 0008152 // metabolic process // inferred from electronic annotation /// 0009083 // …	0005739 // mitochondrion // traceable author statement /// 0005739 // mitochondrion // inferred from electronic annotation /// 0005759 // mitochondrial matrix // traceable author statement /// 0005759 // mitochondrial matrix // inferred from electronic annotation	0003995 // acyl-CoA dehydrogenase activity // not recorded /// 0003995 // acyl-CoA dehydrogenase activity // inferred from electronic annotation /// 0003995 // acyl-CoA dehydrogenase activity // traceable author statement /// 0009055 // electron carrier activity // inferred from electronic annotation /// 0016491 // oxidoreductase activity // inferred from electronic annotation /// 0016627 // oxid…	chr10:124768428-124817806 (+) // 68.92 // q26.13
11753858_a_at	0.315403	0.331586	0.27474	-0.30812	-0.279512	-0.27474	0.000201107	7.41253e-06	1.51016	0.5947	1.51016	up	SNHG12	677825 /// 677838 /// 692073 /// 85028				chr1:28905121-28907110 (-) // 100.0 // p35.3
11756504_s_at	-0.265237	-0.339898	-0.400031	0.265237	0.290102	0.397253	0.000907336	0.000314704	-1.57198	-0.652586	1.57198	down	LOC100509445	100509445 /// 144203 /// 728715		0005576 // extracellular region // inferred from electronic annotation /// 0005615 // extracellular space // inferred from electronic annotation	0004867 // serine-type endopeptidase inhibitor activity // inferred from electronic annotation	chr12:31264592-31272540 (-) // 82.85 // p11.21
11758273_s_at	-0.788299	-0.772743	-0.846183	0.858108	0.772743	0.777045	0.00016018	1.45374e-06	-3.04204	-1.60504	3.04204	down	ARF6	382	0001889 // liver development // inferred from electronic annotation /// 0006184 // GTP catabolic process // traceable author statement /// 0006810 // transport // inferred from electronic annotation /// 0006915 // apoptotic process // inferred from electronic annotation /// 0006928 // cellular component movement // traceable author statement /// 0007155 // cell adhesion // traceable author statem…	0001726 // ruffle // inferred from direct assay /// 0001726 // ruffle // inferred from electronic annotation /// 0005622 // intracellular // inferred from electronic annotation /// 0005624 // membrane fraction // traceable author statement /// 0005737 // cytoplasm // inferred from electronic annotation /// 0005768 // endosome // inferred from direct assay /// 0005768 // endosome // traceable auth…	0000166 // nucleotide binding // inferred from electronic annotation /// 0003924 // GTPase activity // traceable author statement /// 0005515 // protein binding // inferred from physical interaction /// 0005525 // GTP binding // traceable author statement /// 0005525 // GTP binding // inferred from electronic annotation /// 0031996 // thioesterase binding // inferred from physical interaction	chr14:50363318-50363772 (+) // 93.61 // q21.3
11725861_a_at	-0.418479	-0.401245	-0.509915	0.401244	0.409768	0.484763	0.000348772	3.41235e-05	-1.83418	-0.875138	1.83418	down	MYBL1	4603	0006351 // transcription, DNA-dependent // inferred from electronic annotation /// 0006355 // regulation of transcription, DNA-dependent // non-traceable author statement /// 0006355 // regulation of transcription, DNA-dependent // inferred from electronic annotation /// 0045893 // positive regulation of transcription, DNA-dependent // non-traceable author statement	0005634 // nucleus // inferred from direct assay /// 0005634 // nucleus // non-traceable author statement /// 0005634 // nucleus // inferred from electronic annotation /// 0005730 // nucleolus // inferred from direct assay	0003677 // DNA binding // inferred from electronic annotation	chr8:67474410-67525484 (-) // 97.22 // q13.1
11752442_a_at	0.293634	0.368287	0.414528	-0.293674	-0.327445	-0.293634	0.000425536	5.66156e-05	1.58418	0.663734	1.58418	up	MIR17HG	406953 /// 406979 /// 406980 /// 406982 /// 407048 /// 407975		0016020 // membrane // inferred from electronic annotation /// 0016021 // integral to membrane // inferred from electronic annotation		chr13:92001950-92004350 (+) // 99.16 // q31.3
11753858_a_at	0.315403	0.331586	0.27474	-0.30812	-0.279512	-0.27474	0.000201107	7.41253e-06	1.51016	0.5947	1.51016	up	SNORA16A	677825 /// 677838 /// 692073 /// 85028				chr1:28905121-28907110 (-) // 100.0 // p35.3
11727896_a_at	-0.312207	-0.349984	-0.246078	0.36429	0.311568	0.246078	0.000708579	0.000182509	-1.52633	-0.610068	1.52633	down	NAA38	51691	0000398 // nuclear mRNA splicing, via spliceosome // non-traceable author statement /// 0006397 // mRNA processing // inferred from electronic annotation /// 0008380 // RNA splicing // inferred from electronic annotation	0005634 // nucleus // non-traceable author statement /// 0005634 // nucleus // inferred from electronic annotation /// 0030529 // ribonucleoprotein complex // inferred from electronic annotation	0003723 // RNA binding // inferred from electronic annotation /// 0005515 // protein binding // inferred from physical interaction /// 0017070 // U6 snRNA binding // non-traceable author statement	chr7:117824085-117833660 (+) // 83.17 // q31.31
11721034_at	0.417153	0.335801	0.324242	-0.408693	-0.324241	-0.572316	0.00117726	0.000536493	1.73405	0.794149	1.73405	up	PPP1R3B	79660	0005975 // carbohydrate metabolic process // inferred from electronic annotation /// 0005977 // glycogen metabolic process // inferred from electronic annotation			chr8:8993764-9008220 (-) // 88.24 // p23.1
11732301_at	0.415496	0.252237	0.271241	-0.306844	-0.399824	-0.252237	0.00137582	0.000708798	1.55038	0.632626	1.55038	up	IL23A	51561	0001916 // positive regulation of T cell mediated cytotoxicity // inferred from sequence or structural similarity /// 0001916 // positive regulation of T cell mediated cytotoxicity // inferred from electronic annotation /// 0002230 // positive regulation of defense response to virus by host // inferred from direct assay /// 0002230 // positive regulation of defense response to virus by host // in…	0005576 // extracellular region // inferred from electronic annotation /// 0005615 // extracellular space // inferred from electronic annotation /// 0070743 // interleukin-23 complex // inferred from direct assay	0005125 // cytokine activity // inferred from electronic annotation /// 0045519 // interleukin-23 receptor binding // inferred from direct assay /// 0045519 // interleukin-23 receptor binding // inferred from electronic annotation	chr12:56732658-56734194 (+) // 97.57 // q13.3
11739508_a_at	-0.249153	-0.341916	-0.408548	0.328252	0.361211	0.249153	0.000944303	0.00034389	-1.56491	-0.646077	1.56491	down	NAA30	122830		0005737 // cytoplasm // inferred from electronic annotation	0004596 // peptide alpha-N-acetyltransferase activity // inferred from electronic annotation /// 0008080 // N-acetyltransferase activity // inferred from electronic annotation /// 0016740 // transferase activity // inferred from electronic annotation /// 0016746 // transferase activity, transferring acyl groups // inferred from electronic annotation	chr14:57857270-57879699 (+) // 97.26 // q22.3
11715576_at	-0.348046	-0.313184	-0.412489	0.313183	0.318306	0.343064	0.000300368	2.36278e-05	-1.6052	-0.682758	1.6052	down	RAC1	5879	0002093 // auditory receptor cell morphogenesis // inferred from electronic annotation /// 0003382 // epithelial cell morphogenesis // inferred from electronic annotation /// 0006184 // GTP catabolic process // traceable author statement /// 0006184 // GTP catabolic process // inferred from electronic annotation /// 0006897 // endocytosis // inferred from electronic annotation /// 0006915 // apop…	0005622 // intracellular // inferred from electronic annotation /// 0005624 // membrane fraction // inferred from electronic annotation /// 0005737 // cytoplasm // inferred from electronic annotation /// 0005829 // cytosol // traceable author statement /// 0005886 // plasma membrane // traceable author statement /// 0005886 // plasma membrane // inferred from electronic annotation /// 0016020 // …	0000166 // nucleotide binding // inferred from electronic annotation /// 0003924 // GTPase activity // traceable author statement /// 0003924 // GTPase activity // inferred from electronic annotation /// 0005515 // protein binding // inferred from physical interaction /// 0005525 // GTP binding // inferred from direct assay /// 0005525 // GTP binding // inferred from electronic annotation /// 001…	chr7:6414165-6443601 (+) // 89.77 // p22.1
11752442_a_at	0.293634	0.368287	0.414528	-0.293674	-0.327445	-0.293634	0.000425536	5.66156e-05	1.58418	0.663734	1.58418	up	MIR92A1	406953 /// 406979 /// 406980 /// 406982 /// 407048 /// 407975		0016020 // membrane // inferred from electronic annotation /// 0016021 // integral to membrane // inferred from electronic annotation		chr13:92001950-92004350 (+) // 99.16 // q31.3
11719571_a_at	0.36606	0.565689	0.424878	-0.36606	-0.397415	-0.372256	0.000660187	0.000157673	1.77865	0.830786	1.77865	up	RCHY1	25898	0016567 // protein ubiquitination // inferred from direct assay /// 0031398 // positive regulation of protein ubiquitination // inferred from direct assay /// 0032436 // positive regulation of proteasomal ubiquitin-dependent protein catabolic process // inferred from direct assay /// 0042787 // protein ubiquitination involved in ubiquitin-dependent protein catabolic process // inferred from direc…	0000151 // ubiquitin ligase complex // inferred from direct assay /// 0005634 // nucleus // inferred from direct assay /// 0005634 // nucleus // inferred from electronic annotation /// 0005730 // nucleolus // inferred from direct assay /// 0005737 // cytoplasm // inferred from direct assay /// 0005737 // cytoplasm // inferred from electronic annotation /// 0016607 // nuclear speck // inferred fro…	0002039 // p53 binding // inferred from physical interaction /// 0004842 // ubiquitin-protein ligase activity // inferred from direct assay /// 0005102 // receptor binding // inferred from electronic annotation /// 0005515 // protein binding // inferred from physical interaction /// 0008270 // zinc ion binding // inferred from direct assay /// 0008270 // zinc ion binding // inferred from electron…	chr4:76404243-76439895 (-) // 81.32 // q21.1
11739493_at	-0.572363	-0.52359	-0.625615	0.52359	0.542625	0.886254	0.00118345	0.000544489	-2.33703	-1.22468	2.33703	down	MGAT4A	11320	0005975 // carbohydrate metabolic process // inferred from electronic annotation /// 0006486 // protein glycosylation // inferred from electronic annotation /// 0006491 // N-glycan processing // traceable author statement /// 0018279 // protein N-linked glycosylation via asparagine // traceable author statement /// 0043687 // post-translational protein modification // traceable author statement /…	0000139 // Golgi membrane // traceable author statement /// 0000139 // Golgi membrane // inferred from electronic annotation /// 0005576 // extracellular region // inferred from electronic annotation /// 0005794 // Golgi apparatus // inferred from electronic annotation /// 0016020 // membrane // inferred from electronic annotation /// 0016021 // integral to membrane // inferred from electronic an…	0008454 // alpha-1,3-mannosylglycoprotein 4-beta-N-acetylglucosaminyltransferase activity // inferred from electronic annotation /// 0008454 // alpha-1,3-mannosylglycoprotein 4-beta-N-acetylglucosaminyltransferase activity // traceable author statement /// 0016740 // transferase activity // inferred from electronic annotation /// 0016757 // transferase activity, transferring glycosyl groups // in…	chr2:99235568-99343031 (-) // 81.98 // q11.2
11745146_a_at	0.298144	0.240585	0.230788	-0.307348	-0.230788	-0.449847	0.00165409	0.000972013	1.50091	0.585833	1.50091	up	ZNF624	57547	0006351 // transcription, DNA-dependent // inferred from electronic annotation /// 0006355 // regulation of transcription, DNA-dependent // inferred from electronic annotation	0005622 // intracellular // inferred from electronic annotation /// 0005634 // nucleus // inferred from electronic annotation	0003676 // nucleic acid binding // inferred from electronic annotation /// 0003677 // DNA binding // inferred from electronic annotation /// 0008270 // zinc ion binding // inferred from electronic annotation /// 0046872 // metal ion binding // inferred from electronic annotation	chr17:16524050-16528095 (-) // 78.39 // p11.2
11721144_a_at	-0.399067	-0.374648	-0.283961	0.283961	0.346346	0.437033	0.000788812	0.000234148	-1.63392	-0.708338	1.63392	down	MKI67	4288	0006259 // DNA metabolic process // inferred from electronic annotation /// 0007049 // cell cycle // inferred from electronic annotation /// 0007126 // meiosis // inferred from electronic annotation /// 0008283 // cell proliferation // traceable author statement /// 0008283 // cell proliferation // inferred from electronic annotation /// 0031100 // organ regeneration // inferred from electronic a…	0000775 // chromosome, centromeric region // inferred from electronic annotation /// 0000793 // condensed chromosome // inferred from electronic annotation /// 0005622 // intracellular // inferred from electronic annotation /// 0005634 // nucleus // inferred from direct assay /// 0005634 // nucleus // inferred from electronic annotation /// 0005694 // chromosome // inferred from electronic annota…	0000166 // nucleotide binding // inferred from electronic annotation /// 0005515 // protein binding // inferred from physical interaction /// 0005524 // ATP binding // inferred from electronic annotation /// 0008022 // protein C-terminus binding // inferred from physical interaction	chr10:129894922-129924655 (-) // 98.51 // q26.2
11758014_s_at	-0.309297	-0.297923	-0.417572	0.42963	0.297923	0.45608	0.000875044	0.000288444	-1.66572	-0.736142	1.66572	down	TGFBR1	7046	0000186 // activation of MAPKK activity // inferred from direct assay /// 0001501 // skeletal system development // inferred from sequence or structural similarity /// 0001501 // skeletal system development // inferred from electronic annotation /// 0001666 // response to hypoxia // inferred from electronic annotation /// 0001701 // in utero embryonic development // inferred from sequence or stru…	0005886 // plasma membrane // traceable author statement /// 0005886 // plasma membrane // inferred from electronic annotation /// 0005923 // tight junction // inferred from direct assay /// 0005923 // tight junction // inferred from electronic annotation /// 0016020 // membrane // inferred from electronic annotation /// 0016021 // integral to membrane // inferred from electronic annotation /// 0…	0000166 // nucleotide binding // inferred from electronic annotation /// 0004672 // protein kinase activity // inferred from direct assay /// 0004672 // protein kinase activity // inferred from electronic annotation /// 0004674 // protein serine/threonine kinase activity // inferred from direct assay /// 0004674 // protein serine/threonine kinase activity // inferred from electronic annotation //…	chr9:101914823-101915975 (+) // 99.71 // q22.33
11728681_s_at	0.269768	0.38295	0.271858	-0.269768	-0.390281	-0.273861	0.000937608	0.000338919	1.53634	0.619495	1.53634	up	PAIP1	10605	0000288 // nuclear-transcribed mRNA catabolic process, deadenylation-dependent decay // traceable author statement /// 0000289 // nuclear-transcribed mRNA poly(A) tail shortening // traceable author statement /// 0006413 // translational initiation // traceable author statement /// 0006417 // regulation of translation // inferred from electronic annotation /// 0010467 // gene expression // tracea…	0005737 // cytoplasm // traceable author statement /// 0005737 // cytoplasm // inferred from electronic annotation /// 0005829 // cytosol // traceable author statement	0003677 // DNA binding // inferred from electronic annotation /// 0003723 // RNA binding // inferred from electronic annotation /// 0003723 // RNA binding // traceable author statement /// 0005515 // protein binding // inferred from physical interaction /// 0008494 // translation activator activity // inferred from direct assay	chr5:43526368-43557195 (-) // 96.94 // p12
11733068_s_at	0.424675	0.473919	0.379837	-0.379837	-0.448102	-0.390615	0.000272404	1.74181e-05	1.78056	0.832328	1.78056	up	KLF10	7071	0000122 // negative regulation of transcription from RNA polymerase II promoter // traceable author statement /// 0001501 // skeletal system development // traceable author statement /// 0006351 // transcription, DNA-dependent // inferred from electronic annotation /// 0006355 // regulation of transcription, DNA-dependent // inferred from electronic annotation /// 0006917 // induction of apoptosi…	0005622 // intracellular // inferred from electronic annotation /// 0005634 // nucleus // inferred from electronic annotation /// 0005634 // nucleus // traceable author statement	0003676 // nucleic acid binding // inferred from electronic annotation /// 0003677 // DNA binding // inferred from electronic annotation /// 0003700 // sequence-specific DNA binding transcription factor activity // traceable author statement /// 0005515 // protein binding // inferred from physical interaction /// 0008270 // zinc ion binding // inferred from electronic annotation /// 0046872 // me…	chr8:103661011-103668130 (-) // 95.94 // q22.3
11751791_a_at	-0.355915	-0.40012	-0.462973	0.355915	0.510805	0.363093	0.000664684	0.00016105	-1.76085	-0.816273	1.76085	down	CCDC80	151887	0010811 // positive regulation of cell-substrate adhesion // inferred from electronic annotation /// 0030198 // extracellular matrix organization // inferred from electronic annotation	0005576 // extracellular region // inferred from electronic annotation /// 0005578 // proteinaceous extracellular matrix // inferred from electronic annotation /// 0005604 // basement membrane // inferred from electronic annotation /// 0005614 // interstitial matrix // inferred from electronic annotation /// 0031012 // extracellular matrix // inferred from electronic annotation	0001968 // fibronectin binding // inferred from electronic annotation /// 0005539 // glycosaminoglycan binding // inferred from electronic annotation /// 0008201 // heparin binding // inferred from electronic annotation	chr3:112324112-112329151 (-) // 88.49 // q13.2
11739432_at	-0.337178	-0.247173	-0.354907	0.247173	0.455386	0.31053	0.0014199	0.000747566	-1.57002	-0.650783	1.57002	down	ATP11B	23200	0006811 // ion transport // non-traceable author statement /// 0006812 // cation transport // inferred from electronic annotation /// 0008152 // metabolic process // inferred from electronic annotation /// 0015914 // phospholipid transport // inferred from electronic annotation /// 0015917 // aminophospholipid transport // traceable author statement /// 0034220 // ion transmembrane transport // n…	0005637 // nuclear inner membrane // non-traceable author statement /// 0005768 // endosome // inferred from electronic annotation /// 0005769 // early endosome // inferred from electronic annotation /// 0005783 // endoplasmic reticulum // inferred from direct assay /// 0005783 // endoplasmic reticulum // inferred from electronic annotation /// 0005886 // plasma membrane // traceable author state…	0000166 // nucleotide binding // inferred from electronic annotation /// 0000287 // magnesium ion binding // inferred from electronic annotation /// 0003824 // catalytic activity // inferred from electronic annotation /// 0004012 // phospholipid-translocating ATPase activity // traceable author statement /// 0004012 // phospholipid-translocating ATPase activity // inferred from electronic annotat…	chr3:182511287-182639421 (+) // 97.01 // q26.33
11722442_a_at	-0.261014	-0.230056	-0.417672	0.294308	0.230056	0.359667	0.00166444	0.000982283	-1.51319	-0.597591	1.51319	down	NUF2	83540	0000087 // M phase of mitotic cell cycle // traceable author statement /// 0000236 // mitotic prometaphase // traceable author statement /// 0000278 // mitotic cell cycle // traceable author statement /// 0007049 // cell cycle // inferred from electronic annotation /// 0007059 // chromosome segregation // non-traceable author statement /// 0007067 // mitosis // inferred from electronic annotation…	0000775 // chromosome, centromeric region // non-traceable author statement /// 0000775 // chromosome, centromeric region // inferred from electronic annotation /// 0000776 // kinetochore // inferred from electronic annotation /// 0000777 // condensed chromosome kinetochore // inferred from electronic annotation /// 0005634 // nucleus // inferred from electronic annotation /// 0005694 // chromoso…	0005515 // protein binding // inferred from physical interaction	chr1:163291689-163325554 (+) // 97.51 // q23.3
11743742_at	-0.30652	-0.27949	-0.34153	0.27949	0.428514	0.363887	0.00062665	0.000140422	-1.58719	-0.666477	1.58719	down	ATP11A	23250	0006812 // cation transport // inferred from electronic annotation /// 0015914 // phospholipid transport // inferred from electronic annotation /// 0045332 // phospholipid translocation // non-traceable author statement	0005768 // endosome // inferred from electronic annotation /// 0005769 // early endosome // inferred from electronic annotation /// 0005783 // endoplasmic reticulum // inferred from direct assay /// 0005783 // endoplasmic reticulum // inferred from electronic annotation /// 0005886 // plasma membrane // inferred from electronic annotation /// 0016020 // membrane // inferred from electronic annota…	0000166 // nucleotide binding // inferred from electronic annotation /// 0000287 // magnesium ion binding // inferred from electronic annotation /// 0004012 // phospholipid-translocating ATPase activity // inferred from electronic annotation /// 0005515 // protein binding // inferred from physical interaction /// 0005524 // ATP binding // inferred from electronic annotation /// 0015662 // ATPase …	chr13:113344642-113541482 (+) // 91.3 // q34
11722185_at	-0.335106	-0.302784	-0.58478	0.386434	0.331684	0.302784	0.00196237	0.00126735	-1.6793	-0.747857	1.6793	down	SPTSSA	171546	0006665 // sphingolipid metabolic process // inferred from electronic annotation /// 0030148 // sphingolipid biosynthetic process // traceable author statement	0005783 // endoplasmic reticulum // inferred from electronic annotation /// 0005789 // endoplasmic reticulum membrane // inferred from electronic annotation /// 0016020 // membrane // inferred from electronic annotation /// 0016021 // integral to membrane // inferred from electronic annotation /// 0017059 // serine C-palmitoyltransferase complex // inferred from direct assay	0004758 // serine C-palmitoyltransferase activity // inferred from direct assay /// 0005515 // protein binding // inferred from physical interaction	chr14:34902053-34931623 (-) // 77.86 // q13.1
11719317_x_at	0.254825	0.380035	0.295714	-0.254826	-0.31321	-0.512949	0.00219084	0.00148626	1.59165	0.67052	1.59165	up	PIBF1	10464		0005813 // centrosome // inferred from direct assay		chr13:73356229-73590592 (+) // 96.75 // q22.1
11756504_s_at	-0.265237	-0.339898	-0.400031	0.265237	0.290102	0.397253	0.000907336	0.000314704	-1.57198	-0.652586	1.57198	down	OVOS2	100509445 /// 144203 /// 728715		0005576 // extracellular region // inferred from electronic annotation /// 0005615 // extracellular space // inferred from electronic annotation	0004867 // serine-type endopeptidase inhibitor activity // inferred from electronic annotation	chr12:31264592-31272540 (-) // 82.85 // p11.21
11739789_a_at	-0.803423	-0.516394	-0.456453	0.471594	0.478277	0.456453	0.00123281	0.000586625	-2.08618	-1.06086	2.08618	down	GCFC2	6936	0006351 // transcription, DNA-dependent // inferred from electronic annotation /// 0006355 // regulation of transcription, DNA-dependent // non-traceable author statement /// 0006355 // regulation of transcription, DNA-dependent // inferred from electronic annotation /// 0045892 // negative regulation of transcription, DNA-dependent // non-traceable author statement	0005634 // nucleus // inferred from electronic annotation	0003677 // DNA binding // inferred from electronic annotation /// 0003700 // sequence-specific DNA binding transcription factor activity // inferred from electronic annotation	chr2:75889293-75938322 (-) // 85.37 // p12
200065_PM_s_at	-0.379886	-0.281826	-0.296722	0.281826	0.325856	0.297924	0.000394845	4.74705e-05	-1.53831	-0.621347	1.53831	down	ARF1	100500810 /// 375	0006184 // GTP catabolic process // traceable author statement /// 0006810 // transport // inferred from electronic annotation /// 0006878 // cellular copper ion homeostasis // inferred from mutant phenotype /// 0006890 // retrograde vesicle-mediated transport, Golgi to ER // traceable author statement /// 0006892 // post-Golgi vesicle-mediated transport // traceable author statement /// 0007264 …	0000139 // Golgi membrane // traceable author statement /// 0005622 // intracellular // inferred from electronic annotation /// 0005737 // cytoplasm // inferred from electronic annotation /// 0005794 // Golgi apparatus // inferred from electronic annotation /// 0005829 // cytosol // traceable author statement /// 0005829 // cytosol // inferred from electronic annotation /// 0005886 // plasma memb…	0000166 // nucleotide binding // inferred from electronic annotation /// 0003924 // GTPase activity // traceable author statement /// 0005057 // receptor signaling protein activity // traceable author statement /// 0005515 // protein binding // inferred from physical interaction /// 0005525 // GTP binding // inferred from electronic annotation	chr1:228270428-228286824 (+) // 98.52 // q42.13
11715757_a_at	0.491441	0.45276	0.511917	-0.477857	-0.537512	-0.45276	0.000191285	5.74264e-06	1.9653	0.974749	1.9653	up	RGS2	5997	0006417 // regulation of translation // inferred from electronic annotation /// 0007049 // cell cycle // inferred from electronic annotation /// 0007283 // spermatogenesis // inferred from electronic annotation /// 0008277 // regulation of G-protein coupled receptor protein signaling pathway // traceable author statement /// 0009968 // negative regulation of signal transduction // inferred from e…	0005634 // nucleus // inferred from electronic annotation /// 0005730 // nucleolus // inferred from electronic annotation /// 0005737 // cytoplasm // not recorded /// 0005737 // cytoplasm // inferred from electronic annotation /// 0005739 // mitochondrion // inferred from electronic annotation /// 0005829 // cytosol // inferred from sequence or structural similarity /// 0005829 // cytosol // infe…	0005096 // GTPase activator activity // not recorded /// 0005096 // GTPase activator activity // traceable author statement /// 0005515 // protein binding // inferred from physical interaction /// 0005516 // calmodulin binding // traceable author statement	chr1:192778168-192781402 (+) // 94.47 // q31.2
11723386_s_at	-0.403301	-0.349539	-0.435408	0.355197	0.413234	0.349539	0.000274328	1.84291e-05	-1.70378	-0.768739	1.70378	down	PTAR1	375743	0018342 // protein prenylation // inferred from electronic annotation		0004659 // prenyltransferase activity // inferred from electronic annotation /// 0008318 // protein prenyltransferase activity // inferred from electronic annotation /// 0016740 // transferase activity // inferred from electronic annotation	chr9:72324437-72374876 (-) // 92.71 // q21.12
200011_PM_s_at	-0.913129	-0.861872	-0.803175	0.954249	0.930111	0.803174	0.000197464	6.44673e-06	-3.37582	-1.75524	3.37582	down	ARF3	377	0006184 // GTP catabolic process // traceable author statement /// 0006810 // transport // inferred from electronic annotation /// 0007264 // small GTPase mediated signal transduction // inferred from electronic annotation /// 0015031 // protein transport // inferred from electronic annotation /// 0016192 // vesicle-mediated transport // inferred from electronic annotation	0005622 // intracellular // inferred from electronic annotation /// 0005737 // cytoplasm // inferred from electronic annotation /// 0005794 // Golgi apparatus // inferred from electronic annotation /// 0048471 // perinuclear region of cytoplasm // inferred from electronic annotation	0000166 // nucleotide binding // inferred from electronic annotation /// 0003924 // GTPase activity // traceable author statement /// 0005525 // GTP binding // inferred from electronic annotation /// 0005525 // GTP binding // traceable author statement	chr12:49329991-49351310 (-) // 98.47 // q13.12
11758593_s_at	-0.544646	-0.376176	-0.376082	0.376083	0.538466	0.521131	0.000859671	0.000280584	-1.88017	-0.910861	1.88017	down	H3F3A	3020 /// 3021	0006334 // nucleosome assembly // inferred from electronic annotation /// 0007596 // blood coagulation // traceable author statement	0000786 // nucleosome // inferred from electronic annotation /// 0005576 // extracellular region // traceable author statement /// 0005634 // nucleus // inferred from direct assay /// 0005634 // nucleus // inferred from electronic annotation /// 0005654 // nucleoplasm // traceable author statement /// 0005694 // chromosome // inferred from electronic annotation	0003677 // DNA binding // inferred from electronic annotation	chr17:73772525-73773108 (-) // 93.18 // q25.1
11724762_a_at	0.257203	0.349828	0.284755	-0.778903	-0.665237	-0.257204	0.0065762	0.00578017	1.82055	0.864376	1.82055	up	DEPTOR	64798	0006469 // negative regulation of protein kinase activity // inferred from mutant phenotype /// 0032007 // negative regulation of TOR signaling cascade // inferred from mutant phenotype /// 0035556 // intracellular signal transduction // inferred from electronic annotation /// 0042981 // regulation of apoptotic process // inferred from mutant phenotype /// 0045792 // negative regulation of cell s…	0005622 // intracellular // inferred from direct assay /// 0005622 // intracellular // inferred from electronic annotation	0005515 // protein binding // inferred from physical interaction	chr8:120885894-121063157 (+) // 96.9 // q24.12
11758593_s_at	-0.544646	-0.376176	-0.376082	0.376083	0.538466	0.521131	0.000859671	0.000280584	-1.88017	-0.910861	1.88017	down	H3F3B	3020 /// 3021	0006334 // nucleosome assembly // inferred from electronic annotation /// 0007596 // blood coagulation // traceable author statement	0000786 // nucleosome // inferred from electronic annotation /// 0005576 // extracellular region // traceable author statement /// 0005634 // nucleus // inferred from direct assay /// 0005634 // nucleus // inferred from electronic annotation /// 0005654 // nucleoplasm // traceable author statement /// 0005694 // chromosome // inferred from electronic annotation	0003677 // DNA binding // inferred from electronic annotation	chr17:73772525-73773108 (-) // 93.18 // q25.1
11716486_at	-0.690656	-0.381799	-0.832222	0.381799	0.384258	0.415022	0.00222829	0.00152317	-2.04002	-1.02859	2.04002	down	FCGBP	8857		0005576 // extracellular region // inferred from electronic annotation /// 0005737 // cytoplasm // inferred from direct assay	0005515 // protein binding // inferred from physical interaction	chr19:40353962-40434214 (-) // 99.15 // q13.2
11716649_a_at	-0.375032	-0.335845	-0.422236	0.404277	0.335845	0.424616	0.000339073	3.10441e-05	-1.70049	-0.765951	1.70049	down	DHX40	79665			0000166 // nucleotide binding // inferred from electronic annotation /// 0003676 // nucleic acid binding // inferred from electronic annotation /// 0004386 // helicase activity // inferred from electronic annotation /// 0005524 // ATP binding // inferred from electronic annotation /// 0008026 // ATP-dependent helicase activity // inferred from electronic annotation /// 0016787 // hydrolase activi…	chr17:57642885-57685919 (+) // 94.16 // q23.1
11764156_s_at	-0.2726	-0.262317	-0.302363	0.425961	0.262317	0.27544	0.000976042	0.000368545	-1.51607	-0.600333	1.51607	down	TMEM41B	440026		0016020 // membrane // inferred from electronic annotation /// 0016021 // integral to membrane // inferred from electronic annotation		chr11:9302551-9303064 (-) // 89.76 // p15.4
11727813_a_at	-0.292785	-0.486598	-0.47629	0.292785	0.334907	0.325291	0.000927814	0.00033071	-1.6658	-0.736218	1.6658	down	SRSF1	6426	0000395 // nuclear mRNA 5'-splice site recognition // inferred from direct assay /// 0000398 // nuclear mRNA splicing, via spliceosome // inferred by curator /// 0000398 // nuclear mRNA splicing, via spliceosome // traceable author statement /// 0001701 // in utero embryonic development // inferred from electronic annotation /// 0006366 // transcription from RNA polymerase II promoter // traceabl…	0005634 // nucleus // inferred from electronic annotation /// 0005654 // nucleoplasm // inferred from direct assay /// 0005654 // nucleoplasm // traceable author statement /// 0005681 // spliceosomal complex // inferred from electronic annotation /// 0005737 // cytoplasm // inferred from electronic annotation /// 0016607 // nuclear speck // inferred from direct assay /// 0016607 // nuclear speck …	0000166 // nucleotide binding // inferred from electronic annotation /// 0003676 // nucleic acid binding // inferred from electronic annotation /// 0003723 // RNA binding // inferred from direct assay /// 0003723 // RNA binding // inferred from physical interaction /// 0003723 // RNA binding // inferred from electronic annotation /// 0005515 // protein binding // inferred from physical interactio…	chr17:56078281-56084707 (-) // 92.21 // q22
11756746_s_at	0.355701	0.332203	0.335238	-0.46881	-0.332203	-0.52541	0.000688419	0.000171928	1.72093	0.783188	1.72093	up	NUAK2	56672 /// 81788	0006468 // protein phosphorylation // inferred from direct assay /// 0006468 // protein phosphorylation // inferred from electronic annotation /// 0006915 // apoptotic process // inferred from electronic annotation /// 0016310 // phosphorylation // inferred from electronic annotation /// 0030036 // actin cytoskeleton organization // inferred from direct assay /// 0042149 // cellular response to g…	0005634 // nucleus // inferred from electronic annotation /// 0016607 // nuclear speck // inferred from direct assay	0000166 // nucleotide binding // inferred from electronic annotation /// 0000287 // magnesium ion binding // inferred from direct assay /// 0004672 // protein kinase activity // inferred from electronic annotation /// 0004674 // protein serine/threonine kinase activity // inferred from direct assay /// 0004674 // protein serine/threonine kinase activity // inferred from electronic annotation /// …	chr1:205271192-205279597 (-) // 81.41 // q32.1
11758222_s_at	-0.582557	-0.494548	-0.494844	0.494548	0.506085	0.551932	0.000197464	6.86968e-06	-2.05837	-1.0415	2.05837	down	SLC20A1	6574	0006796 // phosphate-containing compound metabolic process // traceable author statement /// 0006810 // transport // traceable author statement /// 0006810 // transport // inferred from electronic annotation /// 0006811 // ion transport // traceable author statement /// 0006814 // sodium ion transport // inferred from electronic annotation /// 0006817 // phosphate ion transport // inferred from e…	0005886 // plasma membrane // traceable author statement /// 0005886 // plasma membrane // inferred from electronic annotation /// 0005887 // integral to plasma membrane // traceable author statement /// 0016020 // membrane // traceable author statement /// 0016020 // membrane // inferred from electronic annotation /// 0016021 // integral to membrane // inferred from electronic annotation	0004871 // signal transducer activity // inferred from mutant phenotype /// 0004872 // receptor activity // inferred from electronic annotation /// 0004872 // receptor activity // traceable author statement /// 0005315 // inorganic phosphate transmembrane transporter activity // inferred from electronic annotation /// 0005316 // high affinity inorganic phosphate:sodium symporter activity // infer…	chr2:113420931-113421402 (+) // 93.24 // q13
11744054_a_at	0.290741	0.346453	0.26543	-0.26543	-0.448634	-0.292445	0.00113886	0.000505228	1.55442	0.636378	1.55442	up	ZNFX1	57169			0046872 // metal ion binding // inferred from electronic annotation	chr20:47862433-47894963 (-) // 94.87 // q13.13
11742232_s_at	0.321142	0.362854	0.364843	-0.321142	-0.663334	-0.464523	0.00183354	0.00114697	1.78091	0.832613	1.78091	up	FAM3C	10447	0007275 // multicellular organismal development // inferred from electronic annotation	0005576 // extracellular region // non-traceable author statement /// 0005576 // extracellular region // inferred from electronic annotation /// 0016023 // cytoplasmic membrane-bounded vesicle // inferred from electronic annotation /// 0031410 // cytoplasmic vesicle // inferred from electronic annotation	0005125 // cytokine activity // non-traceable author statement	chrX:23093702-23096495 (+) // 95.98 // p22.11 /// chr7:120988906-121036422 (-) // 99.16 // q31.31
11737774_a_at	-0.440529	-0.246342	-0.357219	0.260061	0.254091	0.246342	0.00105723	0.000437282	-1.51732	-0.601528	1.51732	down	RNF182	221687	0016567 // protein ubiquitination // inferred from direct assay /// 0016567 // protein ubiquitination // inferred from electronic annotation	0005737 // cytoplasm // inferred from direct assay /// 0005737 // cytoplasm // inferred from electronic annotation /// 0016020 // membrane // inferred from electronic annotation /// 0016021 // integral to membrane // inferred from electronic annotation /// 0043231 // intracellular membrane-bounded organelle // inferred from direct assay	0004842 // ubiquitin-protein ligase activity // inferred from direct assay /// 0005515 // protein binding // inferred from physical interaction /// 0008270 // zinc ion binding // inferred from electronic annotation /// 0016874 // ligase activity // inferred from electronic annotation /// 0046872 // metal ion binding // inferred from electronic annotation	chr6:13925097-13980233 (+) // 97.81 // p23
11755581_a_at	-0.382646	-0.372608	-0.387046	0.4316	0.372608	0.435646	0.000162617	2.82013e-06	-1.73394	-0.794051	1.73394	down	LATS2	26524	0000082 // G1/S transition of mitotic cell cycle // inferred from direct assay /// 0000082 // G1/S transition of mitotic cell cycle // inferred from electronic annotation /// 0006468 // protein phosphorylation // inferred from direct assay /// 0006468 // protein phosphorylation // inferred from electronic annotation /// 0007049 // cell cycle // inferred from electronic annotation /// 0007067 // m…	0000922 // spindle pole // inferred from direct assay /// 0000922 // spindle pole // inferred from electronic annotation /// 0005634 // nucleus // inferred from direct assay /// 0005634 // nucleus // non-traceable author statement /// 0005737 // cytoplasm // inferred from electronic annotation /// 0005815 // microtubule organizing center // inferred from electronic annotation /// 0005829 // cytos…	0000166 // nucleotide binding // inferred from electronic annotation /// 0004672 // protein kinase activity // inferred from electronic annotation /// 0004674 // protein serine/threonine kinase activity // inferred from direct assay /// 0004674 // protein serine/threonine kinase activity // traceable author statement /// 0004674 // protein serine/threonine kinase activity // inferred from electro…	chr13:21547177-21635676 (-) // 97.95 // q12.11
11754677_a_at	-0.877	-1.04594	-0.81802	0.81802	0.82197	0.977681	0.000342151	3.20296e-05	-3.44908	-1.78621	3.44908	down	FAM169A	26049				chr5:74073425-74191788 (-) // 95.41 // q13.3
11728968_a_at	-0.83014	-0.705879	-0.907356	0.751336	0.705878	0.752316	0.000248918	1.38918e-05	-2.93014	-1.55097	2.93014	down	AASDHPPT	60496	0006633 // fatty acid biosynthetic process // inferred from electronic annotation /// 0006766 // vitamin metabolic process // traceable author statement /// 0006767 // water-soluble vitamin metabolic process // traceable author statement /// 0009059 // macromolecule biosynthetic process // inferred from electronic annotation /// 0015939 // pantothenate metabolic process // traceable author statem…	0005737 // cytoplasm // inferred from electronic annotation /// 0005829 // cytosol // traceable author statement	0000287 // magnesium ion binding // inferred from direct assay /// 0000287 // magnesium ion binding // inferred from electronic annotation /// 0005515 // protein binding // inferred from physical interaction /// 0008897 // holo-[acyl-carrier-protein] synthase activity // inferred from direct assay /// 0008897 // holo-[acyl-carrier-protein] synthase activity // inferred from electronic annotation …	chr11:105948333-105969422 (+) // 67.68 // q22.3
11730219_s_at	-0.51988	-0.186613	-0.293905	0.186613	0.292552	0.294362	0.00559488	0.00480398	-1.50661	-0.591308	1.50661	down	SPG20	23111	0008219 // cell death // inferred from electronic annotation	0005737 // cytoplasm // inferred from direct assay /// 0005737 // cytoplasm // inferred from electronic annotation	0031625 // ubiquitin protein ligase binding // inferred from physical interaction	chr13:36875776-36920646 (-) // 78.83 // q13.3
11722453_at	0.325466	0.375948	0.298516	-0.413513	-0.298516	-0.336759	0.000469851	7.40938e-05	1.60537	0.682906	1.60537	up	QKI	9444	0001570 // vasculogenesis // inferred from electronic annotation /// 0006397 // mRNA processing // inferred from electronic annotation /// 0006417 // regulation of translation // inferred from electronic annotation /// 0006810 // transport // inferred from electronic annotation /// 0007275 // multicellular organismal development // inferred from electronic annotation /// 0008366 // axon ensheathm…	0005634 // nucleus // inferred from direct assay /// 0005634 // nucleus // inferred from electronic annotation /// 0005730 // nucleolus // inferred from direct assay /// 0005737 // cytoplasm // inferred from electronic annotation /// 0005886 // plasma membrane // inferred from direct assay	0003723 // RNA binding // inferred from electronic annotation /// 0005515 // protein binding // inferred from physical interaction /// 0017124 // SH3 domain binding // inferred from electronic annotation	chr6:163835674-163995794 (+) // 96.33 // q26
11725660_a_at	-0.511551	-0.569181	-0.594982	0.511551	0.580386	0.543667	0.000174208	4.04966e-06	-2.14916	-1.10377	2.14916	down	DPP8	54878	0006508 // proteolysis // non-traceable author statement /// 0006508 // proteolysis // inferred from electronic annotation /// 0006955 // immune response // traceable author statement	0005634 // nucleus // inferred from direct assay /// 0005730 // nucleolus // inferred from direct assay /// 0005737 // cytoplasm // inferred from direct assay /// 0005737 // cytoplasm // non-traceable author statement /// 0005737 // cytoplasm // inferred from electronic annotation /// 0016020 // membrane // inferred from electronic annotation	0004177 // aminopeptidase activity // inferred from electronic annotation /// 0008233 // peptidase activity // inferred from electronic annotation /// 0008236 // serine-type peptidase activity // inferred from electronic annotation /// 0008239 // dipeptidyl-peptidase activity // non-traceable author statement /// 0016787 // hydrolase activity // inferred from electronic annotation	chr15:65737477-65810051 (-) // 98.54 // q22.31
11734915_at	-0.592408	-0.352514	-0.477612	0.419776	0.413122	0.352514	0.00085541	0.000277314	-1.8268	-0.869316	1.8268	down	ARHGAP11A	9824	0007165 // signal transduction // inferred from electronic annotation /// 0007264 // small GTPase mediated signal transduction // traceable author statement /// 0043547 // positive regulation of GTPase activity // inferred from electronic annotation /// 0051056 // regulation of small GTPase mediated signal transduction // traceable author statement	0005622 // intracellular // inferred from electronic annotation /// 0005829 // cytosol // traceable author statement	0005096 // GTPase activator activity // inferred from electronic annotation	chr15:32907345-32932149 (+) // 95.25 // q13.3
11744641_a_at	-0.276042	-0.447347	-0.293084	0.276042	0.321209	0.289859	0.000950503	0.000348218	-1.55243	-0.634528	1.55243	down	CLDND1	56650		0016020 // membrane // inferred from electronic annotation /// 0016021 // integral to membrane // inferred from electronic annotation		chr3:98235895-98241731 (-) // 85.43 // q11.2
11727905_a_at	-0.521157	-0.375167	-0.445935	0.442364	0.375167	0.420566	0.000405711	5.05546e-05	-1.81519	-0.860119	1.81519	down	IL13RA1	3597	0007166 // cell surface receptor signaling pathway // traceable author statement /// 0019221 // cytokine-mediated signaling pathway // inferred from electronic annotation	0005886 // plasma membrane // traceable author statement /// 0005898 // interleukin-13 receptor complex // traceable author statement /// 0016020 // membrane // inferred from electronic annotation /// 0016021 // integral to membrane // inferred from electronic annotation	0004872 // receptor activity // inferred from electronic annotation /// 0004896 // cytokine receptor activity // inferred from electronic annotation /// 0005515 // protein binding // inferred from physical interaction	chrX:117861257-117928929 (+) // 91.26 // q24
11726158_at	-0.406474	-0.164427	-0.631235	0.256926	0.212909	0.164427	0.0119934	0.0112047	-1.52852	-0.612133	1.52852	down	SPIN4	139886	0007276 // gamete generation // inferred from electronic annotation			chrX:62567106-62571365 (-) // 62.38 // q11.1
11755652_x_at	-0.310564	-0.475021	-0.99998	0.370467	0.380295	0.310565	0.0112875	0.010498	-1.93049	-0.948964	1.93049	down	MBLAC2	153364			0016787 // hydrolase activity // inferred from electronic annotation /// 0046872 // metal ion binding // inferred from electronic annotation	chr5:89754026-89770205 (-) // 94.68 // q14.3
11727898_a_at	-0.338115	-0.366026	-0.263434	0.306242	0.263433	0.424958	0.000931764	0.000333794	-1.5736	-0.654069	1.5736	down	CLMN	79789		0005737 // cytoplasm // inferred from electronic annotation /// 0016020 // membrane // inferred from electronic annotation /// 0016021 // integral to membrane // inferred from electronic annotation	0003779 // actin binding // inferred from electronic annotation	chr14:95648276-95786245 (-) // 78.56 // q32.13
11744765_x_at	-0.310249	-0.285116	-0.251689	0.337638	0.412311	0.251689	0.000796981	0.000237676	-1.53286	-0.616231	1.53286	down	ARHGEF16	27237	0006915 // apoptotic process // traceable author statement /// 0007264 // small GTPase mediated signal transduction // traceable author statement /// 0008624 // induction of apoptosis by extracellular signals // traceable author statement /// 0032863 // activation of Rac GTPase activity // inferred from mutant phenotype /// 0032864 // activation of Cdc42 GTPase activity // inferred from direct as…	0005622 // intracellular // inferred from electronic annotation /// 0005737 // cytoplasm // inferred from electronic annotation /// 0005829 // cytosol // traceable author statement	0005085 // guanyl-nucleotide exchange factor activity // inferred from electronic annotation /// 0005089 // Rho guanyl-nucleotide exchange factor activity // inferred from direct assay /// 0005089 // Rho guanyl-nucleotide exchange factor activity // inferred from electronic annotation /// 0005515 // protein binding // inferred from physical interaction /// 0005543 // phospholipid binding // infer…	chr1:3382568-3397675 (+) // 98.88 // p36.32
11723116_a_at	0.31147	0.40398	0.332481	-0.31147	-0.429401	-0.477332	0.000708579	0.000183266	1.68807	0.755378	1.68807	up	RAD51L3-RFFL	100529207 /// 117584	0006886 // intracellular protein transport // inferred from electronic annotation /// 0006915 // apoptotic process // inferred from electronic annotation /// 0016567 // protein ubiquitination // inferred from electronic annotation	0005737 // cytoplasm // inferred from electronic annotation /// 0016020 // membrane // inferred from electronic annotation /// 0016023 // cytoplasmic membrane-bounded vesicle // inferred from electronic annotation	0008270 // zinc ion binding // inferred from electronic annotation /// 0016874 // ligase activity // inferred from electronic annotation /// 0046872 // metal ion binding // inferred from electronic annotation	chr17:33335964-33416294 (-) // 90.59 // q12
11736006_at	-0.412244	-0.393174	-0.5247	0.393174	0.418916	0.409047	0.000348772	3.41833e-05	-1.80302	-0.850419	1.80302	down	MAPK1IP1L	93487				chr14:55518355-55536912 (+) // 89.37 // q22.3
11722657_x_at	-0.273592	-0.242513	-0.403758	0.338257	0.242514	0.367259	0.00119649	0.0005573	-1.53968	-0.622631	1.53968	down	SMN2	6606 /// 6607	0000245 // spliceosomal complex assembly // non-traceable author statement /// 0000387 // spliceosomal snRNP assembly // traceable author statement /// 0006397 // mRNA processing // inferred from electronic annotation /// 0008219 // cell death // inferred from electronic annotation /// 0008380 // RNA splicing // inferred from electronic annotation /// 0010467 // gene expression // traceable autho…	0005634 // nucleus // inferred from electronic annotation /// 0005654 // nucleoplasm // traceable author statement /// 0005681 // spliceosomal complex // inferred from electronic annotation /// 0005737 // cytoplasm // non-traceable author statement /// 0005737 // cytoplasm // inferred from electronic annotation /// 0005829 // cytosol // traceable author statement /// 0015030 // Cajal body // non-…	0003723 // RNA binding // inferred from electronic annotation /// 0005515 // protein binding // inferred from physical interaction	chr5:69345349-69366579 (+) // 60.46 // q13.2 /// chr5:70220767-70242004 (+) // 60.46 // q13.2
11721054_at	-0.254769	-0.34893	-0.393228	0.267366	0.254769	0.349654	0.000817814	0.000248513	-1.53997	-0.622906	1.53997	down	KLHDC5	57542				chr12:27932813-27955972 (+) // 90.33 // p11.22
11722657_x_at	-0.273592	-0.242513	-0.403758	0.338257	0.242514	0.367259	0.00119649	0.0005573	-1.53968	-0.622631	1.53968	down	SMN1	6606 /// 6607	0000245 // spliceosomal complex assembly // non-traceable author statement /// 0000387 // spliceosomal snRNP assembly // traceable author statement /// 0006397 // mRNA processing // inferred from electronic annotation /// 0008219 // cell death // inferred from electronic annotation /// 0008380 // RNA splicing // inferred from electronic annotation /// 0010467 // gene expression // traceable autho…	0005634 // nucleus // inferred from electronic annotation /// 0005654 // nucleoplasm // traceable author statement /// 0005681 // spliceosomal complex // inferred from electronic annotation /// 0005737 // cytoplasm // non-traceable author statement /// 0005737 // cytoplasm // inferred from electronic annotation /// 0005829 // cytosol // traceable author statement /// 0015030 // Cajal body // non-…	0003723 // RNA binding // inferred from electronic annotation /// 0005515 // protein binding // inferred from physical interaction	chr5:69345349-69366579 (+) // 60.46 // q13.2 /// chr5:70220767-70242004 (+) // 60.46 // q13.2
11743597_s_at	0.412365	0.455255	0.305812	-0.305812	-0.389307	-0.332275	0.000617212	0.000133654	1.66279	0.733609	1.66279	up	ZNF140	7699	0006351 // transcription, DNA-dependent // inferred from electronic annotation /// 0006355 // regulation of transcription, DNA-dependent // traceable author statement /// 0006355 // regulation of transcription, DNA-dependent // inferred from electronic annotation	0005622 // intracellular // inferred from electronic annotation /// 0005634 // nucleus // inferred from electronic annotation	0003676 // nucleic acid binding // inferred from electronic annotation /// 0003677 // DNA binding // inferred from electronic annotation /// 0003700 // sequence-specific DNA binding transcription factor activity // traceable author statement /// 0008270 // zinc ion binding // inferred from electronic annotation /// 0046872 // metal ion binding // inferred from electronic annotation	chr12:133656788-133684256 (+) // 99.79 // q24.33
11728961_a_at	-0.426087	-0.411149	-0.321196	0.47771	0.429149	0.321196	0.000643271	0.000149535	-1.73567	-0.795496	1.73567	down	TSNAX-DISC1	100303453 /// 27185	0000226 // microtubule cytoskeleton organization // inferred from mutant phenotype /// 0001764 // neuron migration // inferred from mutant phenotype /// 0002052 // positive regulation of neuroblast proliferation // inferred from genetic interaction /// 0007275 // multicellular organismal development // inferred from electronic annotation /// 0007283 // spermatogenesis // inferred from electronic …	0005634 // nucleus // inferred from electronic annotation /// 0005737 // cytoplasm // inferred from electronic annotation /// 0005739 // mitochondrion // inferred from direct assay /// 0005813 // centrosome // inferred from direct assay /// 0005813 // centrosome // inferred from electronic annotation /// 0005815 // microtubule organizing center // inferred from electronic annotation /// 0005856 /…	0003677 // DNA binding // traceable author statement /// 0005515 // protein binding // inferred from physical interaction /// 0008565 // protein transporter activity // traceable author statement /// 0043565 // sequence-specific DNA binding // inferred from electronic annotation	chr1:231762560-232177016 (+) // 81.59 // q42.2
11755887_a_at	0.320839	0.238297	0.229557	-0.413615	-0.369441	-0.229558	0.00131548	0.000661759	1.51617	0.600436	1.51617	up	MTMR12	54545	0016311 // dephosphorylation // inferred from electronic annotation	0005737 // cytoplasm // inferred from electronic annotation	0016791 // phosphatase activity // inferred from electronic annotation	chr5:32229748-32313075 (-) // 98.33 // p13.3
11752734_x_at	0.354834	0.355086	0.255661	-0.60176	-0.255661	-0.645426	0.00375354	0.00298161	1.76885	0.82281	1.76885	up	ZNF138	7697	0006351 // transcription, DNA-dependent // inferred from electronic annotation /// 0006355 // regulation of transcription, DNA-dependent // non-traceable author statement /// 0006355 // regulation of transcription, DNA-dependent // inferred from electronic annotation	0005622 // intracellular // inferred from electronic annotation /// 0005634 // nucleus // non-traceable author statement /// 0005634 // nucleus // inferred from electronic annotation	0003676 // nucleic acid binding // inferred from electronic annotation /// 0003677 // DNA binding // inferred from electronic annotation /// 0003700 // sequence-specific DNA binding transcription factor activity // non-traceable author statement /// 0008270 // zinc ion binding // inferred from electronic annotation /// 0046872 // metal ion binding // inferred from electronic annotation	chr7:64275353-64293161 (+) // 95.46 // q11.21
11731280_x_at	-0.352755	-0.345783	-0.293173	0.420546	0.293173	0.60424	0.00181332	0.00112559	-1.70514	-0.76989	1.70514	down	IGFN1	91156		0005634 // nucleus // inferred from sequence or structural similarity /// 0005634 // nucleus // inferred from electronic annotation /// 0005737 // cytoplasm // inferred from electronic annotation /// 0030018 // Z disc // inferred from sequence or structural similarity /// 0030018 // Z disc // inferred from electronic annotation		chr1:201181769-201198072 (+) // 99.32 // q32.1
11725927_a_at	-0.306159	-0.422447	-0.44812	0.409386	0.306159	0.333028	0.000659445	0.000157024	-1.67222	-0.741766	1.67222	down	CLIC4	25932	0006810 // transport // inferred from electronic annotation /// 0006811 // ion transport // inferred from electronic annotation /// 0006821 // chloride transport // non-traceable author statement /// 0006821 // chloride transport // traceable author statement /// 0006821 // chloride transport // inferred from electronic annotation /// 0030154 // cell differentiation // traceable author statement …	0005622 // intracellular // inferred from direct assay /// 0005634 // nucleus // inferred from electronic annotation /// 0005737 // cytoplasm // inferred from direct assay /// 0005737 // cytoplasm // inferred from electronic annotation /// 0005739 // mitochondrion // inferred from direct assay /// 0005739 // mitochondrion // inferred from electronic annotation /// 0005813 // centrosome // inferre…	0005216 // ion channel activity // inferred from electronic annotation /// 0005244 // voltage-gated ion channel activity // inferred from electronic annotation /// 0005247 // voltage-gated chloride channel activity // inferred from electronic annotation /// 0005254 // chloride channel activity // traceable author statement /// 0005254 // chloride channel activity // inferred from electronic annot…	chr1:25071747-25171032 (+) // 95.72 // p36.11
11758219_x_at	-0.380465	-0.344709	-0.395052	0.344709	0.346373	0.359426	0.00015683	1.31293e-06	-1.65127	-0.723578	1.65127	down	RRM2	6241	0000082 // G1/S transition of mitotic cell cycle // traceable author statement /// 0000083 // regulation of transcription involved in G1/S phase of mitotic cell cycle // traceable author statement /// 0000278 // mitotic cell cycle // traceable author statement /// 0006260 // DNA replication // inferred from electronic annotation /// 0006260 // DNA replication // non-traceable author statement ///…	0005654 // nucleoplasm // traceable author statement /// 0005737 // cytoplasm // non-traceable author statement /// 0005737 // cytoplasm // inferred from electronic annotation /// 0005829 // cytosol // traceable author statement	0004748 // ribonucleoside-diphosphate reductase activity, thioredoxin disulfide as acceptor // inferred from sequence or structural similarity /// 0004748 // ribonucleoside-diphosphate reductase activity, thioredoxin disulfide as acceptor // non-traceable author statement /// 0004748 // ribonucleoside-diphosphate reductase activity, thioredoxin disulfide as acceptor // inferred from electronic an…	chr2:10270765-10271538 (+) // 56.38 // p25.1
11739475_s_at	-0.3797	-0.25264	-0.446604	0.25264	0.346455	0.321386	0.00108844	0.000463615	-1.58719	-0.666475	1.58719	down	NAB1	4664	0001958 // endochondral ossification // inferred from electronic annotation /// 0006351 // transcription, DNA-dependent // inferred from electronic annotation /// 0006355 // regulation of transcription, DNA-dependent // non-traceable author statement /// 0006355 // regulation of transcription, DNA-dependent // inferred from electronic annotation /// 0014037 // Schwann cell differentiation // infe…	0005634 // nucleus // non-traceable author statement /// 0005634 // nucleus // inferred from electronic annotation	0008134 // transcription factor binding // inferred from electronic annotation	chr2:191513847-191557492 (+) // 98.45 // q32.2
11764066_s_at	0.208485	0.208981	0.191576	-0.191576	-0.60594	-0.456357	0.00767694	0.00688593	1.53791	0.620972	1.53791	up	EPB41L5	57669	0000904 // cell morphogenesis involved in differentiation // inferred from electronic annotation /// 0001701 // in utero embryonic development // inferred from electronic annotation /// 0001756 // somitogenesis // inferred from electronic annotation /// 0001837 // epithelial to mesenchymal transition // inferred from electronic annotation /// 0001839 // neural plate morphogenesis // inferred from…	0005737 // cytoplasm // inferred from electronic annotation /// 0005856 // cytoskeleton // inferred from electronic annotation /// 0005886 // plasma membrane // inferred from electronic annotation /// 0005912 // adherens junction // inferred from electronic annotation /// 0005925 // focal adhesion // inferred from electronic annotation /// 0019898 // extrinsic to membrane // inferred from electro…	0008092 // cytoskeletal protein binding // inferred from electronic annotation /// 0019904 // protein domain specific binding // inferred from electronic annotation	chr2:120862246-120862690 (+) // 92.26 // q14.2
11733997_a_at	0.50684	0.563877	0.578544	-0.696918	-0.50684	-0.546337	0.000411138	5.23937e-05	2.19332	1.13312	2.19332	up	SERPINB7	8710	0010466 // negative regulation of peptidase activity // inferred from electronic annotation /// 0010951 // negative regulation of endopeptidase activity // not recorded /// 0030162 // regulation of proteolysis // not recorded	0005737 // cytoplasm // inferred from electronic annotation	0004867 // serine-type endopeptidase inhibitor activity // not recorded /// 0004867 // serine-type endopeptidase inhibitor activity // inferred from electronic annotation /// 0004867 // serine-type endopeptidase inhibitor activity // traceable author statement /// 0030414 // peptidase inhibitor activity // inferred from electronic annotation	chr18:61442608-61472612 (+) // 96.37 // q21.33
11716631_s_at	0.852087	0.764987	0.662045	-0.662045	-0.778596	-0.820182	0.000339073	3.11341e-05	2.85465	1.51331	2.85465	up	SERPINB2	5055	0006916 // anti-apoptosis // traceable author statement /// 0007596 // blood coagulation // traceable author statement /// 0010466 // negative regulation of peptidase activity // inferred from electronic annotation /// 0010951 // negative regulation of endopeptidase activity // not recorded /// 0030162 // regulation of proteolysis // not recorded /// 0042060 // wound healing // inferred from elec…	0005576 // extracellular region // traceable author statement /// 0005576 // extracellular region // inferred from electronic annotation /// 0005615 // extracellular space // inferred from electronic annotation /// 0005737 // cytoplasm // inferred from direct assay /// 0005737 // cytoplasm // inferred from electronic annotation /// 0005794 // Golgi apparatus // inferred from direct assay /// 0005…	0004867 // serine-type endopeptidase inhibitor activity // not recorded /// 0004867 // serine-type endopeptidase inhibitor activity // inferred from electronic annotation /// 0030414 // peptidase inhibitor activity // inferred from electronic annotation	chr18:61554938-61571124 (+) // 87.96 // q21.33
11762010_a_at	0.485	0.411026	0.307773	-0.307772	-0.312304	-0.38092	0.000745143	0.00020269	1.66432	0.734932	1.66432	up	GRAMD1B	57476		0016020 // membrane // inferred from electronic annotation /// 0016021 // integral to membrane // inferred from electronic annotation		chr11:123478516-123493762 (+) // 88.89 // q24.1
11729834_at	-0.543171	-0.483756	-0.480868	0.513104	0.480868	0.526124	0.00016018	2.02644e-06	-2.01293	-1.0093	2.01293	down	EIF5A2	56648	0006412 // translation // inferred from electronic annotation /// 0006414 // translational elongation // inferred from electronic annotation /// 0006452 // translational frameshifting // inferred from electronic annotation /// 0006810 // transport // inferred from electronic annotation /// 0007283 // spermatogenesis // non-traceable author statement /// 0008284 // positive regulation of cell prol…	0005634 // nucleus // inferred from electronic annotation /// 0005643 // nuclear pore // inferred from electronic annotation /// 0005737 // cytoplasm // inferred from electronic annotation /// 0005783 // endoplasmic reticulum // inferred from electronic annotation /// 0005789 // endoplasmic reticulum membrane // inferred from electronic annotation /// 0005829 // cytosol // traceable author statem…	0003723 // RNA binding // inferred from electronic annotation /// 0003746 // translation elongation factor activity // inferred from electronic annotation /// 0005515 // protein binding // inferred from physical interaction /// 0043022 // ribosome binding // inferred from electronic annotation	chr3:170606203-170626477 (-) // 84.51 // q26.2
11727626_a_at	-0.269504	-0.33705	-0.578597	0.300266	0.269503	0.345216	0.00263925	0.00190689	-1.62456	-0.700045	1.62456	down	CLOCK	9575	0000077 // DNA damage checkpoint // inferred from mutant phenotype /// 0006351 // transcription, DNA-dependent // inferred from electronic annotation /// 0006355 // regulation of transcription, DNA-dependent // inferred from electronic annotation /// 0006357 // regulation of transcription from RNA polymerase II promoter // traceable author statement /// 0006974 // response to DNA damage stimulus …	0005634 // nucleus // inferred from direct assay /// 0005634 // nucleus // inferred from electronic annotation /// 0005667 // transcription factor complex // inferred from physical interaction /// 0005667 // transcription factor complex // inferred from electronic annotation /// 0005694 // chromosome // inferred from direct assay /// 0005694 // chromosome // inferred from electronic annotation //…	0000978 // RNA polymerase II core promoter proximal region sequence-specific DNA binding // inferred from direct assay /// 0000982 // RNA polymerase II core promoter proximal region sequence-specific DNA binding transcription factor activity // inferred from sequence or structural similarity /// 0000982 // RNA polymerase II core promoter proximal region sequence-specific DNA binding transcription…	chr4:56298590-56413076 (-) // 96.79 // q12
11753858_a_at	0.315403	0.331586	0.27474	-0.30812	-0.279512	-0.27474	0.000201107	7.41253e-06	1.51016	0.5947	1.51016	up	SNORA44	677825 /// 677838 /// 692073 /// 85028				chr1:28905121-28907110 (-) // 100.0 // p35.3
11733818_x_at	-0.417429	-0.345766	-0.322658	0.33107	0.322658	0.342626	0.000274328	1.83524e-05	-1.61784	-0.694069	1.61784	down	FHL1	2273	0007275 // multicellular organismal development // inferred from electronic annotation /// 0007517 // muscle organ development // non-traceable author statement /// 0009887 // organ morphogenesis // non-traceable author statement /// 0010972 // negative regulation of G2/M transition of mitotic cell cycle // inferred from direct assay /// 0030154 // cell differentiation // inferred from electronic…	0005634 // nucleus // inferred from direct assay /// 0005634 // nucleus // inferred from electronic annotation /// 0005737 // cytoplasm // inferred from direct assay /// 0005737 // cytoplasm // inferred from electronic annotation /// 0005829 // cytosol // inferred from electronic annotation /// 0005886 // plasma membrane // inferred from direct assay	0005515 // protein binding // inferred from physical interaction /// 0008270 // zinc ion binding // inferred from electronic annotation /// 0046872 // metal ion binding // inferred from electronic annotation	chrX:135229558-135293517 (+) // 90.28 // q26.3
11743504_at	-0.57118	-0.511558	-0.464306	0.612604	0.46764	0.464307	0.000427833	5.83286e-05	-2.04278	-1.03053	2.04278	down	BCCIP	56647	0000079 // regulation of cyclin-dependent protein kinase activity // inferred from direct assay /// 0000079 // regulation of cyclin-dependent protein kinase activity // traceable author statement /// 0006281 // DNA repair // inferred from electronic annotation /// 0006974 // response to DNA damage stimulus // inferred from electronic annotation /// 0007049 // cell cycle // inferred from electroni…	0005634 // nucleus // traceable author statement /// 0005634 // nucleus // inferred from electronic annotation /// 0019908 // nuclear cyclin-dependent protein kinase holoenzyme complex // inferred from direct assay	0005515 // protein binding // inferred from physical interaction /// 0019207 // kinase regulator activity // inferred from direct assay	chr10:127512103-127542263 (+) // 90.16 // q26.2
11724301_a_at	-0.501271	-0.368608	-0.535081	0.456051	0.368608	0.37937	0.00056237	0.000113566	-1.82724	-0.869663	1.82724	down	EEA1	8411	0006897 // endocytosis // inferred from mutant phenotype /// 0006906 // vesicle fusion // inferred from mutant phenotype /// 0016189 // synaptic vesicle to endosome fusion // traceable author statement /// 0045022 // early endosome to late endosome transport // non-traceable author statement	0005622 // intracellular // inferred from electronic annotation /// 0005624 // membrane fraction // traceable author statement /// 0005737 // cytoplasm // traceable author statement /// 0005737 // cytoplasm // inferred from electronic annotation /// 0005768 // endosome // inferred from electronic annotation /// 0005769 // early endosome // inferred from direct assay /// 0005769 // early endosome …	0005515 // protein binding // inferred from physical interaction /// 0005516 // calmodulin binding // non-traceable author statement /// 0005545 // 1-phosphatidylinositol binding // inferred from direct assay /// 0005545 // 1-phosphatidylinositol binding // traceable author statement /// 0008270 // zinc ion binding // traceable author statement /// 0008270 // zinc ion binding // inferred from ele…	chr12:93166020-93323107 (-) // 98.46 // q22
11739093_a_at	-0.525282	-0.503552	-0.562771	0.503552	0.562311	0.537397	0.00016018	1.61308e-06	-2.09211	-1.06496	2.09211	down	AZIN1	51582	0006521 // regulation of cellular amino acid metabolic process // traceable author statement /// 0006596 // polyamine biosynthetic process // inferred from electronic annotation /// 0034641 // cellular nitrogen compound metabolic process // traceable author statement /// 0043086 // negative regulation of catalytic activity // traceable author statement /// 0044281 // small molecule metabolic proc…	0005829 // cytosol // traceable author statement	0003824 // catalytic activity // inferred from electronic annotation /// 0004857 // enzyme inhibitor activity // traceable author statement /// 0008073 // ornithine decarboxylase inhibitor activity // inferred from electronic annotation	chr8:103838535-103876399 (-) // 99.22 // q22.3
11718565_at	-0.470793	-0.486512	-0.382697	0.558517	0.479004	0.382696	0.000548225	0.0001071	-1.89221	-0.920073	1.89221	down	KIAA1147	57189				chr7:141356342-141402195 (-) // 96.1 // q34
11718960_at	-0.40648	-0.419293	-0.349143	0.507173	0.47222	0.349143	0.000518344	9.1945e-05	-1.78322	-0.834484	1.78322	down	NUFIP2	57532		0005634 // nucleus // inferred from direct assay /// 0005634 // nucleus // inferred from electronic annotation /// 0005737 // cytoplasm // inferred from direct assay /// 0005737 // cytoplasm // inferred from electronic annotation /// 0042788 // polysomal ribosome // inferred from direct assay	0003723 // RNA binding // inferred from direct assay /// 0003723 // RNA binding // inferred from electronic annotation /// 0005515 // protein binding // inferred from physical interaction	chr17:27582857-27621166 (-) // 94.03 // q11.2
11724431_at	0.593527	0.650425	0.667473	-0.732101	-0.593526	-0.67883	0.000215613	9.28683e-06	2.47134	1.30529	2.47134	up	C3orf52	79669		0005783 // endoplasmic reticulum // inferred from electronic annotation /// 0005789 // endoplasmic reticulum membrane // inferred from electronic annotation /// 0016020 // membrane // inferred from electronic annotation /// 0016021 // integral to membrane // inferred from electronic annotation		chr3:111805181-111837056 (+) // 94.24 // q13.2
11721840_at	-0.908232	-0.704401	-0.866613	0.709771	0.7044	0.762059	0.000274328	1.80782e-05	-2.93188	-1.55183	2.93188	down	GLIPR1	11010	0044255 // cellular lipid metabolic process // traceable author statement /// 0044281 // small molecule metabolic process // traceable author statement	0005576 // extracellular region // inferred from electronic annotation /// 0005886 // plasma membrane // traceable author statement /// 0016020 // membrane // inferred from electronic annotation /// 0016021 // integral to membrane // inferred from electronic annotation		chr12:75874459-75895715 (+) // 91.08 // q21.2
11758315_s_at	0.481136	0.411409	0.545362	-0.411409	-0.465484	-0.513873	0.000377503	4.19587e-05	1.92238	0.942891	1.92238	up	PER2	8864	0000122 // negative regulation of transcription from RNA polymerase II promoter // inferred from sequence or structural similarity /// 0000122 // negative regulation of transcription from RNA polymerase II promoter // inferred from electronic annotation /// 0006351 // transcription, DNA-dependent // inferred from electronic annotation /// 0006355 // regulation of transcription, DNA-dependent // i…	0005634 // nucleus // inferred from electronic annotation /// 0005737 // cytoplasm // inferred from electronic annotation	0000988 // protein binding transcription factor activity // inferred from sequence or structural similarity /// 0004871 // signal transducer activity // inferred from electronic annotation	chr2:239152686-239153368 (-) // 99.85 // q37.3
11758172_s_at	-0.580626	-0.272285	-0.407112	0.272285	0.280983	0.358063	0.00219212	0.0014888	-1.65151	-0.723785	1.65151	down	SLCO3A1	28232	0006810 // transport // inferred from electronic annotation /// 0006811 // ion transport // inferred from electronic annotation /// 0043252 // sodium-independent organic anion transport // traceable author statement /// 0055085 // transmembrane transport // traceable author statement	0005886 // plasma membrane // traceable author statement /// 0005886 // plasma membrane // inferred from electronic annotation /// 0016020 // membrane // inferred from electronic annotation /// 0016021 // integral to membrane // inferred from electronic annotation	0005215 // transporter activity // inferred from electronic annotation	chr15:92708305-92708763 (+) // 97.23 // q26.1
11754224_x_at	-0.326629	-0.553802	-0.301805	0.341301	0.328782	0.301805	0.00157602	0.000895443	-1.64495	-0.718041	1.64495	down	RASA4	100271927 /// 10156	0007165 // signal transduction // inferred from electronic annotation /// 0032320 // positive regulation of Ras GTPase activity // inferred from sequence or structural similarity /// 0035556 // intracellular signal transduction // inferred from electronic annotation /// 0043547 // positive regulation of GTPase activity // inferred from direct assay /// 0043547 // positive regulation of GTPase act…	0005622 // intracellular // inferred from electronic annotation /// 0005737 // cytoplasm // inferred from sequence or structural similarity /// 0005737 // cytoplasm // inferred from electronic annotation /// 0005829 // cytosol // inferred from electronic annotation /// 0005886 // plasma membrane // inferred from electronic annotation /// 0016020 // membrane // inferred from electronic annotation …	0005096 // GTPase activator activity // inferred from electronic annotation /// 0005096 // GTPase activator activity // inferred from direct assay /// 0005099 // Ras GTPase activator activity // inferred from sequence or structural similarity /// 0005543 // phospholipid binding // inferred from electronic annotation /// 0046872 // metal ion binding // inferred from electronic annotation	chr7:102120212-102121380 (-) // 34.94 // q22.1
11739261_s_at	-0.306503	-0.30935	-0.354838	0.379153	0.32058	0.306503	0.00027234	1.72286e-05	-1.57896	-0.658976	1.57896	down	ACSL3	2181	0006629 // lipid metabolic process // inferred from electronic annotation /// 0006631 // fatty acid metabolic process // inferred from electronic annotation /// 0006633 // fatty acid biosynthetic process // inferred from electronic annotation /// 0007420 // brain development // inferred from electronic annotation /// 0007584 // response to nutrient // inferred from electronic annotation /// 00081…	0005739 // mitochondrion // inferred from electronic annotation /// 0005741 // mitochondrial outer membrane // inferred from electronic annotation /// 0005777 // peroxisome // inferred from electronic annotation /// 0005778 // peroxisomal membrane // inferred from electronic annotation /// 0005783 // endoplasmic reticulum // inferred from direct assay /// 0005783 // endoplasmic reticulum // infer…	0000166 // nucleotide binding // inferred from electronic annotation /// 0003824 // catalytic activity // inferred from electronic annotation /// 0004467 // long-chain fatty acid-CoA ligase activity // inferred from electronic annotation /// 0005524 // ATP binding // inferred from electronic annotation /// 0016874 // ligase activity // inferred from electronic annotation /// 0019901 // protein ki…	chr2:223725659-223808118 (+) // 97.83 // q36.1
11739227_a_at	-0.334911	-0.394534	-0.408702	0.351594	0.416115	0.334911	0.000301297	2.40406e-05	-1.67821	-0.746923	1.67821	down	FBXW11	23291	0000209 // protein polyubiquitination // inferred from direct assay /// 0000209 // protein polyubiquitination // inferred from electronic annotation /// 0006470 // protein dephosphorylation // inferred from sequence or structural similarity /// 0006470 // protein dephosphorylation // inferred from electronic annotation /// 0007049 // cell cycle // inferred from electronic annotation /// 0016055 /…	0000151 // ubiquitin ligase complex // non-traceable author statement /// 0005634 // nucleus // inferred from sequence or structural similarity /// 0005634 // nucleus // inferred from electronic annotation /// 0005737 // cytoplasm // inferred from electronic annotation /// 0005813 // centrosome // inferred from direct assay /// 0005829 // cytosol // inferred from sequence or structural similarity…	0004842 // ubiquitin-protein ligase activity // inferred from direct assay /// 0004842 // ubiquitin-protein ligase activity // non-traceable author statement /// 0004842 // ubiquitin-protein ligase activity // inferred from electronic annotation /// 0005515 // protein binding // inferred from physical interaction /// 0046983 // protein dimerization activity // inferred from electronic annotation	chr5:171288553-171433877 (-) // 97.89 // q35.1
11724720_a_at	-0.354333	-0.382744	-0.299823	0.337594	0.390002	0.299823	0.000378219	4.27724e-05	-1.61117	-0.688107	1.61117	down	GALNT12	79695	0006486 // protein glycosylation // inferred from electronic annotation /// 0016266 // O-glycan processing // traceable author statement /// 0043687 // post-translational protein modification // traceable author statement /// 0044267 // cellular protein metabolic process // traceable author statement	0000139 // Golgi membrane // traceable author statement /// 0000139 // Golgi membrane // inferred from electronic annotation /// 0005794 // Golgi apparatus // inferred from electronic annotation /// 0016020 // membrane // inferred from electronic annotation /// 0016021 // integral to membrane // inferred from electronic annotation	0004653 // polypeptide N-acetylgalactosaminyltransferase activity // inferred from electronic annotation /// 0016740 // transferase activity // inferred from electronic annotation /// 0016757 // transferase activity, transferring glycosyl groups // inferred from electronic annotation /// 0030246 // carbohydrate binding // inferred from electronic annotation	chr9:101569932-101612362 (+) // 96.32 // q22.33
11727522_a_at	0.62649	0.530315	0.703248	-0.530315	-0.741114	-0.653261	0.000512328	8.98609e-05	2.39758	1.26158	2.39758	up	ZNF267	10308	0006351 // transcription, DNA-dependent // inferred from electronic annotation /// 0006355 // regulation of transcription, DNA-dependent // inferred from electronic annotation /// 0007275 // multicellular organismal development // traceable author statement	0005622 // intracellular // inferred from electronic annotation /// 0005634 // nucleus // inferred from electronic annotation	0003676 // nucleic acid binding // inferred from electronic annotation /// 0003677 // DNA binding // inferred from electronic annotation /// 0008270 // zinc ion binding // inferred from electronic annotation /// 0046872 // metal ion binding // inferred from electronic annotation	chr16:31885078-31928676 (+) // 99.52 // p11.2
11754026_a_at	-0.568995	-0.57035	-0.553337	0.698199	0.553336	0.621683	0.000216911	9.44868e-06	-2.27937	-1.18863	2.27937	down	IL8	3576	0001525 // angiogenesis // traceable author statement /// 0002237 // response to molecule of bacterial origin // inferred from direct assay /// 0006928 // cellular component movement // traceable author statement /// 0006935 // chemotaxis // inferred from electronic annotation /// 0006954 // inflammatory response // traceable author statement /// 0006954 // inflammatory response // inferred from …	0005576 // extracellular region // traceable author statement /// 0005576 // extracellular region // inferred from electronic annotation /// 0005615 // extracellular space // inferred from electronic annotation /// 0005615 // extracellular space // traceable author statement /// 0005622 // intracellular // inferred from direct assay	0005125 // cytokine activity // inferred from electronic annotation /// 0005153 // interleukin-8 receptor binding // inferred from physical interaction /// 0005515 // protein binding // inferred from physical interaction /// 0008009 // chemokine activity // inferred from electronic annotation /// 0008009 // chemokine activity // traceable author statement	chr4:74606280-74608177 (+) // 70.26 // q13.3
11743610_a_at	-0.348495	-0.262806	-0.426082	0.262805	0.374885	0.335828	0.000901153	0.000308825	-1.5914	-0.670301	1.5914	down	LRRC42	115353				chr1:54411721-54433841 (+) // 92.52 // p32.3
11723259_x_at	0.258328	0.458727	0.275501	-0.285074	-0.280489	-0.258328	0.0013924	0.00072434	1.52149	0.605482	1.52149	up	ZNF24	7572	0006351 // transcription, DNA-dependent // inferred from electronic annotation /// 0006355 // regulation of transcription, DNA-dependent // inferred from electronic annotation /// 0016032 // viral reproduction // inferred from electronic annotation /// 0042552 // myelination // inferred from sequence or structural similarity /// 0042552 // myelination // inferred from electronic annotation /// 00…	0005622 // intracellular // inferred from electronic annotation /// 0005634 // nucleus // inferred by curator /// 0005634 // nucleus // inferred from direct assay /// 0005634 // nucleus // inferred from sequence or structural similarity /// 0005634 // nucleus // inferred from electronic annotation	0003676 // nucleic acid binding // inferred from electronic annotation /// 0003677 // DNA binding // traceable author statement /// 0003677 // DNA binding // inferred from electronic annotation /// 0003700 // sequence-specific DNA binding transcription factor activity // inferred from electronic annotation /// 0005515 // protein binding // inferred from physical interaction /// 0008270 // zinc io…	chr18:32912190-32924426 (-) // 77.68 // q12.2
11760107_a_at	-0.426828	-0.345972	-0.443027	0.564324	0.345973	0.437315	0.000836243	0.000259542	-1.80811	-0.85448	1.80811	down	PHF10	55274	0006351 // transcription, DNA-dependent // inferred from electronic annotation /// 0006355 // regulation of transcription, DNA-dependent // inferred from electronic annotation /// 0007399 // nervous system development // inferred from electronic annotation	0005634 // nucleus // inferred from electronic annotation /// 0071564 // npBAF complex // inferred from sequence or structural similarity /// 0071564 // npBAF complex // inferred from electronic annotation	0008270 // zinc ion binding // inferred from electronic annotation /// 0046872 // metal ion binding // inferred from electronic annotation	chr6:170106835-170116099 (-) // 98.28 // q27
11739787_a_at	-0.322415	-0.427962	-0.358877	0.34898	0.322415	0.419489	0.000448238	6.54994e-05	-1.66253	-0.733379	1.66253	down	IGF2	3481 /// 723961	0000165 // MAPK cascade // inferred from direct assay /// 0001501 // skeletal system development // traceable author statement /// 0001503 // ossification // inferred from electronic annotation /// 0001649 // osteoblast differentiation // inferred from electronic annotation /// 0001934 // positive regulation of protein phosphorylation // inferred from sequence or structural similarity /// 0001934…	0005576 // extracellular region // traceable author statement /// 0005576 // extracellular region // inferred from electronic annotation /// 0005576 // extracellular region // inferred by curator /// 0005615 // extracellular space // inferred from electronic annotation /// 0005615 // extracellular space // inferred from direct assay /// 0005788 // endoplasmic reticulum lumen // traceable author s…	0005158 // insulin receptor binding // inferred from physical interaction /// 0005158 // insulin receptor binding // inferred from direct assay /// 0005159 // insulin-like growth factor receptor binding // traceable author statement /// 0005159 // insulin-like growth factor receptor binding // inferred from electronic annotation /// 0005159 // insulin-like growth factor receptor binding // inferr…	chr11:2150347-2170833 (-) // 86.09 // p15.5
11720620_s_at	-0.630268	-0.587233	-0.557953	0.712038	0.667091	0.557953	0.000267532	1.6248e-05	-2.35792	-1.23751	2.35792	down	ACLY	47	0006101 // citrate metabolic process // traceable author statement /// 0006112 // energy reserve metabolic process // traceable author statement /// 0006200 // ATP catabolic process // traceable author statement /// 0008152 // metabolic process // inferred from electronic annotation /// 0008610 // lipid biosynthetic process // inferred from electronic annotation /// 0015936 // coenzyme A metaboli…	0005634 // nucleus // inferred from direct assay /// 0005730 // nucleolus // inferred from direct assay /// 0005737 // cytoplasm // inferred from direct assay /// 0005737 // cytoplasm // inferred from electronic annotation /// 0005739 // mitochondrion // inferred from electronic annotation /// 0005829 // cytosol // traceable author statement /// 0005886 // plasma membrane // inferred from direct …	0000166 // nucleotide binding // inferred from electronic annotation /// 0003824 // catalytic activity // inferred from electronic annotation /// 0003878 // ATP citrate synthase activity // traceable author statement /// 0003878 // ATP citrate synthase activity // inferred from electronic annotation /// 0004775 // succinate-CoA ligase (ADP-forming) activity // inferred from electronic annotation …	chr17:40023168-40075309 (-) // 97.93 // q21.2
11717745_s_at	-0.338961	-0.306314	-0.398749	0.353641	0.306314	0.318237	0.000307666	2.50323e-05	-1.59557	-0.674072	1.59557	down	MARCH6	10299	0016567 // protein ubiquitination // inferred from mutant phenotype /// 0016567 // protein ubiquitination // inferred from electronic annotation /// 0070936 // protein K48-linked ubiquitination // inferred from direct assay	0005783 // endoplasmic reticulum // inferred from electronic annotation /// 0005789 // endoplasmic reticulum membrane // inferred from electronic annotation /// 0016020 // membrane // inferred from electronic annotation /// 0016021 // integral to membrane // inferred from electronic annotation /// 0030176 // integral to endoplasmic reticulum membrane // inferred from direct assay	0004842 // ubiquitin-protein ligase activity // inferred from direct assay /// 0004842 // ubiquitin-protein ligase activity // inferred from mutant phenotype /// 0008270 // zinc ion binding // inferred from electronic annotation /// 0016874 // ligase activity // inferred from electronic annotation /// 0019899 // enzyme binding // inferred from physical interaction /// 0031624 // ubiquitin conjuga…	chr5:10353825-10435787 (+) // 95.16 // p15.2
11748065_a_at	0.647068	0.716434	0.614838	-0.791494	-0.799086	-0.614838	0.000341862	3.1931e-05	2.62913	1.39459	2.62913	up	LRRC49	54839		0005737 // cytoplasm // inferred from electronic annotation /// 0005856 // cytoskeleton // inferred from electronic annotation /// 0005874 // microtubule // inferred from electronic annotation		chr15:71184781-71342410 (+) // 95.01 // q23
11757581_x_at	0.328022	0.388584	0.275945	-0.320141	-0.30413	-0.275945	0.000423601	5.57829e-05	1.54855	0.630922	1.54855	up	MT1X	4501	0010038 // response to metal ion // traceable author statement /// 0036018 // cellular response to erythropoietin // inferred from expression pattern /// 0045926 // negative regulation of growth // inferred from sequence or structural similarity /// 0071276 // cellular response to cadmium ion // inferred from expression pattern /// 0071294 // cellular response to zinc ion // inferred from express…	0005634 // nucleus // inferred from direct assay /// 0005737 // cytoplasm // inferred from direct assay /// 0048471 // perinuclear region of cytoplasm // inferred from sequence or structural similarity	0008270 // zinc ion binding // inferred from sequence or structural similarity /// 0046872 // metal ion binding // traceable author statement /// 0046872 // metal ion binding // inferred from electronic annotation	chr16:56716381-56718107 (+) // 83.26 // q13
11717863_a_at	0.509648	0.590887	0.522138	-0.509648	-0.582984	-0.607529	0.000215011	8.92565e-06	2.15489	1.10761	2.15489	up	DUSP5	1847	0000188 // inactivation of MAPK activity // not recorded /// 0001706 // endoderm formation // not recorded /// 0006470 // protein dephosphorylation // not recorded /// 0006470 // protein dephosphorylation // inferred from electronic annotation /// 0006470 // protein dephosphorylation // traceable author statement /// 0016311 // dephosphorylation // inferred from electronic annotation /// 0035335 …	0005634 // nucleus // inferred from electronic annotation /// 0005654 // nucleoplasm // not recorded	0004721 // phosphoprotein phosphatase activity // inferred from electronic annotation /// 0004725 // protein tyrosine phosphatase activity // inferred from electronic annotation /// 0004725 // protein tyrosine phosphatase activity // traceable author statement /// 0008138 // protein tyrosine/serine/threonine phosphatase activity // inferred from electronic annotation /// 0016787 // hydrolase acti…	chr10:112257617-112271302 (+) // 94.51 // q25.2
11722880_a_at	-0.263049	-0.362036	-0.327894	0.263049	0.334355	0.314873	0.000449992	6.59031e-05	-1.53874	-0.621752	1.53874	down	PHF19	26147	0006351 // transcription, DNA-dependent // inferred from electronic annotation /// 0006355 // regulation of transcription, DNA-dependent // inferred from electronic annotation	0005634 // nucleus // inferred from electronic annotation	0008270 // zinc ion binding // inferred from electronic annotation /// 0046872 // metal ion binding // inferred from electronic annotation	chr9:123631852-123639606 (-) // 73.08 // q33.2
11727765_at	-0.779622	-0.601155	-0.760454	0.757719	0.798274	0.601155	0.000447873	6.46179e-05	-2.69969	-1.43279	2.69969	down	BNC2	54796	0006351 // transcription, DNA-dependent // inferred from electronic annotation /// 0006355 // regulation of transcription, DNA-dependent // inferred from electronic annotation	0005622 // intracellular // inferred from electronic annotation /// 0005634 // nucleus // inferred from direct assay /// 0005634 // nucleus // inferred from electronic annotation /// 0005737 // cytoplasm // inferred from direct assay /// 0005886 // plasma membrane // inferred from direct assay	0003677 // DNA binding // inferred from electronic annotation /// 0008270 // zinc ion binding // inferred from electronic annotation /// 0046872 // metal ion binding // inferred from electronic annotation	chr9:16409501-16870786 (-) // 97.32 // p22.3
11718217_at	-0.51873	-0.432437	-0.471824	0.432437	0.501096	0.53886	0.00027234	1.73385e-05	-1.95224	-0.965128	1.95224	down	RAB22A	57403	0006184 // GTP catabolic process // traceable author statement /// 0006184 // GTP catabolic process // inferred from electronic annotation /// 0006810 // transport // inferred from electronic annotation /// 0006897 // endocytosis // inferred from direct assay /// 0007032 // endosome organization // inferred from expression pattern /// 0007264 // small GTPase mediated signal transduction // inferr…	0005768 // endosome // inferred from electronic annotation /// 0005769 // early endosome // inferred from direct assay /// 0005886 // plasma membrane // inferred from direct assay /// 0005886 // plasma membrane // inferred from electronic annotation /// 0010008 // endosome membrane // inferred from electronic annotation /// 0016020 // membrane // inferred from electronic annotation	0000166 // nucleotide binding // inferred from electronic annotation /// 0003924 // GTPase activity // traceable author statement /// 0003924 // GTPase activity // inferred from electronic annotation /// 0005515 // protein binding // inferred from physical interaction /// 0005525 // GTP binding // inferred from electronic annotation	chr20:56884751-56942563 (+) // 88.45 // q13.32
11728697_a_at	-0.338251	-0.422391	-0.382105	0.338251	0.671372	0.492229	0.00157058	0.000888561	-1.84233	-0.881533	1.84233	down	HSPA4L	22824	0006457 // protein folding // inferred from sequence or structural similarity /// 0006950 // response to stress // inferred from electronic annotation /// 0006986 // response to unfolded protein // inferred from sequence or structural similarity /// 0006986 // response to unfolded protein // traceable author statement	0005634 // nucleus // inferred from sequence or structural similarity /// 0005634 // nucleus // inferred from electronic annotation /// 0005737 // cytoplasm // inferred from sequence or structural similarity /// 0005737 // cytoplasm // inferred from electronic annotation	0000166 // nucleotide binding // inferred from electronic annotation /// 0005524 // ATP binding // inferred from sequence or structural similarity /// 0005524 // ATP binding // inferred from electronic annotation	chr4:128702950-128755468 (+) // 99.85 // q28.1
11755981_a_at	0.386774	0.475852	0.356232	-0.388811	-0.356232	-0.387018	0.000339073	3.06899e-05	1.72147	0.783639	1.72147	up	HBEGF	1839	0007165 // signal transduction // traceable author statement /// 0007173 // epidermal growth factor receptor signaling pathway // inferred from mutant phenotype /// 0007173 // epidermal growth factor receptor signaling pathway // inferred from electronic annotation /// 0007517 // muscle organ development // traceable author statement /// 0008016 // regulation of heart contraction // inferred from…	0005576 // extracellular region // traceable author statement /// 0005576 // extracellular region // inferred from electronic annotation /// 0005615 // extracellular space // inferred from direct assay /// 0005615 // extracellular space // inferred from sequence or structural similarity /// 0005615 // extracellular space // traceable author statement /// 0005615 // extracellular space // inferred…	0004872 // receptor activity // inferred from electronic annotation /// 0005154 // epidermal growth factor receptor binding // inferred from electronic annotation /// 0005154 // epidermal growth factor receptor binding // traceable author statement /// 0008083 // growth factor activity // inferred from electronic annotation /// 0008201 // heparin binding // inferred from mutant phenotype /// 0008…	chr5:139712800-139726188 (-) // 97.23 // q31.3
11763206_at	-0.279953	-0.32345	-0.2904	0.279953	0.587711	0.486086	0.00190729	0.00121082	-1.68084	-0.749185	1.68084	down	SH3RF2	153769	0010923 // negative regulation of phosphatase activity // inferred from direct assay /// 0016567 // protein ubiquitination // inferred from electronic annotation		0004864 // protein phosphatase inhibitor activity // inferred from electronic annotation /// 0005515 // protein binding // inferred from physical interaction /// 0008157 // protein phosphatase 1 binding // inferred from direct assay /// 0008270 // zinc ion binding // inferred from electronic annotation /// 0016874 // ligase activity // inferred from electronic annotation /// 0019902 // phosphatas…	chr5:145317439-145461336 (+) // 93.31 // q32
11751646_a_at	-0.460836	-0.440301	-0.614056	0.470962	0.455347	0.440301	0.000448238	6.55226e-05	-1.94612	-0.960601	1.94612	down	MAT2B	27430	0000096 // sulfur amino acid metabolic process // traceable author statement /// 0006556 // S-adenosylmethionine biosynthetic process // inferred from direct assay /// 0006556 // S-adenosylmethionine biosynthetic process // inferred from electronic annotation /// 0006730 // one-carbon metabolic process // inferred from electronic annotation /// 0006805 // xenobiotic metabolic process // traceable…	0005622 // intracellular // inferred by curator /// 0005634 // nucleus // inferred from direct assay /// 0005739 // mitochondrion // inferred from electronic annotation /// 0005829 // cytosol // traceable author statement /// 0048269 // methionine adenosyltransferase complex // inferred from direct assay	0000166 // nucleotide binding // inferred from electronic annotation /// 0003824 // catalytic activity // inferred from electronic annotation /// 0005515 // protein binding // inferred from physical interaction /// 0008831 // dTDP-4-dehydrorhamnose reductase activity // inferred from electronic annotation /// 0016740 // transferase activity // inferred from electronic annotation /// 0048270 // me…	chr5:162932953-162945555 (+) // 99.7 // q34
11721622_a_at	-0.89612	-0.865964	-0.812829	0.831159	0.812829	0.929614	0.00016018	2.50641e-06	-3.28563	-1.71617	3.28563	down	KATNAL1	84056		0005737 // cytoplasm // inferred from electronic annotation /// 0005856 // cytoskeleton // inferred from electronic annotation /// 0005874 // microtubule // inferred from electronic annotation	0000166 // nucleotide binding // inferred from electronic annotation /// 0005524 // ATP binding // inferred from electronic annotation /// 0008568 // microtubule-severing ATPase activity // inferred from electronic annotation /// 0016787 // hydrolase activity // inferred from electronic annotation /// 0017111 // nucleoside-triphosphatase activity // inferred from electronic annotation	chr13:30776629-30881653 (-) // 89.54 // q12.3
11753858_a_at	0.315403	0.331586	0.27474	-0.30812	-0.279512	-0.27474	0.000201107	7.41253e-06	1.51016	0.5947	1.51016	up	SNORA61	677825 /// 677838 /// 692073 /// 85028				chr1:28905121-28907110 (-) // 100.0 // p35.3
11720616_a_at	-0.343852	-0.356082	-0.417469	0.343851	0.487012	0.540326	0.000722646	0.000191293	-1.77711	-0.829531	1.77711	down	DNM1	1759	0006184 // GTP catabolic process // traceable author statement /// 0006184 // GTP catabolic process // inferred from electronic annotation /// 0006897 // endocytosis // inferred from mutant phenotype /// 0006897 // endocytosis // inferred from electronic annotation /// 0006898 // receptor-mediated endocytosis // inferred from mutant phenotype /// 0007032 // endosome organization // inferred from …	0005737 // cytoplasm // inferred from electronic annotation /// 0005856 // cytoskeleton // inferred from electronic annotation /// 0005874 // microtubule // inferred from electronic annotation /// 0030117 // membrane coat // inferred from electronic annotation	0000166 // nucleotide binding // inferred from electronic annotation /// 0003924 // GTPase activity // inferred from electronic annotation /// 0003924 // GTPase activity // traceable author statement /// 0005515 // protein binding // inferred from physical interaction /// 0005525 // GTP binding // inferred from electronic annotation /// 0005543 // phospholipid binding // inferred from electronic …	chr9:130965636-131017516 (+) // 93.96 // q34.11
11732465_a_at	0.33518	0.393243	0.272244	-0.272244	-0.531855	-0.531855	0.00181376	0.00112667	1.71579	0.778873	1.71579	up	USP44	84101	0006508 // proteolysis // inferred from electronic annotation /// 0006511 // ubiquitin-dependent protein catabolic process // inferred from electronic annotation /// 0007049 // cell cycle // inferred from electronic annotation /// 0007067 // mitosis // inferred from electronic annotation /// 0016579 // protein deubiquitination // inferred from direct assay /// 0051301 // cell division // inferred…	0005634 // nucleus // inferred from direct assay /// 0005634 // nucleus // inferred from electronic annotation	0004221 // ubiquitin thiolesterase activity // inferred from mutant phenotype /// 0004221 // ubiquitin thiolesterase activity // inferred from electronic annotation /// 0004843 // ubiquitin-specific protease activity // inferred from direct assay /// 0005515 // protein binding // inferred from physical interaction /// 0008233 // peptidase activity // inferred from electronic annotation /// 000823…	chr12:95910889-95945266 (-) // 99.17 // q22
11716854_s_at	-0.536646	-0.521648	-0.458697	0.458697	0.467963	0.549495	0.000232749	1.17959e-05	-1.99684	-0.997716	1.99684	down	IMPAD1	54928	0001501 // skeletal system development // inferred from electronic annotation /// 0001958 // endochondral ossification // inferred from electronic annotation /// 0002063 // chondrocyte development // inferred from electronic annotation /// 0006021 // inositol biosynthetic process // inferred from electronic annotation /// 0009791 // post-embryonic development // inferred from electronic annotatio…	0005794 // Golgi apparatus // inferred from direct assay /// 0005794 // Golgi apparatus // inferred from electronic annotation /// 0016020 // membrane // inferred from electronic annotation /// 0016021 // integral to membrane // inferred from electronic annotation	0008254 // 3'-nucleotidase activity // inferred from electronic annotation /// 0008441 // 3'(2'),5'-bisphosphate nucleotidase activity // inferred from electronic annotation /// 0008934 // inositol monophosphate 1-phosphatase activity // inferred from electronic annotation /// 0016787 // hydrolase activity // inferred from electronic annotation /// 0046872 // metal ion binding // inferred from el…	chr8:57870491-57906446 (-) // 91.71 // q12.1
11722843_a_at	-0.394526	-0.251891	-0.415256	0.251892	0.326412	0.321466	0.000917018	0.000323139	-1.57332	-0.653815	1.57332	down	ENAH	55740	0001843 // neural tube closure // inferred from electronic annotation /// 0007411 // axon guidance // traceable author statement /// 0007411 // axon guidance // inferred from electronic annotation /// 0008154 // actin polymerization or depolymerization // inferred from electronic annotation /// 0030036 // actin cytoskeleton organization // inferred from electronic annotation /// 0046907 // intrac…	0001725 // stress fiber // inferred from electronic annotation /// 0005622 // intracellular // inferred from electronic annotation /// 0005625 // soluble fraction // inferred from electronic annotation /// 0005737 // cytoplasm // inferred from direct assay /// 0005737 // cytoplasm // inferred from electronic annotation /// 0005829 // cytosol // traceable author statement /// 0005856 // cytoskelet…	0003779 // actin binding // inferred from electronic annotation /// 0017124 // SH3 domain binding // inferred from electronic annotation /// 0050699 // WW domain binding // inferred from physical interaction	chr1:225674530-225840816 (-) // 85.53 // q42.12
11758563_at	0.41973	0.318928	0.325294	-0.318928	-0.324696	-0.339371	0.00034483	3.29304e-05	1.60471	0.682315	1.60471	up	METTL21A	100506290 /// 100653153 /// 151194	0032259 // methylation // inferred from electronic annotation	0016020 // membrane // inferred from electronic annotation /// 0016021 // integral to membrane // inferred from electronic annotation	0008168 // methyltransferase activity // inferred from electronic annotation /// 0016740 // transferase activity // inferred from electronic annotation	chr2:208477464-208477880 (-) // 98.81 // q33.3
11728635_a_at	-0.702423	-0.529011	-0.835658	0.571924	0.52901	0.542959	0.000663306	0.000160027	-2.35707	-1.23699	2.35707	down	AP4E1	23431	0006810 // transport // inferred from electronic annotation /// 0006886 // intracellular protein transport // inferred from electronic annotation /// 0015031 // protein transport // inferred from electronic annotation /// 0016192 // vesicle-mediated transport // inferred from electronic annotation	0005794 // Golgi apparatus // inferred from electronic annotation /// 0030117 // membrane coat // inferred from electronic annotation /// 0030126 // COPI vesicle coat // inferred from electronic annotation	0005198 // structural molecule activity // inferred from electronic annotation	chr15:51200868-51298097 (+) // 92.67 // q21.2
11736429_at	-0.521123	-0.621543	-0.61781	0.620688	0.521123	0.828015	0.000748759	0.000206516	-2.36761	-1.24343	2.36761	down	STYX	6815	0006470 // protein dephosphorylation // not recorded /// 0007283 // spermatogenesis // not recorded /// 0016311 // dephosphorylation // inferred from electronic annotation	0005737 // cytoplasm // not recorded	0004721 // phosphoprotein phosphatase activity // inferred from electronic annotation /// 0008138 // protein tyrosine/serine/threonine phosphatase activity // not recorded /// 0016787 // hydrolase activity // inferred from electronic annotation /// 0016791 // phosphatase activity // inferred from electronic annotation	chr14:53196877-53241703 (+) // 92.63 // q22.1
11728997_at	-0.411639	-0.443739	-0.393407	0.500227	0.476781	0.393407	0.000269003	1.63973e-05	-1.83155	-0.873067	1.83155	down	IQGAP3	128239	0000082 // G1/S transition of mitotic cell cycle // inferred from electronic annotation /// 0000187 // activation of MAPK activity // inferred from electronic annotation /// 0001934 // positive regulation of protein phosphorylation // inferred from electronic annotation /// 0007165 // signal transduction // inferred from electronic annotation /// 0007264 // small GTPase mediated signal transducti…	0005622 // intracellular // inferred from electronic annotation /// 0005737 // cytoplasm // inferred from electronic annotation /// 0005911 // cell-cell junction // inferred from electronic annotation /// 0016328 // lateral plasma membrane // inferred from electronic annotation	0005096 // GTPase activator activity // inferred from electronic annotation /// 0005099 // Ras GTPase activator activity // inferred from electronic annotation /// 0005516 // calmodulin binding // inferred from electronic annotation /// 0017016 // Ras GTPase binding // inferred from electronic annotation /// 0017048 // Rho GTPase binding // inferred from electronic annotation	chr1:156495196-156542396 (-) // 99.23 // q22
11743773_s_at	-0.570332	-0.278179	-0.241831	0.299734	0.267895	0.241831	0.0046346	0.00385133	-1.55107	-0.633267	1.55107	down	LZTFL1	54585				chr3:45865444-45883658 (-) // 98.44 // p21.31
11720065_at	-0.328772	-0.310068	-0.357423	0.310068	0.327559	0.365906	0.000197464	6.42815e-06	-1.58733	-0.666599	1.58733	down	C12orf4	57102				chr12:4596895-4647695 (-) // 97.2 // p13.32
11746162_a_at	-0.817927	-0.748578	-0.744785	0.750779	0.744785	0.751138	0.0001129	3.64515e-07	-2.86658	-1.51933	2.86658	down	FAM49B	51571				chr8:130853717-131028930 (-) // 91.48 // q24.21
11732132_a_at	-0.251466	-0.327154	-0.301518	0.351955	0.271587	0.251466	0.00054098	0.000102758	-1.50009	-0.585049	1.50009	down	IDS	3423	0008152 // metabolic process // inferred from electronic annotation	0005764 // lysosome // inferred from electronic annotation	0003824 // catalytic activity // inferred from electronic annotation /// 0004423 // iduronate-2-sulfatase activity // inferred from electronic annotation /// 0004423 // iduronate-2-sulfatase activity // traceable author statement /// 0008484 // sulfuric ester hydrolase activity // inferred from electronic annotation /// 0016787 // hydrolase activity // inferred from electronic annotation /// 0046…	chrX:148560300-148587073 (-) // 81.87 // q28
11757828_s_at	-0.340579	-0.470879	-0.470879	0.446191	0.389312	0.340579	0.00054098	0.000102751	-1.76476	-0.819473	1.76476	down	ATG5	9474	0000045 // autophagic vacuole assembly // inferred from sequence or structural similarity /// 0000045 // autophagic vacuole assembly // inferred from electronic annotation /// 0001974 // blood vessel remodeling // inferred from electronic annotation /// 0006914 // autophagy // inferred from electronic annotation /// 0006914 // autophagy // inferred from sequence or structural similarity /// 00069…	0005737 // cytoplasm // inferred from electronic annotation /// 0005737 // cytoplasm // inferred from sequence or structural similarity /// 0005776 // autophagic vacuole // inferred from direct assay /// 0005776 // autophagic vacuole // inferred from electronic annotation /// 0034045 // pre-autophagosomal structure membrane // inferred from sequence or structural similarity /// 0034045 // pre-aut…	0005515 // protein binding // inferred from physical interaction	chr6:106632284-106632790 (-) // 92.29 // q21
11743051_s_at	-0.317637	-0.313573	-0.288395	0.379968	0.288395	0.355194	0.000300178	2.32599e-05	-1.56669	-0.647721	1.56669	down	CDKN2C	1031	0000079 // regulation of cyclin-dependent protein kinase activity // inferred from direct assay /// 0000080 // G1 phase of mitotic cell cycle // traceable author statement /// 0000082 // G1/S transition of mitotic cell cycle // inferred from direct assay /// 0000278 // mitotic cell cycle // traceable author statement /// 0006917 // induction of apoptosis // inferred from direct assay /// 0007049 …	0005634 // nucleus // inferred from direct assay /// 0005737 // cytoplasm // inferred from direct assay /// 0005829 // cytosol // traceable author statement	0004861 // cyclin-dependent protein kinase inhibitor activity // inferred from direct assay /// 0016301 // kinase activity // inferred from electronic annotation /// 0019901 // protein kinase binding // inferred from physical interaction	chr1:51426416-51440476 (+) // 94.26 // p32.3
11742722_at	-0.569656	-0.55809	-0.683413	0.647841	0.55809	0.656567	0.000273316	1.76868e-05	-2.33683	-1.22455	2.33683	down	LRRC58	116064				chr3:120043318-120068214 (-) // 81.65 // q13.33
11720543_at	-0.843973	-0.712999	-0.650876	0.692601	0.650876	0.660399	0.000273316	1.7633e-05	-2.64617	-1.40391	2.64617	down	B3GALNT2	148789	0000226 // microtubule cytoskeleton organization // inferred from electronic annotation /// 0006412 // translation // inferred from electronic annotation /// 0006457 // protein folding // traceable author statement /// 0006486 // protein glycosylation // inferred from electronic annotation /// 0007023 // post-chaperonin tubulin folding pathway // inferred from direct assay /// 0007409 // axonogen…	0000139 // Golgi membrane // inferred from electronic annotation /// 0005622 // intracellular // inferred from electronic annotation /// 0005737 // cytoplasm // inferred from electronic annotation /// 0005794 // Golgi apparatus // inferred from electronic annotation /// 0005840 // ribosome // inferred from electronic annotation /// 0005856 // cytoskeleton // inferred from electronic annotation //…	0003735 // structural constituent of ribosome // inferred from electronic annotation /// 0008378 // galactosyltransferase activity // inferred from electronic annotation /// 0016740 // transferase activity // inferred from electronic annotation /// 0016757 // transferase activity, transferring glycosyl groups // inferred from electronic annotation /// 0051087 // chaperone binding // traceable aut…	chr1:235610442-235667884 (-) // 91.82 // q42.3
11717756_s_at	0.350894	0.419124	0.370903	-0.3748	-0.400367	-0.350894	0.000197464	6.88969e-06	1.6884	0.75566	1.6884	up	RALA	5898	0000910 // cytokinesis // inferred from direct assay /// 0006184 // GTP catabolic process // inferred from electronic annotation /// 0006887 // exocytosis // inferred from electronic annotation /// 0006935 // chemotaxis // traceable author statement /// 0007049 // cell cycle // inferred from electronic annotation /// 0007165 // signal transduction // traceable author statement /// 0007165 // sign…	0005886 // plasma membrane // inferred from direct assay /// 0005886 // plasma membrane // inferred from electronic annotation /// 0009986 // cell surface // inferred from direct assay /// 0009986 // cell surface // inferred from electronic annotation /// 0016020 // membrane // inferred from electronic annotation /// 0030139 // endocytic vesicle // inferred from direct assay /// 0030496 // midbod…	0000166 // nucleotide binding // inferred from electronic annotation /// 0003924 // GTPase activity // inferred from electronic annotation /// 0005515 // protein binding // inferred from physical interaction /// 0005525 // GTP binding // inferred from electronic annotation /// 0005525 // GTP binding // traceable author statement /// 0031755 // Edg-2 lysophosphatidic acid receptor binding // infer…	chr7:39663081-39747816 (+) // 98.03 // p14.1
11738047_a_at	-0.340284	-0.41309	-0.563417	0.47288	0.423772	0.340284	0.000973702	0.000366438	-1.80405	-0.851243	1.80405	down	ELOVL7	79993	0006633 // fatty acid biosynthetic process // inferred from electronic annotation /// 0008610 // lipid biosynthetic process // inferred from electronic annotation /// 0019367 // fatty acid elongation, saturated fatty acid // inferred from direct assay /// 0019432 // triglyceride biosynthetic process // traceable author statement /// 0034626 // fatty acid elongation, polyunsaturated fatty acid // …	0005783 // endoplasmic reticulum // inferred from direct assay /// 0005783 // endoplasmic reticulum // inferred from electronic annotation /// 0005789 // endoplasmic reticulum membrane // traceable author statement /// 0005789 // endoplasmic reticulum membrane // inferred from electronic annotation /// 0016020 // membrane // inferred from electronic annotation /// 0016021 // integral to membrane …	0005515 // protein binding // inferred from physical interaction /// 0016740 // transferase activity // inferred from electronic annotation /// 0016747 // transferase activity, transferring acyl groups other than amino-acyl groups // inferred from electronic annotation	chr5:60047616-60140216 (-) // 86.79 // q12.1
11739367_at	-0.431527	-0.313036	-0.517224	0.313036	0.325997	0.352211	0.000800158	0.000239126	-1.68297	-0.75101	1.68297	down	ASPH	444	0006936 // muscle contraction // traceable author statement /// 0007389 // pattern specification process // inferred from electronic annotation /// 0008285 // negative regulation of cell proliferation // inferred from electronic annotation /// 0010524 // positive regulation of calcium ion transport into cytosol // inferred from direct assay /// 0010880 // regulation of release of sequestered calc…	0005783 // endoplasmic reticulum // traceable author statement /// 0005783 // endoplasmic reticulum // inferred from electronic annotation /// 0005789 // endoplasmic reticulum membrane // non-traceable author statement /// 0005789 // endoplasmic reticulum membrane // traceable author statement /// 0005789 // endoplasmic reticulum membrane // inferred from electronic annotation /// 0005886 // plas…	0004597 // peptide-aspartate beta-dioxygenase activity // inferred from electronic annotation /// 0004597 // peptide-aspartate beta-dioxygenase activity // traceable author statement /// 0005198 // structural molecule activity // traceable author statement /// 0005509 // calcium ion binding // non-traceable author statement /// 0005509 // calcium ion binding // traceable author statement /// 0005…	chr8:62413114-62627199 (-) // 97.56 // q12.3
11739506_a_at	-0.361576	-0.46715	-0.701963	0.361576	0.415141	0.391933	0.00158453	0.000903928	-1.86578	-0.899779	1.86578	down	LONRF2	164832	0006508 // proteolysis // inferred from electronic annotation		0004176 // ATP-dependent peptidase activity // inferred from electronic annotation /// 0008270 // zinc ion binding // inferred from electronic annotation /// 0046872 // metal ion binding // inferred from electronic annotation	chr2:100889363-100939195 (-) // 63.39 // q11.2
11724476_a_at	0.323132	0.246027	0.274669	-0.246027	-0.345886	-0.416177	0.000938885	0.000340219	1.53401	0.617305	1.53401	up	MTUS1	57509		0005634 // nucleus // inferred from electronic annotation /// 0005737 // cytoplasm // inferred from electronic annotation /// 0005739 // mitochondrion // inferred from electronic annotation /// 0005794 // Golgi apparatus // inferred from electronic annotation /// 0005815 // microtubule organizing center // inferred from electronic annotation /// 0005819 // spindle // inferred from electronic anno…		chr8:17501307-17555246 (-) // 97.07 // p22
11748713_a_at	-0.62808	-0.522779	-0.589191	0.522779	0.654228	0.588223	0.000274328	1.80996e-05	-2.24767	-1.16843	2.24767	down	ASPM	259266	0007049 // cell cycle // inferred from electronic annotation /// 0007067 // mitosis // inferred from electronic annotation /// 0021873 // forebrain neuroblast division // inferred from electronic annotation /// 0045665 // negative regulation of neuron differentiation // inferred from electronic annotation /// 0045769 // negative regulation of asymmetric cell division // inferred from electronic a…	0000922 // spindle pole // inferred from electronic annotation /// 0005634 // nucleus // inferred from electronic annotation /// 0005737 // cytoplasm // inferred from electronic annotation	0005516 // calmodulin binding // inferred from electronic annotation	chr1:197057249-197115567 (-) // 97.32 // q31.3
11728253_a_at	-0.455871	-0.505702	-0.467105	0.46722	0.477098	0.455871	0.000133412	5.33224e-07	-1.92246	-0.942955	1.92246	down	NMNAT2	23057	0006766 // vitamin metabolic process // traceable author statement /// 0006767 // water-soluble vitamin metabolic process // traceable author statement /// 0009058 // biosynthetic process // inferred from electronic annotation /// 0009435 // NAD biosynthetic process // inferred by curator /// 0009435 // NAD biosynthetic process // inferred from electronic annotation /// 0019363 // pyridine nucleo…	0000139 // Golgi membrane // traceable author statement /// 0005634 // nucleus // inferred from direct assay /// 0005737 // cytoplasm // inferred from direct assay /// 0005737 // cytoplasm // inferred from electronic annotation /// 0005770 // late endosome // inferred from electronic annotation /// 0005794 // Golgi apparatus // inferred from direct assay /// 0005794 // Golgi apparatus // inferred…	0000166 // nucleotide binding // inferred from electronic annotation /// 0000309 // nicotinamide-nucleotide adenylyltransferase activity // traceable author statement /// 0000309 // nicotinamide-nucleotide adenylyltransferase activity // inferred from electronic annotation /// 0004515 // nicotinate-nucleotide adenylyltransferase activity // inferred from direct assay /// 0004515 // nicotinate-nuc…	chr1:183217109-183387988 (-) // 92.77 // q25.3
11718012_at	0.318851	0.372558	0.314528	-0.360585	-0.315875	-0.314528	0.000228709	1.01005e-05	1.58627	0.665641	1.58627	up	IRS2	8660	0002053 // positive regulation of mesenchymal cell proliferation // inferred from electronic annotation /// 0002903 // negative regulation of B cell apoptotic process // inferred from sequence or structural similarity /// 0002903 // negative regulation of B cell apoptotic process // inferred from electronic annotation /// 0006006 // glucose metabolic process // traceable author statement /// 0007…	0005737 // cytoplasm // inferred from electronic annotation /// 0005792 // microsome // inferred from electronic annotation /// 0005829 // cytosol // traceable author statement /// 0005829 // cytosol // inferred from electronic annotation /// 0005886 // plasma membrane // traceable author statement /// 0005886 // plasma membrane // inferred from electronic annotation	0004871 // signal transducer activity // inferred from electronic annotation /// 0004871 // signal transducer activity // traceable author statement /// 0005158 // insulin receptor binding // inferred from electronic annotation /// 0005515 // protein binding // inferred from physical interaction /// 0005543 // phospholipid binding // inferred from electronic annotation /// 0019901 // protein kina…	chr13:110406183-110438915 (-) // 86.22 // q34
11718138_at	-0.284223	-0.354127	-0.342178	0.284223	0.541854	0.364091	0.00147752	0.000794304	-1.65126	-0.723566	1.65126	down	PDXK	8566	0006766 // vitamin metabolic process // traceable author statement /// 0006767 // water-soluble vitamin metabolic process // traceable author statement /// 0008283 // cell proliferation // inferred from direct assay /// 0009443 // pyridoxal 5'-phosphate salvage // inferred from electronic annotation /// 0016310 // phosphorylation // inferred from electronic annotation /// 0042816 // vitamin B6 me…	0005634 // nucleus // inferred from direct assay /// 0005730 // nucleolus // inferred from direct assay /// 0005737 // cytoplasm // inferred from direct assay /// 0005737 // cytoplasm // inferred from electronic annotation /// 0005829 // cytosol // inferred from direct assay /// 0005829 // cytosol // traceable author statement	0000166 // nucleotide binding // inferred from electronic annotation /// 0000287 // magnesium ion binding // inferred from direct assay /// 0005524 // ATP binding // inferred from direct assay /// 0005524 // ATP binding // inferred from electronic annotation /// 0008270 // zinc ion binding // inferred from direct assay /// 0008478 // pyridoxal kinase activity // inferred from direct assay /// 000…	chr21:45138994-45182178 (+) // 91.58 // q22.3
11735323_at	0.247721	0.314889	0.377821	-0.360882	-0.249106	-0.247722	0.000953349	0.00035029	1.51507	0.599381	1.51507	up	ZNF441	126068	0006351 // transcription, DNA-dependent // inferred from electronic annotation /// 0006355 // regulation of transcription, DNA-dependent // inferred from electronic annotation	0005622 // intracellular // inferred from electronic annotation /// 0005634 // nucleus // inferred from electronic annotation	0003676 // nucleic acid binding // inferred from electronic annotation /// 0003677 // DNA binding // inferred from electronic annotation /// 0008270 // zinc ion binding // inferred from electronic annotation /// 0046872 // metal ion binding // inferred from electronic annotation	chr19:11877814-11893890 (+) // 65.73 // p13.2
11752555_a_at	-0.357633	-0.423655	-0.422185	0.432425	0.460685	0.357634	0.000317451	2.65928e-05	-1.76305	-0.818072	1.76305	down	FMR1	2332	0006810 // transport // inferred from electronic annotation /// 0007417 // central nervous system development // inferred from electronic annotation /// 0045947 // negative regulation of translational initiation // inferred from sequence or structural similarity /// 0051028 // mRNA transport // inferred from electronic annotation	0005625 // soluble fraction // traceable author statement /// 0005634 // nucleus // inferred from electronic annotation /// 0005654 // nucleoplasm // traceable author statement /// 0005730 // nucleolus // traceable author statement /// 0005730 // nucleolus // inferred from electronic annotation /// 0005737 // cytoplasm // traceable author statement /// 0005737 // cytoplasm // inferred from electr…	0003723 // RNA binding // inferred from electronic annotation /// 0003723 // RNA binding // traceable author statement /// 0003729 // mRNA binding // traceable author statement /// 0005515 // protein binding // inferred from physical interaction	chrX:147011720-147030879 (+) // 94.6 // q27.3
11734778_a_at	0.436325	0.291793	0.257387	-0.327596	-0.257387	-0.278911	0.00108786	0.000462356	1.53312	0.616467	1.53312	up	PCTP	58488	0006810 // transport // inferred from electronic annotation /// 0006869 // lipid transport // non-traceable author statement /// 0006869 // lipid transport // inferred from electronic annotation /// 0008203 // cholesterol metabolic process // inferred from electronic annotation /// 0015914 // phospholipid transport // inferred from direct assay	0005737 // cytoplasm // inferred from electronic annotation /// 0005829 // cytosol // non-traceable author statement /// 0005829 // cytosol // traceable author statement	0008289 // lipid binding // inferred from electronic annotation /// 0008525 // phosphatidylcholine transporter activity // inferred from direct assay /// 0008525 // phosphatidylcholine transporter activity // traceable author statement /// 0031210 // phosphatidylcholine binding // inferred from direct assay	chr17:53828339-53854735 (+) // 96.5 // q22
11732699_a_at	-0.437657	-0.355381	-0.358048	0.463009	0.599875	0.355381	0.000950503	0.000348272	-1.81058	-0.856451	1.81058	down	PKIB	5570	0006469 // negative regulation of protein kinase activity // inferred from electronic annotation		0004860 // protein kinase inhibitor activity // inferred from electronic annotation /// 0004862 // cAMP-dependent protein kinase inhibitor activity // inferred from electronic annotation	chr6:122931376-123047517 (+) // 96.48 // q22.31
11754176_a_at	0.682773	0.472222	0.733707	-0.767291	-0.472223	-0.749409	0.00112009	0.000487755	2.44959	1.29254	2.44959	up	IL24	11009	0006915 // apoptotic process // inferred from electronic annotation /// 0006915 // apoptotic process // traceable author statement /// 0006916 // anti-apoptosis // traceable author statement /// 0006968 // cellular defense response // traceable author statement	0005576 // extracellular region // inferred from electronic annotation /// 0005615 // extracellular space // inferred from electronic annotation /// 0016020 // membrane // inferred from electronic annotation /// 0016021 // integral to membrane // inferred from electronic annotation	0005125 // cytokine activity // inferred from electronic annotation	chr1:207070787-207076438 (+) // 98.78 // q32.1
11742893_at	-0.402973	-0.476518	-0.489625	0.531844	0.45091	0.402972	0.00036601	3.80484e-05	-1.88986	-0.918281	1.88986	down	HBXIP	10542	0006916 // anti-apoptosis // inferred from direct assay /// 0009615 // response to virus // traceable author statement /// 0019079 // viral genome replication // traceable author statement /// 0043154 // negative regulation of cysteine-type endopeptidase activity involved in apoptotic process // inferred from direct assay	0005737 // cytoplasm // inferred from direct assay /// 0005737 // cytoplasm // inferred from electronic annotation /// 0005829 // cytosol // inferred from direct assay	0005515 // protein binding // inferred from physical interaction	chr1:110943870-110950564 (-) // 93.75 // p13.3
11746461_a_at	-0.453917	-0.317546	-0.2373	0.237299	0.25407	0.276546	0.00144868	0.000769393	-1.50757	-0.592226	1.50757	down	TACC3	10460	0000226 // microtubule cytoskeleton organization // inferred from electronic annotation /// 0006950 // response to stress // inferred from electronic annotation /// 0008283 // cell proliferation // inferred from electronic annotation /// 0021987 // cerebral cortex development // inferred from electronic annotation /// 0022008 // neurogenesis // inferred from electronic annotation /// 0022027 // i…	0005737 // cytoplasm // inferred from direct assay /// 0005737 // cytoplasm // inferred from electronic annotation /// 0005813 // centrosome // inferred from direct assay /// 0005813 // centrosome // inferred from electronic annotation	0019904 // protein domain specific binding // inferred from electronic annotation	chr4:1723218-1740443 (+) // 94.08 // p16.3
11758198_s_at	0.375875	0.334921	0.429434	-0.334921	-0.375287	-0.372684	0.000269003	1.66158e-05	1.67138	0.741041	1.67138	up	DDIT3	1649	0001975 // response to amphetamine // inferred from electronic annotation /// 0006351 // transcription, DNA-dependent // inferred from electronic annotation /// 0006355 // regulation of transcription, DNA-dependent // non-traceable author statement /// 0006355 // regulation of transcription, DNA-dependent // inferred from electronic annotation /// 0006355 // regulation of transcription, DNA-depen…	0005634 // nucleus // inferred from electronic annotation /// 0005654 // nucleoplasm // traceable author statement /// 0005737 // cytoplasm // inferred from electronic annotation	0003677 // DNA binding // inferred from direct assay /// 0003677 // DNA binding // inferred from electronic annotation /// 0003700 // sequence-specific DNA binding transcription factor activity // inferred from electronic annotation /// 0003700 // sequence-specific DNA binding transcription factor activity // non-traceable author statement /// 0003714 // transcription corepressor activity // trac…	chr12:57910470-57914294 (-) // 86.36 // q13.3
11718230_a_at	0.367518	0.326526	0.280747	-0.282515	-0.388268	-0.280747	0.000585769	0.000122551	1.56061	0.642107	1.56061	up	HLA-F	3134	0002474 // antigen processing and presentation of peptide antigen via MHC class I // traceable author statement /// 0002474 // antigen processing and presentation of peptide antigen via MHC class I // inferred from electronic annotation /// 0002479 // antigen processing and presentation of exogenous peptide antigen via MHC class I, TAP-dependent // traceable author statement /// 0002480 // antige…	0000139 // Golgi membrane // traceable author statement /// 0005886 // plasma membrane // traceable author statement /// 0012507 // ER to Golgi transport vesicle membrane // traceable author statement /// 0016020 // membrane // inferred from electronic annotation /// 0016021 // integral to membrane // inferred from electronic annotation /// 0030670 // phagocytic vesicle membrane // traceable auth…	0032393 // MHC class I receptor activity // traceable author statement	chr6:29691060-29694303 (+) // 95.16 // p22.1
11731392_at	0.894228	1.02451	0.716171	-0.716171	-1.03263	-0.803334	0.000710211	0.00018458	3.31502	1.72902	3.31502	up	IL20	50604	0042517 // positive regulation of tyrosine phosphorylation of Stat3 protein // traceable author statement /// 0045606 // positive regulation of epidermal cell differentiation // traceable author statement /// 0045618 // positive regulation of keratinocyte differentiation // traceable author statement /// 0050727 // regulation of inflammatory response // traceable author statement	0005576 // extracellular region // traceable author statement /// 0005576 // extracellular region // inferred from electronic annotation /// 0005615 // extracellular space // inferred from electronic annotation	0005102 // receptor binding // inferred from electronic annotation /// 0005125 // cytokine activity // inferred from electronic annotation /// 0045517 // interleukin-20 receptor binding // traceable author statement /// 0045517 // interleukin-20 receptor binding // inferred from electronic annotation	chr1:207038698-207042567 (+) // 94.41 // q32.1
11743923_at	-0.474236	-0.222073	-0.54257	0.222073	0.277423	0.228274	0.00346339	0.00269963	-1.57522	-0.65555	1.57522	down	TCFL5	100132911 /// 10732	0006351 // transcription, DNA-dependent // inferred from electronic annotation /// 0006355 // regulation of transcription, DNA-dependent // inferred from direct assay /// 0006355 // regulation of transcription, DNA-dependent // traceable author statement /// 0006355 // regulation of transcription, DNA-dependent // inferred from electronic annotation /// 0006366 // transcription from RNA polymeras…	0001673 // male germ cell nucleus // inferred from electronic annotation /// 0005634 // nucleus // inferred from direct assay /// 0005634 // nucleus // inferred from sequence or structural similarity /// 0005634 // nucleus // inferred from electronic annotation	0003677 // DNA binding // inferred from direct assay /// 0003677 // DNA binding // inferred from electronic annotation /// 0003700 // sequence-specific DNA binding transcription factor activity // traceable author statement /// 0046872 // metal ion binding // inferred from electronic annotation	chr20:61472365-61493115 (-) // 87.59 // q13.33
11745239_a_at	-0.26497	-0.290363	-0.317185	0.26497	0.383793	0.317823	0.000495606	8.22293e-05	-1.52947	-0.613035	1.52947	down	ATP9B	374868	0006812 // cation transport // inferred from electronic annotation /// 0008152 // metabolic process // inferred from electronic annotation /// 0015914 // phospholipid transport // inferred from electronic annotation /// 0015917 // aminophospholipid transport // non-traceable author statement /// 0045332 // phospholipid translocation // non-traceable author statement /// 0072600 // establishment o…	0005794 // Golgi apparatus // inferred from electronic annotation /// 0005802 // trans-Golgi network // inferred from direct assay /// 0016020 // membrane // inferred from electronic annotation /// 0016021 // integral to membrane // non-traceable author statement /// 0016021 // integral to membrane // inferred from electronic annotation /// 0048471 // perinuclear region of cytoplasm // inferred f…	0000166 // nucleotide binding // inferred from electronic annotation /// 0000287 // magnesium ion binding // inferred from electronic annotation /// 0003824 // catalytic activity // inferred from electronic annotation /// 0004012 // phospholipid-translocating ATPase activity // inferred from electronic annotation /// 0005524 // ATP binding // non-traceable author statement /// 0005524 // ATP bind…	chr18:76829396-77138141 (+) // 99.95 // q23
11733161_a_at	0.291169	0.32325	0.276528	-0.287207	-0.355662	-0.276528	0.000330812	2.88898e-05	1.51934	0.603448	1.51934	up	TNFAIP8	25816	0006915 // apoptotic process // inferred from electronic annotation /// 0006916 // anti-apoptosis // traceable author statement /// 0019987 // negative regulation of anti-apoptosis // inferred from mutant phenotype /// 0043154 // negative regulation of cysteine-type endopeptidase activity involved in apoptotic process // inferred from mutant phenotype	0005737 // cytoplasm // inferred from direct assay /// 0005737 // cytoplasm // inferred from electronic annotation	0043027 // cysteine-type endopeptidase inhibitor activity involved in apoptotic process // inferred from mutant phenotype	chr5:118604386-118730293 (+) // 97.56 // q23.1
11752674_a_at	-0.386717	-0.56341	-0.437201	0.386717	0.438865	0.475337	0.00054405	0.000105962	-1.86101	-0.896082	1.86101	down	SPDEF	25803	0000122 // negative regulation of transcription from RNA polymerase II promoter // inferred from direct assay /// 0000122 // negative regulation of transcription from RNA polymerase II promoter // inferred from electronic annotation /// 0006351 // transcription, DNA-dependent // inferred from electronic annotation /// 0006355 // regulation of transcription, DNA-dependent // inferred from electron…	0005634 // nucleus // inferred from electronic annotation	0003677 // DNA binding // inferred from electronic annotation /// 0003700 // sequence-specific DNA binding transcription factor activity // inferred from electronic annotation /// 0043565 // sequence-specific DNA binding // inferred from electronic annotation	chr6:34505767-34524110 (-) // 99.82 // p21.31
11756504_s_at	-0.265237	-0.339898	-0.400031	0.265237	0.290102	0.397253	0.000907336	0.000314704	-1.57198	-0.652586	1.57198	down	LOC728715	100509445 /// 144203 /// 728715		0005576 // extracellular region // inferred from electronic annotation /// 0005615 // extracellular space // inferred from electronic annotation	0004867 // serine-type endopeptidase inhibitor activity // inferred from electronic annotation	chr12:31264592-31272540 (-) // 82.85 // p11.21
11733034_s_at	-0.907308	-1.00259	-1.15445	0.907308	1.07393	0.921755	0.000304005	2.43204e-05	-3.96993	-1.98911	3.96993	down	LOC100289196	100289196 /// 100508939 /// 647087		0005576 // extracellular region // inferred from electronic annotation		chr7:135347239-135361164 (+) // 69.86 // q33
11718940_a_at	0.469687	0.469687	0.426361	-0.654906	-0.42636	-0.642054	0.000679427	0.000167616	2.04158	1.02969	2.04158	up	TNFAIP3	7128	0001922 // B-1 B cell homeostasis // inferred from electronic annotation /// 0001922 // B-1 B cell homeostasis // inferred from sequence or structural similarity /// 0002237 // response to molecule of bacterial origin // inferred from direct assay /// 0002237 // response to molecule of bacterial origin // inferred from electronic annotation /// 0002634 // regulation of germinal center formation /…	0005634 // nucleus // inferred from direct assay /// 0005634 // nucleus // inferred from electronic annotation /// 0005737 // cytoplasm // inferred from direct assay /// 0005737 // cytoplasm // inferred from electronic annotation /// 0005764 // lysosome // inferred from electronic annotation /// 0005813 // centrosome // inferred from direct assay /// 0005829 // cytosol // traceable author stateme…	0002020 // protease binding // inferred from physical interaction /// 0003677 // DNA binding // inferred from electronic annotation /// 0003824 // catalytic activity // inferred from electronic annotation /// 0004221 // ubiquitin thiolesterase activity // inferred from mutant phenotype /// 0004842 // ubiquitin-protein ligase activity // inferred from direct assay /// 0004843 // ubiquitin-specific…	chr6:138188723-138204449 (+) // 97.13 // q23.3
11743781_a_at	-0.30848	-0.273421	-0.349836	0.273421	0.318618	0.353544	0.000372856	4.04481e-05	-1.54304	-0.625774	1.54304	down	XRN1	54464	0000288 // nuclear-transcribed mRNA catabolic process, deadenylation-dependent decay // traceable author statement /// 0000956 // nuclear-transcribed mRNA catabolic process // inferred from mutant phenotype /// 0006139 // nucleobase-containing compound metabolic process // inferred from electronic annotation /// 0010467 // gene expression // traceable author statement /// 0016070 // RNA metabolic…	0005622 // intracellular // inferred from electronic annotation /// 0005737 // cytoplasm // inferred from direct assay /// 0005737 // cytoplasm // inferred from electronic annotation /// 0005794 // Golgi apparatus // inferred from direct assay /// 0005829 // cytosol // traceable author statement /// 0005886 // plasma membrane // inferred from direct assay /// 0045111 // intermediate filament cyto…	0003676 // nucleic acid binding // inferred from electronic annotation /// 0003677 // DNA binding // inferred from electronic annotation /// 0003723 // RNA binding // inferred from electronic annotation /// 0004518 // nuclease activity // inferred from electronic annotation /// 0004527 // exonuclease activity // inferred from electronic annotation /// 0005515 // protein binding // inferred from p…	chr3:142025448-142166853 (-) // 95.77 // q23
11755409_a_at	-0.246562	-0.263386	-0.305304	0.329995	0.391821	0.246562	0.000737782	0.000199162	-1.50999	-0.594543	1.50999	down	EP400	57634	0016568 // chromatin modification // inferred from electronic annotation /// 0043967 // histone H4 acetylation // inferred from direct assay /// 0043968 // histone H2A acetylation // inferred from direct assay	0005634 // nucleus // inferred from electronic annotation /// 0016607 // nuclear speck // inferred from sequence or structural similarity /// 0035267 // NuA4 histone acetyltransferase complex // inferred from direct assay	0000166 // nucleotide binding // inferred from electronic annotation /// 0003676 // nucleic acid binding // inferred from electronic annotation /// 0003677 // DNA binding // inferred from electronic annotation /// 0004386 // helicase activity // inferred from electronic annotation /// 0005524 // ATP binding // inferred from electronic annotation /// 0016787 // hydrolase activity // inferred from …	chr12:132560245-132563453 (+) // 98.02 // q24.33
11721588_at	0.437711	0.292557	0.3581	-0.63034	-0.495779	-0.292557	0.00214083	0.00143873	1.7847	0.835681	1.7847	up	TRAF1	7185	0006461 // protein complex assembly // traceable author statement /// 0006915 // apoptotic process // inferred from electronic annotation /// 0007165 // signal transduction // inferred from electronic annotation /// 0042981 // regulation of apoptotic process // inferred from direct assay /// 0042981 // regulation of apoptotic process // inferred from electronic annotation /// 0043123 // positive …	0005737 // cytoplasm // traceable author statement	0005515 // protein binding // inferred from physical interaction /// 0008270 // zinc ion binding // inferred from electronic annotation /// 0031625 // ubiquitin protein ligase binding // inferred from physical interaction /// 0031996 // thioesterase binding // inferred from physical interaction	chr9:123664431-123691047 (-) // 83.42 // q33.2
11746164_a_at	-0.535906	-0.382992	-0.311416	0.339477	0.317887	0.311417	0.00100592	0.00039066	-1.66213	-0.733032	1.66213	down	MEAF6	64769	0006351 // transcription, DNA-dependent // inferred from electronic annotation /// 0006355 // regulation of transcription, DNA-dependent // inferred from electronic annotation /// 0016568 // chromatin modification // inferred from electronic annotation /// 0043968 // histone H2A acetylation // inferred from direct assay /// 0043981 // histone H4-K5 acetylation // inferred from direct assay /// 00…	0005634 // nucleus // inferred from direct assay /// 0005634 // nucleus // inferred from electronic annotation /// 0005730 // nucleolus // inferred from direct assay /// 0005737 // cytoplasm // inferred from direct assay /// 0005813 // centrosome // inferred from direct assay /// 0035267 // NuA4 histone acetyltransferase complex // inferred from direct assay /// 0070776 // MOZ/MORF histone acetyl…	0005515 // protein binding // inferred from physical interaction	chr1:37962146-37980334 (-) // 89.81 // p34.3
11739025_a_at	-0.402882	-0.401158	-0.315253	0.435733	0.315253	0.464924	0.000622366	0.000136353	-1.71523	-0.778401	1.71523	down	HMGB1	3146	0000122 // negative regulation of transcription from RNA polymerase II promoter // inferred from mutant phenotype /// 0000902 // cell morphogenesis // inferred from electronic annotation /// 0001773 // myeloid dendritic cell activation // inferred from sequence or structural similarity /// 0002053 // positive regulation of mesenchymal cell proliferation // inferred from electronic annotation /// …	0000793 // condensed chromosome // inferred from direct assay /// 0005576 // extracellular region // traceable author statement /// 0005615 // extracellular space // inferred from direct assay /// 0005615 // extracellular space // inferred from electronic annotation /// 0005634 // nucleus // inferred from direct assay /// 0005634 // nucleus // inferred from electronic annotation /// 0005654 // nu…	0000400 // four-way junction DNA binding // inferred from electronic annotation /// 0000401 // open form four-way junction DNA binding // inferred from electronic annotation /// 0000402 // crossed form four-way junction DNA binding // inferred from electronic annotation /// 0003677 // DNA binding // inferred from electronic annotation /// 0003681 // bent DNA binding // inferred from electronic an…	chr13:31032880-31040079 (-) // 95.39 // q12.3
11742669_s_at	0.403175	0.44083	0.415702	-0.611487	-0.403175	-0.676199	0.000878812	0.000291895	1.97729	0.983523	1.97729	up	HIST1H4L	121504 /// 554313 /// 8294 /// 8359 /// 8360 /// 8361 /// 8362 /// 8363 /// 8364 /// 8365 /// 8366 /// 8367 /// 8368 /// 8370	0000723 // telomere maintenance // traceable author statement /// 0006325 // chromatin organization // non-traceable author statement /// 0006334 // nucleosome assembly // traceable author statement /// 0006334 // nucleosome assembly // inferred from electronic annotation /// 0034080 // CenH3-containing nucleosome assembly at centromere // traceable author statement /// 0045653 // negative regula…	0000786 // nucleosome // traceable author statement /// 0000786 // nucleosome // inferred from electronic annotation /// 0005576 // extracellular region // traceable author statement /// 0005634 // nucleus // inferred from direct assay /// 0005634 // nucleus // inferred from electronic annotation /// 0005654 // nucleoplasm // traceable author statement /// 0005694 // chromosome // inferred from e…	0003677 // DNA binding // traceable author statement /// 0003677 // DNA binding // inferred from electronic annotation /// 0005515 // protein binding // inferred from physical interaction	chr1:149804220-149804616 (+) // 100.0 // q21.2 /// chr1:149832329-149832725 (-) // 100.0 // q21.2
11740702_a_at	-0.464934	-0.420227	-0.344603	0.388252	0.344603	0.558281	0.000944303	0.000343635	-1.79042	-0.8403	1.79042	down	HMGB2	3148	0001938 // positive regulation of endothelial cell proliferation // inferred from direct assay /// 0006265 // DNA topological change // inferred from sequence or structural similarity /// 0006288 // base-excision repair, DNA ligation // inferred from direct assay /// 0006309 // apoptotic DNA fragmentation // traceable author statement /// 0006325 // chromatin organization // non-traceable author …	0000793 // condensed chromosome // inferred from direct assay /// 0005615 // extracellular space // inferred from direct assay /// 0005634 // nucleus // inferred from direct assay /// 0005634 // nucleus // inferred from electronic annotation /// 0005654 // nucleoplasm // traceable author statement /// 0005694 // chromosome // inferred from electronic annotation /// 0005730 // nucleolus // inferre…	0003677 // DNA binding // inferred from mutant phenotype /// 0003677 // DNA binding // inferred from electronic annotation /// 0003684 // damaged DNA binding // inferred from direct assay /// 0003690 // double-stranded DNA binding // inferred from sequence or structural similarity /// 0003697 // single-stranded DNA binding // inferred from sequence or structural similarity /// 0003700 // sequence…	chr4:174252526-174254977 (-) // 88.4 // q34.1
11742669_s_at	0.403175	0.44083	0.415702	-0.611487	-0.403175	-0.676199	0.000878812	0.000291895	1.97729	0.983523	1.97729	up	HIST1H4K	121504 /// 554313 /// 8294 /// 8359 /// 8360 /// 8361 /// 8362 /// 8363 /// 8364 /// 8365 /// 8366 /// 8367 /// 8368 /// 8370	0000723 // telomere maintenance // traceable author statement /// 0006325 // chromatin organization // non-traceable author statement /// 0006334 // nucleosome assembly // traceable author statement /// 0006334 // nucleosome assembly // inferred from electronic annotation /// 0034080 // CenH3-containing nucleosome assembly at centromere // traceable author statement /// 0045653 // negative regula…	0000786 // nucleosome // traceable author statement /// 0000786 // nucleosome // inferred from electronic annotation /// 0005576 // extracellular region // traceable author statement /// 0005634 // nucleus // inferred from direct assay /// 0005634 // nucleus // inferred from electronic annotation /// 0005654 // nucleoplasm // traceable author statement /// 0005694 // chromosome // inferred from e…	0003677 // DNA binding // traceable author statement /// 0003677 // DNA binding // inferred from electronic annotation /// 0005515 // protein binding // inferred from physical interaction	chr1:149804220-149804616 (+) // 100.0 // q21.2 /// chr1:149832329-149832725 (-) // 100.0 // q21.2
11754183_s_at	-0.370388	-0.363772	-0.267335	0.267335	0.348007	0.365426	0.000589538	0.000124822	-1.58091	-0.660755	1.58091	down	HMGB3	3149	0006310 // DNA recombination // inferred from sequence or structural similarity /// 0007275 // multicellular organismal development // traceable author statement	0005634 // nucleus // inferred from electronic annotation /// 0005694 // chromosome // inferred from electronic annotation	0003677 // DNA binding // inferred from electronic annotation /// 0003690 // double-stranded DNA binding // inferred from sequence or structural similarity /// 0008301 // DNA binding, bending // inferred from sequence or structural similarity /// 0008301 // DNA binding, bending // traceable author statement	chrX:150151762-150159246 (+) // 87.43 // q28
11717999_at	-0.514644	-0.541132	-0.5012	0.618759	0.5012	0.501691	0.000242389	1.30966e-05	-2.08427	-1.05954	2.08427	down	MPLKIP	136647	0007049 // cell cycle // inferred from electronic annotation /// 0007067 // mitosis // inferred from electronic annotation /// 0051301 // cell division // inferred from electronic annotation	0005634 // nucleus // inferred from direct assay /// 0005634 // nucleus // inferred from electronic annotation /// 0005737 // cytoplasm // inferred from direct assay /// 0005737 // cytoplasm // inferred from electronic annotation /// 0005813 // centrosome // inferred from direct assay /// 0005815 // microtubule organizing center // inferred from electronic annotation /// 0005856 // cytoskeleton /…	0005515 // protein binding // inferred from physical interaction	chr7:40172344-40174486 (-) // 86.28 // p14.1
11732462_at	-0.40681	-0.520081	-0.457739	0.406809	0.428095	0.43932	0.000242389	1.30399e-05	-1.84841	-0.886285	1.84841	down	ADAMTSL1	92949		0005576 // extracellular region // inferred from electronic annotation /// 0005578 // proteinaceous extracellular matrix // inferred from electronic annotation /// 0031012 // extracellular matrix // inferred from electronic annotation	0004222 // metalloendopeptidase activity // inferred from electronic annotation /// 0008233 // peptidase activity // inferred from electronic annotation /// 0008237 // metallopeptidase activity // inferred from electronic annotation /// 0008270 // zinc ion binding // inferred from electronic annotation /// 0016787 // hydrolase activity // inferred from electronic annotation	chr9:18473891-18910948 (+) // 99.27 // p22.2
11718848_a_at	0.504251	0.445682	0.412068	-0.412068	-0.448746	-0.554777	0.000411138	5.23077e-05	1.89982	0.925864	1.89982	up	BEX2	84707	0006915 // apoptotic process // inferred from electronic annotation /// 0007049 // cell cycle // inferred from electronic annotation /// 0042981 // regulation of apoptotic process // inferred from direct assay /// 0051726 // regulation of cell cycle // inferred from direct assay	0005634 // nucleus // inferred from electronic annotation /// 0005737 // cytoplasm // inferred from electronic annotation		chrX:102564275-102565974 (-) // 84.67 // q22.1
11724465_a_at	-0.462349	-0.440845	-0.532641	0.492373	0.440845	0.442154	0.000213158	8.60931e-06	-1.91463	-0.937069	1.91463	down	ANLN	54443	0000910 // cytokinesis // inferred from direct assay /// 0000921 // septin ring assembly // traceable author statement /// 0007049 // cell cycle // inferred from electronic annotation /// 0007067 // mitosis // inferred from electronic annotation /// 0007096 // regulation of exit from mitosis // traceable author statement /// 0051301 // cell division // inferred from electronic annotation	0005634 // nucleus // inferred from electronic annotation /// 0005737 // cytoplasm // inferred from electronic annotation /// 0005826 // actomyosin contractile ring // inferred from direct assay /// 0005856 // cytoskeleton // inferred from electronic annotation /// 0005938 // cell cortex // inferred from electronic annotation /// 0015629 // actin cytoskeleton // inferred from direct assay	0003779 // actin binding // inferred from direct assay /// 0003779 // actin binding // inferred from electronic annotation /// 0003779 // actin binding // traceable author statement /// 0005543 // phospholipid binding // inferred from electronic annotation	chr7:36429414-36493400 (+) // 95.98 // p14.2
11743858_at	0.274023	0.434457	0.386086	-0.559146	-0.548942	-0.274023	0.0021032	0.00140284	1.77222	0.825559	1.77222	up	IL33	90865	0002686 // negative regulation of leukocyte migration // inferred from electronic annotation /// 0002826 // negative regulation of T-helper 1 type immune response // inferred from electronic annotation /// 0002830 // positive regulation of type 2 immune response // inferred from electronic annotation /// 0010628 // positive regulation of gene expression // inferred from electronic annotation /// …	0005576 // extracellular region // inferred from electronic annotation /// 0005615 // extracellular space // inferred from electronic annotation	0005125 // cytokine activity // inferred from direct assay /// 0005125 // cytokine activity // inferred from electronic annotation /// 0005515 // protein binding // inferred from physical interaction	chr9:6215776-6257982 (+) // 99.19 // p24.1
11718325_at	0.502881	0.702044	0.726024	-0.513524	-0.531688	-0.502881	0.000497354	8.32565e-05	2.23408	1.15968	2.23408	up	SESN2	83667	0007050 // cell cycle arrest // inferred from electronic annotation	0005634 // nucleus // inferred from electronic annotation /// 0005737 // cytoplasm // inferred from direct assay		chr1:28585985-28609002 (+) // 97.04 // p35.3
11715435_s_at	-0.332605	-0.238099	-0.332605	0.238099	0.421366	0.341058	0.00113715	0.000503595	-1.55252	-0.634611	1.55252	down	TIMP3	7078	0007417 // central nervous system development // inferred from electronic annotation /// 0007568 // aging // inferred from electronic annotation /// 0007601 // visual perception // inferred from electronic annotation /// 0008624 // induction of apoptosis by extracellular signals // non-traceable author statement /// 0009612 // response to mechanical stimulus // inferred from electronic annotation…	0005576 // extracellular region // inferred from electronic annotation /// 0005578 // proteinaceous extracellular matrix // inferred from electronic annotation /// 0005578 // proteinaceous extracellular matrix // non-traceable author statement /// 0005604 // basement membrane // inferred from electronic annotation /// 0005737 // cytoplasm // inferred from electronic annotation /// 0031012 // extr…	0004857 // enzyme inhibitor activity // inferred from electronic annotation /// 0005515 // protein binding // inferred from physical interaction /// 0008191 // metalloendopeptidase inhibitor activity // traceable author statement /// 0008191 // metalloendopeptidase inhibitor activity // inferred from electronic annotation /// 0046872 // metal ion binding // inferred from electronic annotation	chr22:33193208-33259428 (+) // 89.71 // q12.3
11733897_a_at	0.318142	0.319738	0.286636	-0.315332	-0.286636	-0.41807	0.000522577	9.65297e-05	1.56719	0.648185	1.56719	up	TROVE2	6738	0006383 // transcription from RNA polymerase III promoter // traceable author statement	0005634 // nucleus // inferred from direct assay /// 0005730 // nucleolus // inferred from direct assay /// 0005737 // cytoplasm // inferred from direct assay /// 0005737 // cytoplasm // inferred from electronic annotation /// 0030529 // ribonucleoprotein complex // inferred from direct assay /// 0030529 // ribonucleoprotein complex // inferred from electronic annotation /// 0030529 // ribonucleo…	0003723 // RNA binding // inferred from electronic annotation /// 0003723 // RNA binding // traceable author statement	chr1:193028767-193055443 (+) // 97.73 // q31.2
11757759_s_at	-0.456843	-0.51302	-0.593266	0.500299	0.570598	0.456842	0.000365846	3.72045e-05	-2.04243	-1.03029	2.04243	down	PEG10	23089	0006915 // apoptotic process // inferred from electronic annotation /// 0030154 // cell differentiation // inferred from electronic annotation /// 0030512 // negative regulation of transforming growth factor beta receptor signaling pathway // inferred from direct assay	0005634 // nucleus // inferred from electronic annotation /// 0005737 // cytoplasm // inferred from direct assay /// 0005737 // cytoplasm // inferred from electronic annotation	0003676 // nucleic acid binding // inferred from electronic annotation /// 0003677 // DNA binding // inferred from electronic annotation /// 0005515 // protein binding // inferred from physical interaction /// 0008270 // zinc ion binding // inferred from electronic annotation /// 0046872 // metal ion binding // inferred from electronic annotation	chr7:94298171-94299006 (+) // 99.3 // q21.3
11756072_s_at	-0.403157	-0.413209	-0.40665	0.473934	0.403157	0.415457	0.000162617	2.84597e-06	-1.78822	-0.838521	1.78822	down	SAA2-SAA4	100528017 /// 6288 /// 6289	0006953 // acute-phase response // inferred from electronic annotation	0005576 // extracellular region // inferred from electronic annotation /// 0034364 // high-density lipoprotein particle // inferred from electronic annotation		chr11:18288455-18290866 (+) // 100.0 // p15.1 /// chr11:18267159-18269537 (-) // 99.48 // p15.1
11742669_s_at	0.403175	0.44083	0.415702	-0.611487	-0.403175	-0.676199	0.000878812	0.000291895	1.97729	0.983523	1.97729	up	HIST1H4A	121504 /// 554313 /// 8294 /// 8359 /// 8360 /// 8361 /// 8362 /// 8363 /// 8364 /// 8365 /// 8366 /// 8367 /// 8368 /// 8370	0000723 // telomere maintenance // traceable author statement /// 0006325 // chromatin organization // non-traceable author statement /// 0006334 // nucleosome assembly // traceable author statement /// 0006334 // nucleosome assembly // inferred from electronic annotation /// 0034080 // CenH3-containing nucleosome assembly at centromere // traceable author statement /// 0045653 // negative regula…	0000786 // nucleosome // traceable author statement /// 0000786 // nucleosome // inferred from electronic annotation /// 0005576 // extracellular region // traceable author statement /// 0005634 // nucleus // inferred from direct assay /// 0005634 // nucleus // inferred from electronic annotation /// 0005654 // nucleoplasm // traceable author statement /// 0005694 // chromosome // inferred from e…	0003677 // DNA binding // traceable author statement /// 0003677 // DNA binding // inferred from electronic annotation /// 0005515 // protein binding // inferred from physical interaction	chr1:149804220-149804616 (+) // 100.0 // q21.2 /// chr1:149832329-149832725 (-) // 100.0 // q21.2
11757349_a_at	0.534862	0.320129	0.468017	-0.640633	-0.320129	-0.38325	0.00230561	0.00159727	1.8519	0.889007	1.8519	up	FGA	2243	0002576 // platelet degranulation // traceable author statement /// 0007165 // signal transduction // inferred from electronic annotation /// 0007596 // blood coagulation // traceable author statement /// 0007596 // blood coagulation // inferred from electronic annotation /// 0007599 // hemostasis // inferred from electronic annotation /// 0030168 // platelet activation // inferred from electroni…	0005576 // extracellular region // non-traceable author statement /// 0005576 // extracellular region // traceable author statement /// 0005576 // extracellular region // inferred from electronic annotation /// 0005577 // fibrinogen complex // inferred from electronic annotation /// 0005577 // fibrinogen complex // traceable author statement /// 0005615 // extracellular space // inferred from dir…	0005102 // receptor binding // inferred from electronic annotation /// 0005515 // protein binding // inferred from physical interaction /// 0030674 // protein binding, bridging // inferred from electronic annotation /// 0043499 // eukaryotic cell surface binding // inferred from direct assay	chr4:155506434-155507487 (-) // 50.24 // q31.3
11742669_s_at	0.403175	0.44083	0.415702	-0.611487	-0.403175	-0.676199	0.000878812	0.000291895	1.97729	0.983523	1.97729	up	HIST1H4B	121504 /// 554313 /// 8294 /// 8359 /// 8360 /// 8361 /// 8362 /// 8363 /// 8364 /// 8365 /// 8366 /// 8367 /// 8368 /// 8370	0000723 // telomere maintenance // traceable author statement /// 0006325 // chromatin organization // non-traceable author statement /// 0006334 // nucleosome assembly // traceable author statement /// 0006334 // nucleosome assembly // inferred from electronic annotation /// 0034080 // CenH3-containing nucleosome assembly at centromere // traceable author statement /// 0045653 // negative regula…	0000786 // nucleosome // traceable author statement /// 0000786 // nucleosome // inferred from electronic annotation /// 0005576 // extracellular region // traceable author statement /// 0005634 // nucleus // inferred from direct assay /// 0005634 // nucleus // inferred from electronic annotation /// 0005654 // nucleoplasm // traceable author statement /// 0005694 // chromosome // inferred from e…	0003677 // DNA binding // traceable author statement /// 0003677 // DNA binding // inferred from electronic annotation /// 0005515 // protein binding // inferred from physical interaction	chr1:149804220-149804616 (+) // 100.0 // q21.2 /// chr1:149832329-149832725 (-) // 100.0 // q21.2
11742669_s_at	0.403175	0.44083	0.415702	-0.611487	-0.403175	-0.676199	0.000878812	0.000291895	1.97729	0.983523	1.97729	up	HIST1H4E	121504 /// 554313 /// 8294 /// 8359 /// 8360 /// 8361 /// 8362 /// 8363 /// 8364 /// 8365 /// 8366 /// 8367 /// 8368 /// 8370	0000723 // telomere maintenance // traceable author statement /// 0006325 // chromatin organization // non-traceable author statement /// 0006334 // nucleosome assembly // traceable author statement /// 0006334 // nucleosome assembly // inferred from electronic annotation /// 0034080 // CenH3-containing nucleosome assembly at centromere // traceable author statement /// 0045653 // negative regula…	0000786 // nucleosome // traceable author statement /// 0000786 // nucleosome // inferred from electronic annotation /// 0005576 // extracellular region // traceable author statement /// 0005634 // nucleus // inferred from direct assay /// 0005634 // nucleus // inferred from electronic annotation /// 0005654 // nucleoplasm // traceable author statement /// 0005694 // chromosome // inferred from e…	0003677 // DNA binding // traceable author statement /// 0003677 // DNA binding // inferred from electronic annotation /// 0005515 // protein binding // inferred from physical interaction	chr1:149804220-149804616 (+) // 100.0 // q21.2 /// chr1:149832329-149832725 (-) // 100.0 // q21.2
11742669_s_at	0.403175	0.44083	0.415702	-0.611487	-0.403175	-0.676199	0.000878812	0.000291895	1.97729	0.983523	1.97729	up	HIST1H4F	121504 /// 554313 /// 8294 /// 8359 /// 8360 /// 8361 /// 8362 /// 8363 /// 8364 /// 8365 /// 8366 /// 8367 /// 8368 /// 8370	0000723 // telomere maintenance // traceable author statement /// 0006325 // chromatin organization // non-traceable author statement /// 0006334 // nucleosome assembly // traceable author statement /// 0006334 // nucleosome assembly // inferred from electronic annotation /// 0034080 // CenH3-containing nucleosome assembly at centromere // traceable author statement /// 0045653 // negative regula…	0000786 // nucleosome // traceable author statement /// 0000786 // nucleosome // inferred from electronic annotation /// 0005576 // extracellular region // traceable author statement /// 0005634 // nucleus // inferred from direct assay /// 0005634 // nucleus // inferred from electronic annotation /// 0005654 // nucleoplasm // traceable author statement /// 0005694 // chromosome // inferred from e…	0003677 // DNA binding // traceable author statement /// 0003677 // DNA binding // inferred from electronic annotation /// 0005515 // protein binding // inferred from physical interaction	chr1:149804220-149804616 (+) // 100.0 // q21.2 /// chr1:149832329-149832725 (-) // 100.0 // q21.2
11752442_a_at	0.293634	0.368287	0.414528	-0.293674	-0.327445	-0.293634	0.000425536	5.66156e-05	1.58418	0.663734	1.58418	up	MIR20A	406953 /// 406979 /// 406980 /// 406982 /// 407048 /// 407975		0016020 // membrane // inferred from electronic annotation /// 0016021 // integral to membrane // inferred from electronic annotation		chr13:92001950-92004350 (+) // 99.16 // q31.3
11732219_a_at	0.286533	0.393408	0.349258	-0.291858	-0.286533	-0.414333	0.000747304	0.000204394	1.59546	0.673974	1.59546	up	TUBE1	51175	0006184 // GTP catabolic process // inferred from electronic annotation /// 0007017 // microtubule-based process // inferred from electronic annotation /// 0007018 // microtubule-based movement // inferred from electronic annotation /// 0007098 // centrosome cycle // traceable author statement /// 0051258 // protein polymerization // inferred from electronic annotation	0000242 // pericentriolar material // traceable author statement /// 0005737 // cytoplasm // inferred from electronic annotation /// 0005815 // microtubule organizing center // inferred from electronic annotation /// 0005856 // cytoskeleton // inferred from electronic annotation /// 0005874 // microtubule // inferred from electronic annotation /// 0043234 // protein complex // inferred from elect…	0000166 // nucleotide binding // inferred from electronic annotation /// 0003924 // GTPase activity // inferred from electronic annotation /// 0005198 // structural molecule activity // inferred from electronic annotation /// 0005200 // structural constituent of cytoskeleton // traceable author statement /// 0005525 // GTP binding // inferred from electronic annotation	chr6:112391860-112408751 (-) // 97.75 // q21
11725160_at	-0.523366	-0.35968	-0.469283	0.35968	0.634876	0.469919	0.00118474	0.000549322	-1.91711	-0.938934	1.91711	down	FBXW2	26190	0006464 // cellular protein modification process // traceable author statement /// 0006508 // proteolysis // traceable author statement /// 0016567 // protein ubiquitination // traceable author statement	0005737 // cytoplasm // inferred from electronic annotation	0004842 // ubiquitin-protein ligase activity // traceable author statement	chr9:123519253-123555749 (-) // 77.71 // q33.2
11742669_s_at	0.403175	0.44083	0.415702	-0.611487	-0.403175	-0.676199	0.000878812	0.000291895	1.97729	0.983523	1.97729	up	HIST1H4C	121504 /// 554313 /// 8294 /// 8359 /// 8360 /// 8361 /// 8362 /// 8363 /// 8364 /// 8365 /// 8366 /// 8367 /// 8368 /// 8370	0000723 // telomere maintenance // traceable author statement /// 0006325 // chromatin organization // non-traceable author statement /// 0006334 // nucleosome assembly // traceable author statement /// 0006334 // nucleosome assembly // inferred from electronic annotation /// 0034080 // CenH3-containing nucleosome assembly at centromere // traceable author statement /// 0045653 // negative regula…	0000786 // nucleosome // traceable author statement /// 0000786 // nucleosome // inferred from electronic annotation /// 0005576 // extracellular region // traceable author statement /// 0005634 // nucleus // inferred from direct assay /// 0005634 // nucleus // inferred from electronic annotation /// 0005654 // nucleoplasm // traceable author statement /// 0005694 // chromosome // inferred from e…	0003677 // DNA binding // traceable author statement /// 0003677 // DNA binding // inferred from electronic annotation /// 0005515 // protein binding // inferred from physical interaction	chr1:149804220-149804616 (+) // 100.0 // q21.2 /// chr1:149832329-149832725 (-) // 100.0 // q21.2
11742669_s_at	0.403175	0.44083	0.415702	-0.611487	-0.403175	-0.676199	0.000878812	0.000291895	1.97729	0.983523	1.97729	up	HIST1H4D	121504 /// 554313 /// 8294 /// 8359 /// 8360 /// 8361 /// 8362 /// 8363 /// 8364 /// 8365 /// 8366 /// 8367 /// 8368 /// 8370	0000723 // telomere maintenance // traceable author statement /// 0006325 // chromatin organization // non-traceable author statement /// 0006334 // nucleosome assembly // traceable author statement /// 0006334 // nucleosome assembly // inferred from electronic annotation /// 0034080 // CenH3-containing nucleosome assembly at centromere // traceable author statement /// 0045653 // negative regula…	0000786 // nucleosome // traceable author statement /// 0000786 // nucleosome // inferred from electronic annotation /// 0005576 // extracellular region // traceable author statement /// 0005634 // nucleus // inferred from direct assay /// 0005634 // nucleus // inferred from electronic annotation /// 0005654 // nucleoplasm // traceable author statement /// 0005694 // chromosome // inferred from e…	0003677 // DNA binding // traceable author statement /// 0003677 // DNA binding // inferred from electronic annotation /// 0005515 // protein binding // inferred from physical interaction	chr1:149804220-149804616 (+) // 100.0 // q21.2 /// chr1:149832329-149832725 (-) // 100.0 // q21.2
11742669_s_at	0.403175	0.44083	0.415702	-0.611487	-0.403175	-0.676199	0.000878812	0.000291895	1.97729	0.983523	1.97729	up	HIST1H4I	121504 /// 554313 /// 8294 /// 8359 /// 8360 /// 8361 /// 8362 /// 8363 /// 8364 /// 8365 /// 8366 /// 8367 /// 8368 /// 8370	0000723 // telomere maintenance // traceable author statement /// 0006325 // chromatin organization // non-traceable author statement /// 0006334 // nucleosome assembly // traceable author statement /// 0006334 // nucleosome assembly // inferred from electronic annotation /// 0034080 // CenH3-containing nucleosome assembly at centromere // traceable author statement /// 0045653 // negative regula…	0000786 // nucleosome // traceable author statement /// 0000786 // nucleosome // inferred from electronic annotation /// 0005576 // extracellular region // traceable author statement /// 0005634 // nucleus // inferred from direct assay /// 0005634 // nucleus // inferred from electronic annotation /// 0005654 // nucleoplasm // traceable author statement /// 0005694 // chromosome // inferred from e…	0003677 // DNA binding // traceable author statement /// 0003677 // DNA binding // inferred from electronic annotation /// 0005515 // protein binding // inferred from physical interaction	chr1:149804220-149804616 (+) // 100.0 // q21.2 /// chr1:149832329-149832725 (-) // 100.0 // q21.2
11731841_a_at	-0.64377	-0.479744	-0.66383	0.481486	0.479744	0.562102	0.000454966	6.77203e-05	-2.14884	-1.10356	2.14884	down	B4GALT6	9331	0005975 // carbohydrate metabolic process // inferred from electronic annotation /// 0006486 // protein glycosylation // inferred from electronic annotation /// 0018279 // protein N-linked glycosylation via asparagine // traceable author statement /// 0043687 // post-translational protein modification // traceable author statement /// 0044267 // cellular protein metabolic process // traceable aut…	0000139 // Golgi membrane // traceable author statement /// 0005794 // Golgi apparatus // inferred from electronic annotation /// 0016020 // membrane // inferred from electronic annotation /// 0016021 // integral to membrane // inferred from electronic annotation /// 0032580 // Golgi cisterna membrane // inferred from electronic annotation	0008378 // galactosyltransferase activity // traceable author statement /// 0008489 // UDP-galactose:glucosylceramide beta-1,4-galactosyltransferase activity // inferred from electronic annotation /// 0016740 // transferase activity // inferred from electronic annotation /// 0016757 // transferase activity, transferring glycosyl groups // inferred from electronic annotation /// 0046872 // metal i…	chr18:29202208-29264686 (-) // 95.03 // q12.1
11742669_s_at	0.403175	0.44083	0.415702	-0.611487	-0.403175	-0.676199	0.000878812	0.000291895	1.97729	0.983523	1.97729	up	HIST1H4J	121504 /// 554313 /// 8294 /// 8359 /// 8360 /// 8361 /// 8362 /// 8363 /// 8364 /// 8365 /// 8366 /// 8367 /// 8368 /// 8370	0000723 // telomere maintenance // traceable author statement /// 0006325 // chromatin organization // non-traceable author statement /// 0006334 // nucleosome assembly // traceable author statement /// 0006334 // nucleosome assembly // inferred from electronic annotation /// 0034080 // CenH3-containing nucleosome assembly at centromere // traceable author statement /// 0045653 // negative regula…	0000786 // nucleosome // traceable author statement /// 0000786 // nucleosome // inferred from electronic annotation /// 0005576 // extracellular region // traceable author statement /// 0005634 // nucleus // inferred from direct assay /// 0005634 // nucleus // inferred from electronic annotation /// 0005654 // nucleoplasm // traceable author statement /// 0005694 // chromosome // inferred from e…	0003677 // DNA binding // traceable author statement /// 0003677 // DNA binding // inferred from electronic annotation /// 0005515 // protein binding // inferred from physical interaction	chr1:149804220-149804616 (+) // 100.0 // q21.2 /// chr1:149832329-149832725 (-) // 100.0 // q21.2
11716137_a_at	-0.289595	-0.276979	-0.321421	0.332965	0.276979	0.336823	0.000242389	1.279e-05	-1.52794	-0.611587	1.52794	down	TMEM30A	55754	0036010 // protein localization in endosome // inferred from mutant phenotype /// 0070863 // positive regulation of protein exit from endoplasmic reticulum // inferred from direct assay	0005783 // endoplasmic reticulum // inferred from direct assay /// 0016020 // membrane // inferred from electronic annotation /// 0016021 // integral to membrane // inferred from electronic annotation	0005515 // protein binding // inferred from physical interaction	chr6:75962639-75994706 (-) // 94.93 // q14.1
11742669_s_at	0.403175	0.44083	0.415702	-0.611487	-0.403175	-0.676199	0.000878812	0.000291895	1.97729	0.983523	1.97729	up	HIST1H4H	121504 /// 554313 /// 8294 /// 8359 /// 8360 /// 8361 /// 8362 /// 8363 /// 8364 /// 8365 /// 8366 /// 8367 /// 8368 /// 8370	0000723 // telomere maintenance // traceable author statement /// 0006325 // chromatin organization // non-traceable author statement /// 0006334 // nucleosome assembly // traceable author statement /// 0006334 // nucleosome assembly // inferred from electronic annotation /// 0034080 // CenH3-containing nucleosome assembly at centromere // traceable author statement /// 0045653 // negative regula…	0000786 // nucleosome // traceable author statement /// 0000786 // nucleosome // inferred from electronic annotation /// 0005576 // extracellular region // traceable author statement /// 0005634 // nucleus // inferred from direct assay /// 0005634 // nucleus // inferred from electronic annotation /// 0005654 // nucleoplasm // traceable author statement /// 0005694 // chromosome // inferred from e…	0003677 // DNA binding // traceable author statement /// 0003677 // DNA binding // inferred from electronic annotation /// 0005515 // protein binding // inferred from physical interaction	chr1:149804220-149804616 (+) // 100.0 // q21.2 /// chr1:149832329-149832725 (-) // 100.0 // q21.2
11759502_at	-0.322929	-0.239204	-0.239505	0.239204	0.357625	0.375601	0.000909652	0.000317431	-1.50666	-0.591356	1.50666	down	TRAF3	7187	0001817 // regulation of cytokine production // inferred from sequence or structural similarity /// 0001817 // regulation of cytokine production // inferred from electronic annotation /// 0002224 // toll-like receptor signaling pathway // inferred from sequence or structural similarity /// 0002224 // toll-like receptor signaling pathway // inferred from electronic annotation /// 0006915 // apopto…	0005737 // cytoplasm // inferred from electronic annotation /// 0005739 // mitochondrion // inferred from electronic annotation /// 0005768 // endosome // inferred from electronic annotation /// 0005829 // cytosol // traceable author statement /// 0009898 // internal side of plasma membrane // inferred from sequence or structural similarity /// 0009898 // internal side of plasma membrane // infer…	0004842 // ubiquitin-protein ligase activity // inferred from electronic annotation /// 0004871 // signal transducer activity // traceable author statement /// 0005515 // protein binding // inferred from physical interaction /// 0008270 // zinc ion binding // inferred from electronic annotation /// 0016874 // ligase activity // inferred from electronic annotation /// 0019901 // protein kinase bin…	chr14:103243815-103377837 (+) // 96.73 // q32.32
11723629_a_at	-0.261512	-0.295307	-0.391387	0.271193	0.313742	0.261512	0.000629763	0.000142175	-1.51384	-0.598217	1.51384	down	TAF1	6872	0000080 // G1 phase of mitotic cell cycle // inferred from genetic interaction /// 0000117 // regulation of transcription involved in G2/M-phase of mitotic cell cycle // inferred from sequence or structural similarity /// 0006351 // transcription, DNA-dependent // inferred from electronic annotation /// 0006352 // transcription initiation, DNA-dependent // inferred from sequence or structural sim…	0005634 // nucleus // inferred from direct assay /// 0005634 // nucleus // inferred from electronic annotation /// 0005654 // nucleoplasm // traceable author statement /// 0005669 // transcription factor TFIID complex // inferred from direct assay /// 0005669 // transcription factor TFIID complex // inferred from electronic annotation /// 0005730 // nucleolus // inferred from direct assay /// 007…	0000166 // nucleotide binding // inferred from electronic annotation /// 0002039 // p53 binding // inferred from physical interaction /// 0003677 // DNA binding // inferred from electronic annotation /// 0003713 // transcription coactivator activity // inferred from direct assay /// 0004402 // histone acetyltransferase activity // inferred from direct assay /// 0004674 // protein serine/threonine…	chrX:70586113-70685855 (+) // 87.96 // q13.1
11737660_a_at	-0.349989	-0.325118	-0.413305	0.345922	0.348676	0.325118	0.00024605	1.35006e-05	-1.62756	-0.702709	1.62756	down	B4GALT2	8704	0005975 // carbohydrate metabolic process // inferred from electronic annotation /// 0006486 // protein glycosylation // inferred from electronic annotation /// 0018279 // protein N-linked glycosylation via asparagine // traceable author statement /// 0043687 // post-translational protein modification // traceable author statement /// 0044267 // cellular protein metabolic process // traceable aut…	0000139 // Golgi membrane // traceable author statement /// 0005794 // Golgi apparatus // inferred from electronic annotation /// 0016020 // membrane // inferred from electronic annotation /// 0016021 // integral to membrane // inferred from electronic annotation /// 0032580 // Golgi cisterna membrane // inferred from electronic annotation	0003831 // beta-N-acetylglucosaminylglycopeptide beta-1,4-galactosyltransferase activity // inferred from electronic annotation /// 0003945 // N-acetyllactosamine synthase activity // inferred from electronic annotation /// 0004461 // lactose synthase activity // inferred from electronic annotation /// 0008378 // galactosyltransferase activity // traceable author statement /// 0016740 // transfer…	chr1:44445272-44456839 (+) // 93.21 // p34.1
11720798_at	-0.378538	-0.361039	-0.406803	0.413948	0.361039	0.411148	0.000162725	3.65739e-06	-1.71416	-0.777505	1.71416	down	RAB8B	51762	0006184 // GTP catabolic process // non-traceable author statement /// 0006810 // transport // inferred from electronic annotation /// 0007264 // small GTPase mediated signal transduction // inferred from electronic annotation /// 0015031 // protein transport // non-traceable author statement /// 0015031 // protein transport // inferred from electronic annotation /// 0031346 // positive regulatio…	0005739 // mitochondrion // inferred from electronic annotation /// 0005778 // peroxisomal membrane // inferred from direct assay /// 0005886 // plasma membrane // inferred from electronic annotation /// 0016020 // membrane // inferred from electronic annotation /// 0031410 // cytoplasmic vesicle // inferred from electronic annotation /// 0048471 // perinuclear region of cytoplasm // inferred fro…	0000166 // nucleotide binding // inferred from electronic annotation /// 0003924 // GTPase activity // non-traceable author statement /// 0005102 // receptor binding // inferred from physical interaction /// 0005525 // GTP binding // inferred from electronic annotation /// 0030911 // TPR domain binding // inferred from electronic annotation	chr15:63481667-63559975 (+) // 98.72 // q22.2
11715411_a_at	0.269329	0.249707	0.339262	-0.249707	-0.359732	-0.361008	0.000710211	0.000184527	1.52582	0.609582	1.52582	up	EPAS1	100652809 /// 2034	0001525 // angiogenesis // inferred from electronic annotation /// 0001666 // response to hypoxia // inferred from direct assay /// 0001666 // response to hypoxia // inferred from electronic annotation /// 0001892 // embryonic placenta development // inferred from electronic annotation /// 0001974 // blood vessel remodeling // inferred from electronic annotation /// 0002027 // regulation of heart…	0005634 // nucleus // inferred from electronic annotation /// 0005667 // transcription factor complex // inferred from direct assay /// 0005667 // transcription factor complex // inferred from physical interaction /// 0005667 // transcription factor complex // inferred from electronic annotation /// 0005737 // cytoplasm // inferred from electronic annotation	0003677 // DNA binding // inferred from genetic interaction /// 0003677 // DNA binding // inferred from electronic annotation /// 0003700 // sequence-specific DNA binding transcription factor activity // inferred from electronic annotation /// 0004871 // signal transducer activity // inferred from electronic annotation /// 0005515 // protein binding // inferred from physical interaction /// 00081…	chr2:46524540-46613836 (+) // 96.03 // p21
11743923_at	-0.474236	-0.222073	-0.54257	0.222073	0.277423	0.228274	0.00346339	0.00269963	-1.57522	-0.65555	1.57522	down	DPH3P1	100132911 /// 10732	0006351 // transcription, DNA-dependent // inferred from electronic annotation /// 0006355 // regulation of transcription, DNA-dependent // inferred from direct assay /// 0006355 // regulation of transcription, DNA-dependent // traceable author statement /// 0006355 // regulation of transcription, DNA-dependent // inferred from electronic annotation /// 0006366 // transcription from RNA polymeras…	0001673 // male germ cell nucleus // inferred from electronic annotation /// 0005634 // nucleus // inferred from direct assay /// 0005634 // nucleus // inferred from sequence or structural similarity /// 0005634 // nucleus // inferred from electronic annotation	0003677 // DNA binding // inferred from direct assay /// 0003677 // DNA binding // inferred from electronic annotation /// 0003700 // sequence-specific DNA binding transcription factor activity // traceable author statement /// 0046872 // metal ion binding // inferred from electronic annotation	chr20:61472365-61493115 (-) // 87.59 // q13.33
11718975_at	-0.371243	-0.340194	-0.489965	0.340194	0.449095	0.371603	0.000639674	0.000147889	-1.726	-0.787431	1.726	down	ARPP19	10776	0000086 // G2/M transition of mitotic cell cycle // inferred from mutant phenotype /// 0007049 // cell cycle // inferred from electronic annotation /// 0007067 // mitosis // inferred from mutant phenotype /// 0007067 // mitosis // inferred from electronic annotation /// 0045722 // positive regulation of gluconeogenesis // inferred from direct assay /// 0046326 // positive regulation of glucose im…	0005737 // cytoplasm // inferred from electronic annotation	0004864 // protein phosphatase inhibitor activity // inferred from electronic annotation /// 0005102 // receptor binding // inferred from direct assay /// 0008601 // protein phosphatase type 2A regulator activity // inferred from sequence or structural similarity /// 0015459 // potassium channel regulator activity // inferred from direct assay /// 0019212 // phosphatase inhibitor activity // infe…	chr15:52839244-52849941 (-) // 74.63 // q21.2
11743817_s_at	-0.369859	-0.376216	-0.551816	0.369859	0.524079	0.598149	0.00112383	0.000492131	-1.90527	-0.929993	1.90527	down	TEAD1	7003	0006351 // transcription, DNA-dependent // inferred from electronic annotation /// 0006355 // regulation of transcription, DNA-dependent // inferred from direct assay /// 0006355 // regulation of transcription, DNA-dependent // inferred from electronic annotation /// 0006367 // transcription initiation from RNA polymerase II promoter // traceable author statement /// 0007507 // heart development …	0005634 // nucleus // inferred from electronic annotation /// 0005654 // nucleoplasm // traceable author statement	0003677 // DNA binding // inferred from electronic annotation /// 0003677 // DNA binding // traceable author statement /// 0003700 // sequence-specific DNA binding transcription factor activity // inferred from direct assay /// 0003700 // sequence-specific DNA binding transcription factor activity // inferred from electronic annotation /// 0005515 // protein binding // inferred from physical inte…	chr11:12695968-12966269 (+) // 89.4 // p15.3
11748808_a_at	0.363843	0.287387	0.346565	-0.287386	-0.310216	-0.380877	0.000421214	5.50445e-05	1.57872	0.658758	1.57872	up	ARID3B	10620	0006351 // transcription, DNA-dependent // inferred from electronic annotation /// 0006355 // regulation of transcription, DNA-dependent // inferred from electronic annotation	0005622 // intracellular // inferred from electronic annotation /// 0005634 // nucleus // non-traceable author statement /// 0005634 // nucleus // inferred from electronic annotation	0003677 // DNA binding // non-traceable author statement /// 0003677 // DNA binding // inferred from electronic annotation	chr1:81967298-81971426 (+) // 91.57 // p31.1 /// chr15:74833592-74890470 (+) // 97.56 // q24.1
11720714_at	-0.232358	-0.262559	-0.271893	0.232358	0.422732	0.344694	0.00110707	0.000479586	-1.50406	-0.588865	1.50406	down	NIPA1	123606	0006810 // transport // inferred from electronic annotation /// 0006811 // ion transport // inferred from electronic annotation /// 0008219 // cell death // inferred from electronic annotation /// 0015693 // magnesium ion transport // inferred from electronic annotation	0005768 // endosome // inferred from electronic annotation /// 0005769 // early endosome // inferred from electronic annotation /// 0005886 // plasma membrane // inferred from electronic annotation /// 0016020 // membrane // inferred from electronic annotation /// 0016021 // integral to membrane // inferred from electronic annotation		chr15:23043278-23086401 (-) // 91.04 // q11.2
11740355_a_at	-0.485489	-0.19634	-0.489749	0.19634	0.308003	0.317033	0.00391909	0.00314594	-1.58482	-0.664318	1.58482	down	GPR137C	283554		0016020 // membrane // inferred from electronic annotation /// 0016021 // integral to membrane // inferred from electronic annotation		chr14:53019865-53104430 (+) // 98.0 // q22.1
11730501_a_at	-0.359181	-0.373541	-0.355878	0.355878	0.370825	0.397763	0.000141515	6.52009e-07	-1.6675	-0.737689	1.6675	down	CACNA2D3	55799	0006810 // transport // inferred from electronic annotation /// 0006811 // ion transport // inferred from electronic annotation /// 0006816 // calcium ion transport // inferred from electronic annotation /// 0034765 // regulation of ion transmembrane transport // inferred from electronic annotation /// 0051925 // regulation of calcium ion transport via voltage-gated calcium channel activity // in…	0016020 // membrane // inferred from electronic annotation /// 0016021 // integral to membrane // inferred from electronic annotation	0005216 // ion channel activity // inferred from electronic annotation /// 0005244 // voltage-gated ion channel activity // inferred from electronic annotation /// 0005245 // voltage-gated calcium channel activity // inferred from electronic annotation /// 0005262 // calcium channel activity // inferred from electronic annotation /// 0046872 // metal ion binding // inferred from electronic annota…	chr3:54156650-55108582 (+) // 97.56 // p21.1
11725437_x_at	-0.507763	-0.523036	-0.555649	0.658144	0.507763	0.696271	0.000376907	4.16094e-05	-2.21843	-1.14954	2.21843	down	SPRYD7	57213				chr13:50486837-50510623 (-) // 70.7 // q14.2
11740430_x_at	-0.349477	-0.320642	-0.26281	0.276221	0.339211	0.26281	0.00044659	6.40539e-05	-1.51963	-0.603723	1.51963	down	FAM208A	23272				chr3:56654159-56698359 (-) // 89.86 // p14.3
11736513_s_at	0.252217	0.341149	0.322913	-0.263602	-0.352159	-0.252217	0.000625327	0.00013948	1.51021	0.594752	1.51021	up	NMT2	9397	0006499 // N-terminal protein myristoylation // inferred from electronic annotation /// 0009249 // protein lipoylation // traceable author statement /// 0016032 // viral reproduction // traceable author statement /// 0046788 // egress of virus within host cell // traceable author statement	0005737 // cytoplasm // inferred from direct assay /// 0005737 // cytoplasm // inferred from electronic annotation /// 0005794 // Golgi apparatus // inferred from direct assay /// 0005829 // cytosol // traceable author statement /// 0005886 // plasma membrane // inferred from direct assay	0003824 // catalytic activity // traceable author statement /// 0004379 // glycylpeptide N-tetradecanoyltransferase activity // inferred from electronic annotation /// 0016740 // transferase activity // inferred from electronic annotation /// 0016746 // transferase activity, transferring acyl groups // inferred from electronic annotation	chr10:15146703-15210694 (-) // 69.33 // p13
11749876_a_at	-0.682144	-0.543896	-0.437434	0.437434	0.486213	0.637715	0.000913144	0.000320387	-2.10664	-1.07495	2.10664	down	LAMP2	3920	0002576 // platelet degranulation // traceable author statement /// 0007596 // blood coagulation // traceable author statement /// 0030168 // platelet activation // traceable author statement	0005764 // lysosome // inferred from direct assay /// 0005764 // lysosome // inferred from electronic annotation /// 0005765 // lysosomal membrane // inferred from direct assay /// 0005765 // lysosomal membrane // inferred from electronic annotation /// 0005768 // endosome // inferred from electronic annotation /// 0005770 // late endosome // inferred from direct assay /// 0005770 // late endosom…		chrX:119561968-119603184 (-) // 98.19 // q24
11719344_a_at	0.894646	1.00523	1.03722	-0.933377	-0.894646	-0.937734	0.00016018	1.92958e-06	3.7346	1.90095	3.7346	up	ATF3	467	0006094 // gluconeogenesis // inferred from electronic annotation /// 0006351 // transcription, DNA-dependent // inferred from electronic annotation /// 0006355 // regulation of transcription, DNA-dependent // traceable author statement /// 0006355 // regulation of transcription, DNA-dependent // inferred from electronic annotation /// 0006987 // activation of signaling protein activity involved …	0005634 // nucleus // inferred from direct assay /// 0005634 // nucleus // inferred from electronic annotation /// 0005654 // nucleoplasm // traceable author statement /// 0005730 // nucleolus // inferred from direct assay	0003677 // DNA binding // inferred from electronic annotation /// 0003700 // sequence-specific DNA binding transcription factor activity // inferred from electronic annotation /// 0003700 // sequence-specific DNA binding transcription factor activity // traceable author statement /// 0003714 // transcription corepressor activity // traceable author statement /// 0005515 // protein binding // infe…	chr1:212781993-212794117 (+) // 99.08 // q32.3
11758422_s_at	-0.421834	-0.421436	-0.522748	0.497894	0.421436	0.436052	0.000307044	2.48207e-05	-1.87532	-0.907134	1.87532	down	SLC35G1	159371		0016020 // membrane // inferred from electronic annotation /// 0016021 // integral to membrane // inferred from electronic annotation		chr10:95661960-95662490 (+) // 84.75 // q23.33
11750302_a_at	-0.307542	-0.329593	-0.364682	0.307542	0.372381	0.441587	0.000467683	7.35559e-05	-1.63328	-0.707776	1.63328	down	PLK1	5347	0000086 // G2/M transition of mitotic cell cycle // inferred from direct assay /// 0000086 // G2/M transition of mitotic cell cycle // traceable author statement /// 0000087 // M phase of mitotic cell cycle // traceable author statement /// 0000088 // mitotic prophase // traceable author statement /// 0000122 // negative regulation of transcription from RNA polymerase II promoter // inferred from…	0000775 // chromosome, centromeric region // inferred from electronic annotation /// 0000776 // kinetochore // inferred from direct assay /// 0000776 // kinetochore // inferred from electronic annotation /// 0000777 // condensed chromosome kinetochore // inferred from electronic annotation /// 0000922 // spindle pole // inferred from direct assay /// 0000922 // spindle pole // inferred from elect…	0000166 // nucleotide binding // inferred from electronic annotation /// 0004672 // protein kinase activity // inferred from direct assay /// 0004672 // protein kinase activity // inferred from electronic annotation /// 0004672 // protein kinase activity // non-traceable author statement /// 0004674 // protein serine/threonine kinase activity // inferred from direct assay /// 0004674 // protein s…	chr16:23690250-23701688 (+) // 97.81 // p12.2
11716988_s_at	-0.401668	-0.426777	-0.40637	0.472432	0.401668	0.403378	0.000176791	4.4059e-06	-1.78686	-0.837431	1.78686	down	PNRC2	55629	0000184 // nuclear-transcribed mRNA catabolic process, nonsense-mediated decay // inferred from direct assay /// 0000184 // nuclear-transcribed mRNA catabolic process, nonsense-mediated decay // inferred from electronic annotation /// 0001843 // neural tube closure // inferred from electronic annotation /// 0001843 // neural tube closure // inferred from sequence or structural similarity /// 0003…	0000932 // cytoplasmic mRNA processing body // inferred from direct assay /// 0000932 // cytoplasmic mRNA processing body // inferred from electronic annotation /// 0001725 // stress fiber // inferred from electronic annotation /// 0005622 // intracellular // inferred from electronic annotation /// 0005634 // nucleus // inferred from direct assay /// 0005634 // nucleus // inferred from electronic…	0005096 // GTPase activator activity // inferred from electronic annotation /// 0005100 // Rho GTPase activator activity // inferred from direct assay /// 0005100 // Rho GTPase activator activity // inferred from electronic annotation /// 0005100 // Rho GTPase activator activity // inferred from mutant phenotype /// 0005515 // protein binding // inferred from physical interaction /// 0017166 // v…	chr1:24286300-24290035 (+) // 97.54 // p36.11
11746509_a_at	-0.714785	-0.630063	-0.635438	0.630063	0.741242	0.63035	0.000213158	8.61929e-06	-2.50935	-1.32731	2.50935	down	TDG	6996	0006281 // DNA repair // traceable author statement /// 0006281 // DNA repair // inferred from electronic annotation /// 0006284 // base-excision repair // traceable author statement /// 0006285 // base-excision repair, AP site formation // traceable author statement /// 0006298 // mismatch repair // inferred from electronic annotation /// 0006974 // response to DNA damage stimulus // inferred fr…	0005634 // nucleus // inferred from electronic annotation /// 0005654 // nucleoplasm // traceable author statement	0003684 // damaged DNA binding // traceable author statement /// 0005515 // protein binding // inferred from physical interaction /// 0008263 // pyrimidine-specific mismatch base pair DNA N-glycosylase activity // traceable author statement /// 0016787 // hydrolase activity // inferred from electronic annotation /// 0016798 // hydrolase activity, acting on glycosyl bonds // inferred from electron…	chr12:104359622-104380972 (+) // 100.0 // q23.3
11733034_s_at	-0.907308	-1.00259	-1.15445	0.907308	1.07393	0.921755	0.000304005	2.43204e-05	-3.96993	-1.98911	3.96993	down	LOC100508939	100289196 /// 100508939 /// 647087		0005576 // extracellular region // inferred from electronic annotation		chr7:135347239-135361164 (+) // 69.86 // q33
11740840_a_at	0.415947	0.382264	0.497381	-0.581404	-0.382264	-0.463497	0.000689705	0.000173469	1.8759	0.907586	1.8759	up	ABL2	27	0006464 // cellular protein modification process // traceable author statement /// 0006468 // protein phosphorylation // traceable author statement /// 0006468 // protein phosphorylation // inferred from electronic annotation /// 0007155 // cell adhesion // inferred from electronic annotation /// 0007165 // signal transduction // traceable author statement /// 0007411 // axon guidance // traceabl…	0005737 // cytoplasm // inferred from electronic annotation /// 0005829 // cytosol // traceable author statement /// 0005856 // cytoskeleton // inferred from electronic annotation /// 0015629 // actin cytoskeleton // traceable author statement	0000166 // nucleotide binding // inferred from electronic annotation /// 0000287 // magnesium ion binding // inferred from direct assay /// 0003785 // actin monomer binding // traceable author statement /// 0004672 // protein kinase activity // traceable author statement /// 0004672 // protein kinase activity // inferred from electronic annotation /// 0004713 // protein tyrosine kinase activity /…	chr1:179068462-179112224 (-) // 90.13 // q25.2
11724926_at	-0.34137	-0.380967	-0.476415	0.3595	0.34137	0.367988	0.000404589	5.01605e-05	-1.68865	-0.75587	1.68865	down	LTN1	26046	0016567 // protein ubiquitination // inferred from electronic annotation /// 0051865 // protein autoubiquitination // inferred from electronic annotation		0004842 // ubiquitin-protein ligase activity // inferred from electronic annotation /// 0008270 // zinc ion binding // inferred from electronic annotation /// 0016874 // ligase activity // inferred from electronic annotation /// 0046872 // metal ion binding // inferred from electronic annotation	chr21:30300473-30365280 (-) // 98.3 // q21.3
11757588_a_at	0.381092	0.5287	0.510135	-0.381092	-0.425807	-0.412856	0.000415955	5.33219e-05	1.84024	0.879894	1.84024	up	ALG5	29880	0006486 // protein glycosylation // traceable author statement /// 0006486 // protein glycosylation // inferred from electronic annotation /// 0006488 // dolichol-linked oligosaccharide biosynthetic process // traceable author statement /// 0007368 // determination of left/right symmetry // inferred from electronic annotation /// 0018279 // protein N-linked glycosylation via asparagine // traceab…	0005783 // endoplasmic reticulum // inferred from electronic annotation /// 0005789 // endoplasmic reticulum membrane // traceable author statement /// 0005789 // endoplasmic reticulum membrane // inferred from electronic annotation /// 0016020 // membrane // inferred from electronic annotation /// 0016021 // integral to membrane // inferred from electronic annotation	0004576 // oligosaccharyl transferase activity // traceable author statement /// 0004581 // dolichyl-phosphate beta-glucosyltransferase activity // inferred from electronic annotation /// 0016740 // transferase activity // inferred from electronic annotation /// 0016757 // transferase activity, transferring glycosyl groups // inferred from electronic annotation	chr13:37523980-37527163 (-) // 95.54 // q13.3
11733037_a_at	0.425874	0.32899	0.308586	-0.388638	-0.308586	-0.37185	0.000497354	8.2995e-05	1.63676	0.710841	1.63676	up	DPH3	285381	0017183 // peptidyl-diphthamide biosynthetic process from peptidyl-histidine // inferred from sequence or structural similarity /// 0050709 // negative regulation of protein secretion // inferred from direct assay /// 0051099 // positive regulation of binding // inferred from direct assay	0005634 // nucleus // inferred from direct assay /// 0005634 // nucleus // inferred from electronic annotation /// 0005730 // nucleolus // inferred from direct assay /// 0005737 // cytoplasm // inferred from direct assay /// 0005737 // cytoplasm // inferred from electronic annotation	0005515 // protein binding // inferred from physical interaction /// 0046872 // metal ion binding // inferred from electronic annotation	chr3:16298568-16306604 (-) // 87.74 // p25.1
11742924_a_at	-0.668784	-0.661741	-0.629744	0.663897	0.689859	0.629744	0.0001129	4.01335e-07	-2.48732	-1.31459	2.48732	down	PRDX1	5052	0001501 // skeletal system development // traceable author statement /// 0008283 // cell proliferation // traceable author statement /// 0042744 // hydrogen peroxide catabolic process // inferred from direct assay /// 0055114 // oxidation-reduction process // inferred from electronic annotation	0005634 // nucleus // inferred from direct assay /// 0005737 // cytoplasm // inferred from direct assay /// 0005737 // cytoplasm // inferred from electronic annotation /// 0005739 // mitochondrion // inferred from direct assay /// 0042470 // melanosome // inferred from electronic annotation	0004601 // peroxidase activity // inferred from direct assay /// 0004601 // peroxidase activity // inferred from electronic annotation /// 0005515 // protein binding // inferred from physical interaction /// 0008379 // thioredoxin peroxidase activity // inferred from direct assay /// 0016209 // antioxidant activity // inferred from electronic annotation /// 0016491 // oxidoreductase activity // i…	chr1:45976713-45987609 (-) // 91.21 // p34.1
11717416_a_at	0.297069	0.280764	0.644352	-0.343384	-0.280764	-0.280764	0.00494467	0.00415663	1.63471	0.709032	1.63471	up	RHOU	58480	0000082 // G1/S transition of mitotic cell cycle // inferred from electronic annotation /// 0006184 // GTP catabolic process // inferred from electronic annotation /// 0007010 // cytoskeleton organization // inferred from mutant phenotype /// 0007264 // small GTPase mediated signal transduction // traceable author statement /// 0007264 // small GTPase mediated signal transduction // inferred from…	0000139 // Golgi membrane // inferred from electronic annotation /// 0002102 // podosome // inferred from electronic annotation /// 0005622 // intracellular // inferred from electronic annotation /// 0005794 // Golgi apparatus // inferred from electronic annotation /// 0005829 // cytosol // traceable author statement /// 0005886 // plasma membrane // traceable author statement /// 0005886 // plas…	0000166 // nucleotide binding // inferred from electronic annotation /// 0003924 // GTPase activity // inferred from electronic annotation /// 0005515 // protein binding // inferred from physical interaction /// 0005525 // GTP binding // inferred from electronic annotation /// 0046872 // metal ion binding // inferred from electronic annotation	chr1:228870823-228882416 (+) // 91.44 // q42.13
11745868_a_at	-0.298899	-0.315194	-0.272646	0.272646	0.316861	0.317125	0.000197464	6.46197e-06	-1.5134	-0.59779	1.5134	down	KIF2C	11004	0000087 // M phase of mitotic cell cycle // traceable author statement /// 0000236 // mitotic prometaphase // traceable author statement /// 0000278 // mitotic cell cycle // traceable author statement /// 0007018 // microtubule-based movement // inferred from electronic annotation /// 0007018 // microtubule-based movement // traceable author statement /// 0007019 // microtubule depolymerization /…	0000775 // chromosome, centromeric region // inferred from direct assay /// 0000775 // chromosome, centromeric region // inferred from electronic annotation /// 0000776 // kinetochore // inferred from direct assay /// 0000776 // kinetochore // inferred from electronic annotation /// 0000777 // condensed chromosome kinetochore // inferred from electronic annotation /// 0005634 // nucleus // inferr…	0000166 // nucleotide binding // inferred from electronic annotation /// 0003777 // microtubule motor activity // inferred from electronic annotation /// 0003777 // microtubule motor activity // traceable author statement /// 0005515 // protein binding // inferred from physical interaction /// 0005524 // ATP binding // inferred from electronic annotation /// 0019237 // centromeric DNA binding // …	chr1:45205550-45233292 (+) // 99.89 // p34.1
11753988_a_at	0.35244	0.454561	0.424257	-0.35244	-0.443783	-0.4171	0.00036366	3.65445e-05	1.75913	0.81486	1.75913	up	SPRY2	10253	0007173 // epidermal growth factor receptor signaling pathway // traceable author statement /// 0007275 // multicellular organismal development // inferred from electronic annotation /// 0007605 // sensory perception of sound // inferred from electronic annotation /// 0008285 // negative regulation of cell proliferation // inferred from electronic annotation /// 0008543 // fibroblast growth facto…	0005737 // cytoplasm // inferred from electronic annotation /// 0005829 // cytosol // traceable author statement /// 0005856 // cytoskeleton // inferred from electronic annotation /// 0005874 // microtubule // inferred from electronic annotation /// 0005886 // plasma membrane // traceable author statement /// 0005886 // plasma membrane // inferred from electronic annotation /// 0016020 // membran…	0005515 // protein binding // inferred from physical interaction /// 0019901 // protein kinase binding // inferred from physical interaction /// 0030291 // protein serine/threonine kinase inhibitor activity // inferred by curator /// 0043539 // protein serine/threonine kinase activator activity // inferred from mutant phenotype	chr13:80910113-80913794 (-) // 96.96 // q31.1
11721886_a_at	-0.272006	-0.301385	-0.323007	0.322146	0.272006	0.3708	0.000377586	4.23477e-05	-1.53735	-0.62045	1.53735	down	CDC42	998	0001934 // positive regulation of protein phosphorylation // inferred from electronic annotation /// 0003334 // keratinocyte development // inferred from electronic annotation /// 0006184 // GTP catabolic process // traceable author statement /// 0006184 // GTP catabolic process // inferred from electronic annotation /// 0007030 // Golgi organization // inferred from sequence or structural simila…	0000139 // Golgi membrane // inferred from electronic annotation /// 0000139 // Golgi membrane // inferred from sequence or structural similarity /// 0005622 // intracellular // inferred from electronic annotation /// 0005737 // cytoplasm // inferred from direct assay /// 0005737 // cytoplasm // inferred from electronic annotation /// 0005815 // microtubule organizing center // inferred from elec…	0000166 // nucleotide binding // inferred from electronic annotation /// 0003924 // GTPase activity // inferred from electronic annotation /// 0003924 // GTPase activity // traceable author statement /// 0005515 // protein binding // inferred from physical interaction /// 0005525 // GTP binding // inferred from electronic annotation /// 0019901 // protein kinase binding // inferred from direct as…	chr1:22379119-22419443 (+) // 90.34 // p36.12
11735059_a_at	0.302634	0.423809	0.404429	-0.302634	-0.472192	-0.407296	0.000805606	0.000241429	1.70645	0.770998	1.70645	up	WISP2	8839	0001558 // regulation of cell growth // inferred from electronic annotation /// 0007155 // cell adhesion // inferred from electronic annotation /// 0007165 // signal transduction // traceable author statement /// 0007267 // cell-cell signaling // traceable author statement /// 0008285 // negative regulation of cell proliferation // inferred from electronic annotation	0005576 // extracellular region // inferred from electronic annotation /// 0005625 // soluble fraction // traceable author statement /// 0005737 // cytoplasm // inferred from electronic annotation /// 0005886 // plasma membrane // inferred from electronic annotation /// 0009986 // cell surface // inferred from electronic annotation	0005520 // insulin-like growth factor binding // inferred from electronic annotation	chr20:43343884-43356451 (+) // 91.06 // q13.12
11754224_x_at	-0.326629	-0.553802	-0.301805	0.341301	0.328782	0.301805	0.00157602	0.000895443	-1.64495	-0.718041	1.64495	down	RASA4B	100271927 /// 10156	0007165 // signal transduction // inferred from electronic annotation /// 0032320 // positive regulation of Ras GTPase activity // inferred from sequence or structural similarity /// 0035556 // intracellular signal transduction // inferred from electronic annotation /// 0043547 // positive regulation of GTPase activity // inferred from direct assay /// 0043547 // positive regulation of GTPase act…	0005622 // intracellular // inferred from electronic annotation /// 0005737 // cytoplasm // inferred from sequence or structural similarity /// 0005737 // cytoplasm // inferred from electronic annotation /// 0005829 // cytosol // inferred from electronic annotation /// 0005886 // plasma membrane // inferred from electronic annotation /// 0016020 // membrane // inferred from electronic annotation …	0005096 // GTPase activator activity // inferred from electronic annotation /// 0005096 // GTPase activator activity // inferred from direct assay /// 0005099 // Ras GTPase activator activity // inferred from sequence or structural similarity /// 0005543 // phospholipid binding // inferred from electronic annotation /// 0046872 // metal ion binding // inferred from electronic annotation	chr7:102120212-102121380 (-) // 34.94 // q22.1
11716759_a_at	-0.245418	-0.34194	-0.238729	0.450409	0.238729	0.409758	0.00160266	0.000920312	-1.56012	-0.641661	1.56012	down	CASP4	837	0006508 // proteolysis // inferred from electronic annotation /// 0006508 // proteolysis // traceable author statement /// 0006915 // apoptotic process // inferred from electronic annotation /// 0006915 // apoptotic process // traceable author statement /// 0006917 // induction of apoptosis // traceable author statement /// 0042981 // regulation of apoptotic process // inferred from electronic an…	0005622 // intracellular // inferred from electronic annotation	0004197 // cysteine-type endopeptidase activity // inferred from electronic annotation /// 0008233 // peptidase activity // inferred from electronic annotation /// 0008234 // cysteine-type peptidase activity // inferred from electronic annotation /// 0016787 // hydrolase activity // inferred from electronic annotation	chr11:104813592-104840163 (-) // 76.65 // q22.3
11733035_at	-1.00173	-0.707554	-0.835715	0.892621	0.900151	0.707554	0.000518344	9.19433e-05	-3.20823	-1.68178	3.20823	down	C7orf73	647087		0005576 // extracellular region // inferred from electronic annotation		chr7:135347239-135361164 (+) // 69.86 // q33
11743010_at	0.298635	0.301339	0.306838	-0.416675	-0.365166	-0.298635	0.000377586	4.21347e-05	1.58275	0.662429	1.58275	up	NFIL3	4783	0000122 // negative regulation of transcription from RNA polymerase II promoter // inferred from mutant phenotype /// 0006351 // transcription, DNA-dependent // inferred from electronic annotation /// 0006355 // regulation of transcription, DNA-dependent // traceable author statement /// 0006355 // regulation of transcription, DNA-dependent // inferred from electronic annotation /// 0006366 // tr…	0005634 // nucleus // inferred from direct assay /// 0005634 // nucleus // inferred from electronic annotation /// 0005634 // nucleus // traceable author statement	0000977 // RNA polymerase II regulatory region sequence-specific DNA binding // inferred from direct assay /// 0000979 // RNA polymerase II core promoter sequence-specific DNA binding // inferred from electronic annotation /// 0001078 // RNA polymerase II core promoter proximal region sequence-specific DNA binding transcription factor activity involved in negative regulation of transcription // i…	chr9:94171326-94186149 (-) // 94.98 // q22.31
11717551_a_at	-0.391608	-0.436399	-0.31893	0.323173	0.345263	0.31893	0.000355882	3.53274e-05	-1.63743	-0.711434	1.63743	down	LOXL1	4016	0018277 // protein deamination // traceable author statement /// 0055114 // oxidation-reduction process // traceable author statement /// 0055114 // oxidation-reduction process // inferred from electronic annotation	0005576 // extracellular region // traceable author statement /// 0005576 // extracellular region // inferred from electronic annotation /// 0005615 // extracellular space // inferred from electronic annotation /// 0031012 // extracellular matrix // inferred from direct assay /// 0031012 // extracellular matrix // inferred from electronic annotation	0005507 // copper ion binding // inferred from electronic annotation /// 0016491 // oxidoreductase activity // inferred from electronic annotation /// 0016641 // oxidoreductase activity, acting on the CH-NH2 group of donors, oxygen as acceptor // inferred from electronic annotation /// 0046872 // metal ion binding // inferred from electronic annotation	chr15:74218510-74244477 (+) // 95.99 // q24.1
11720556_x_at	-0.272394	-0.33928	-0.438622	0.279852	0.272394	0.29571	0.000746608	0.000203734	-1.55052	-0.63275	1.55052	down	TSEN15	116461	0006397 // mRNA processing // inferred from electronic annotation /// 0008033 // tRNA processing // inferred from electronic annotation	0005634 // nucleus // inferred from electronic annotation /// 0005730 // nucleolus // inferred from electronic annotation	0004519 // endonuclease activity // inferred from electronic annotation	chr1:184020784-184043342 (+) // 88.75 // q25.3
11731887_at	-0.755595	-0.463353	-0.49615	0.567079	0.463353	0.575981	0.00097506	0.000367562	-2.15423	-1.10717	2.15423	down	KIF14	9928	0007018 // microtubule-based movement // inferred from electronic annotation	0005634 // nucleus // inferred from electronic annotation /// 0005737 // cytoplasm // inferred from electronic annotation /// 0005819 // spindle // inferred from electronic annotation /// 0005856 // cytoskeleton // inferred from electronic annotation /// 0005874 // microtubule // inferred from electronic annotation	0000166 // nucleotide binding // inferred from electronic annotation /// 0003777 // microtubule motor activity // inferred from electronic annotation /// 0005515 // protein binding // inferred from physical interaction /// 0005524 // ATP binding // inferred from electronic annotation	chr1:200520627-200589862 (-) // 94.85 // q32.1
11722354_at	-0.829005	-0.777169	-0.848919	0.909105	0.777169	0.833024	0.000162617	2.91024e-06	-3.15607	-1.65813	3.15607	down	SEC23A	10484	0002474 // antigen processing and presentation of peptide antigen via MHC class I // traceable author statement /// 0006810 // transport // inferred from electronic annotation /// 0006886 // intracellular protein transport // inferred from electronic annotation /// 0006888 // ER to Golgi vesicle-mediated transport // traceable author statement /// 0006888 // ER to Golgi vesicle-mediated transport…	0000139 // Golgi membrane // inferred from electronic annotation /// 0005783 // endoplasmic reticulum // traceable author statement /// 0005783 // endoplasmic reticulum // inferred from electronic annotation /// 0005789 // endoplasmic reticulum membrane // traceable author statement /// 0005794 // Golgi apparatus // inferred from electronic annotation /// 0005829 // cytosol // traceable author st…	0005515 // protein binding // inferred from physical interaction /// 0008270 // zinc ion binding // inferred from electronic annotation	chr14:39501122-39572732 (-) // 98.24 // q21.1
11721643_at	-0.291049	-0.349606	-0.39007	0.291049	0.346382	0.354831	0.000378308	4.28617e-05	-1.59585	-0.674329	1.59585	down	ARL1	400	0006184 // GTP catabolic process // inferred from direct assay /// 0007030 // Golgi organization // inferred from sequence or structural similarity /// 0007030 // Golgi organization // inferred from electronic annotation /// 0007264 // small GTPase mediated signal transduction // inferred from electronic annotation /// 0009404 // toxin metabolic process // inferred from direct assay /// 0031584 /…	0000139 // Golgi membrane // inferred from electronic annotation /// 0005622 // intracellular // inferred from electronic annotation /// 0005737 // cytoplasm // inferred from sequence or structural similarity /// 0005737 // cytoplasm // inferred from electronic annotation /// 0005794 // Golgi apparatus // inferred from direct assay /// 0005794 // Golgi apparatus // inferred from electronic annota…	0000166 // nucleotide binding // inferred from electronic annotation /// 0003924 // GTPase activity // inferred from direct assay /// 0005525 // GTP binding // inferred from direct assay /// 0005525 // GTP binding // inferred from electronic annotation /// 0008047 // enzyme activator activity // inferred from direct assay /// 0019904 // protein domain specific binding // inferred from physical in…	chr12:101786911-101801598 (-) // 81.18 // q23.2
11726840_a_at	0.391551	0.364861	0.394682	-0.364861	-0.455021	-0.516506	0.000408402	5.1232e-05	1.77665	0.829161	1.77665	up	AVL9	23080		0016020 // membrane // inferred from electronic annotation /// 0016021 // integral to membrane // inferred from electronic annotation		chr7:32535059-32624403 (+) // 97.35 // p14.3
11723244_at	-0.382848	-0.435421	-0.471732	0.420709	0.382848	0.432466	0.000216202	9.37251e-06	-1.79254	-0.842008	1.79254	down	CDK6	1021	0000080 // G1 phase of mitotic cell cycle // inferred from expression pattern /// 0000080 // G1 phase of mitotic cell cycle // traceable author statement /// 0000082 // G1/S transition of mitotic cell cycle // traceable author statement /// 0000278 // mitotic cell cycle // traceable author statement /// 0001954 // positive regulation of cell-matrix adhesion // inferred from direct assay /// 00033…	0000307 // cyclin-dependent protein kinase holoenzyme complex // inferred from direct assay /// 0001726 // ruffle // inferred from direct assay /// 0001726 // ruffle // inferred from electronic annotation /// 0005634 // nucleus // inferred from direct assay /// 0005634 // nucleus // inferred from electronic annotation /// 0005737 // cytoplasm // inferred from direct assay /// 0005737 // cytoplasm…	0000166 // nucleotide binding // inferred from electronic annotation /// 0004672 // protein kinase activity // inferred from electronic annotation /// 0004674 // protein serine/threonine kinase activity // inferred from electronic annotation /// 0004693 // cyclin-dependent protein kinase activity // inferred from direct assay /// 0004693 // cyclin-dependent protein kinase activity // inferred fro…	chr7:92234234-92465908 (-) // 97.26 // q21.2
11741548_a_at	-0.360076	-0.395432	-0.243706	0.48525	0.290554	0.243706	0.00221202	0.00150519	-1.59428	-0.672908	1.59428	down	MBNL1	4154	0000381 // regulation of alternative nuclear mRNA splicing, via spliceosome // inferred from electronic annotation /// 0001701 // in utero embryonic development // inferred from sequence or structural similarity /// 0006376 // mRNA splice site selection // inferred from electronic annotation /// 0006397 // mRNA processing // inferred from electronic annotation /// 0007399 // nervous system develo…	0005634 // nucleus // inferred from direct assay /// 0005634 // nucleus // inferred from electronic annotation /// 0005737 // cytoplasm // inferred from direct assay /// 0005737 // cytoplasm // inferred from electronic annotation /// 0010494 // cytoplasmic stress granule // inferred from direct assay	0003676 // nucleic acid binding // inferred from electronic annotation /// 0003723 // RNA binding // inferred from direct assay /// 0003723 // RNA binding // inferred from electronic annotation /// 0003725 // double-stranded RNA binding // inferred from direct assay /// 0005515 // protein binding // inferred from physical interaction /// 0008270 // zinc ion binding // inferred from electronic ann…	chr3:152016770-152183568 (+) // 98.0 // q25.1
11740656_a_at	0.445687	0.48848	0.502103	-0.445687	-0.469528	-0.472053	0.00015683	9.85073e-07	1.9201	0.941179	1.9201	up	HMGA2	8091	0000122 // negative regulation of transcription from RNA polymerase II promoter // inferred from direct assay /// 0001837 // epithelial to mesenchymal transition // inferred from mutant phenotype /// 0002062 // chondrocyte differentiation // inferred from direct assay /// 0003131 // mesodermal-endodermal cell signaling // inferred from mutant phenotype /// 0006284 // base-excision repair // infer…	0000228 // nuclear chromosome // inferred from sequence or structural similarity /// 0000228 // nuclear chromosome // inferred from electronic annotation /// 0000785 // chromatin // inferred from electronic annotation /// 0005634 // nucleus // inferred from direct assay /// 0005634 // nucleus // inferred from electronic annotation /// 0032993 // protein-DNA complex // inferred from direct assay /…	0000975 // regulatory region DNA binding // inferred from direct assay /// 0000988 // protein binding transcription factor activity // inferred from direct assay /// 0001047 // core promoter binding // inferred from direct assay /// 0001071 // nucleic acid binding transcription factor activity // inferred from direct assay /// 0001077 // RNA polymerase II core promoter proximal region sequence-sp…	chr12:66218239-66360070 (+) // 91.11 // q14.3
11716924_s_at	-0.65332	-0.37965	-0.631333	0.37965	0.400646	0.551141	0.00128142	0.00063521	-1.99803	-0.99858	1.99803	down	PURB	5814	0006351 // transcription, DNA-dependent // inferred from electronic annotation /// 0006355 // regulation of transcription, DNA-dependent // inferred from electronic annotation /// 0045637 // regulation of myeloid cell differentiation // non-traceable author statement /// 0045892 // negative regulation of transcription, DNA-dependent // inferred from electronic annotation	0005634 // nucleus // inferred from electronic annotation /// 0005662 // DNA replication factor A complex // inferred from sequence or structural similarity /// 0005662 // DNA replication factor A complex // inferred from electronic annotation	0000900 // translation repressor activity, nucleic acid binding // inferred from electronic annotation /// 0003677 // DNA binding // inferred from electronic annotation /// 0003690 // double-stranded DNA binding // inferred from electronic annotation /// 0003697 // single-stranded DNA binding // inferred from sequence or structural similarity /// 0003697 // single-stranded DNA binding // inferred…	chr7:44915850-44924985 (-) // 91.07 // p13
11718122_a_at	-0.389245	-0.440581	-0.426785	0.389245	0.436191	0.466561	0.000197464	6.28303e-06	-1.80192	-0.849536	1.80192	down	ATP6V1A	523	0006810 // transport // traceable author statement /// 0006810 // transport // inferred from electronic annotation /// 0006811 // ion transport // inferred from electronic annotation /// 0006879 // cellular iron ion homeostasis // traceable author statement /// 0008286 // insulin receptor signaling pathway // traceable author statement /// 0015991 // ATP hydrolysis coupled proton transport // inf…	0005739 // mitochondrion // inferred from electronic annotation /// 0005829 // cytosol // inferred from sequence or structural similarity /// 0005829 // cytosol // traceable author statement /// 0005829 // cytosol // inferred from electronic annotation /// 0005886 // plasma membrane // inferred from sequence or structural similarity /// 0005886 // plasma membrane // inferred from electronic annot…	0000166 // nucleotide binding // inferred from electronic annotation /// 0005524 // ATP binding // inferred from electronic annotation /// 0016787 // hydrolase activity // inferred from electronic annotation /// 0016820 // hydrolase activity, acting on acid anhydrides, catalyzing transmembrane movement of substances // inferred from electronic annotation /// 0046933 // hydrogen ion transporting A…	chr3:113465865-113530905 (+) // 91.19 // q13.2
11747317_a_at	-0.450108	-0.244628	-0.333432	0.244629	0.380157	0.280906	0.00154358	0.000859966	-1.56333	-0.64462	1.56333	down	RFWD3	55159	0006281 // DNA repair // inferred from electronic annotation /// 0006974 // response to DNA damage stimulus // inferred from electronic annotation /// 0010212 // response to ionizing radiation // inferred from direct assay /// 0016567 // protein ubiquitination // inferred from direct assay /// 0016567 // protein ubiquitination // inferred from electronic annotation /// 0031571 // mitotic cell cyc…	0005634 // nucleus // inferred from direct assay /// 0005634 // nucleus // inferred from electronic annotation /// 0005737 // cytoplasm // inferred from electronic annotation /// 0016605 // PML body // inferred from electronic annotation	0002039 // p53 binding // inferred from physical interaction /// 0004842 // ubiquitin-protein ligase activity // inferred from direct assay /// 0008270 // zinc ion binding // inferred from electronic annotation /// 0016874 // ligase activity // inferred from electronic annotation /// 0046872 // metal ion binding // inferred from electronic annotation /// 0070215 // MDM2 binding // inferred from p…	chr16:74657326-74700752 (-) // 94.02 // q23.1
11725670_s_at	-0.619142	-0.524647	-0.702358	0.57249	0.524647	0.541214	0.000316818	2.60753e-05	-2.2369	-1.1615	2.2369	down	IPO7	10527	0006606 // protein import into nucleus // inferred from electronic annotation /// 0006810 // transport // traceable author statement /// 0006810 // transport // inferred from electronic annotation /// 0006886 // intracellular protein transport // inferred from electronic annotation /// 0007165 // signal transduction // traceable author statement /// 0015031 // protein transport // inferred from e…	0005625 // soluble fraction // traceable author statement /// 0005634 // nucleus // inferred from electronic annotation /// 0005643 // nuclear pore // traceable author statement /// 0005737 // cytoplasm // inferred from direct assay /// 0005737 // cytoplasm // inferred from electronic annotation /// 0005794 // Golgi apparatus // inferred from direct assay	0005083 // small GTPase regulator activity // traceable author statement /// 0005215 // transporter activity // traceable author statement /// 0005515 // protein binding // inferred from physical interaction /// 0008536 // Ran GTPase binding // traceable author statement /// 0008565 // protein transporter activity // inferred from electronic annotation /// 0042393 // histone binding // inferred f…	chr11:9406168-9469740 (+) // 98.98 // p15.4
11757492_s_at	-0.491922	-0.530482	-0.643094	0.491922	0.513787	0.519783	0.000286923	2.09709e-05	-2.09023	-1.06366	2.09023	down	RRAS2	22800	0006184 // GTP catabolic process // traceable author statement /// 0006184 // GTP catabolic process // inferred from electronic annotation /// 0007165 // signal transduction // inferred from electronic annotation /// 0007264 // small GTPase mediated signal transduction // inferred from electronic annotation /// 0007265 // Ras protein signal transduction // inferred from electronic annotation /// …	0005622 // intracellular // inferred from electronic annotation /// 0005783 // endoplasmic reticulum // non-traceable author statement /// 0005886 // plasma membrane // inferred from electronic annotation /// 0005886 // plasma membrane // non-traceable author statement /// 0016020 // membrane // inferred from electronic annotation	0000166 // nucleotide binding // inferred from electronic annotation /// 0003924 // GTPase activity // inferred from electronic annotation /// 0003924 // GTPase activity // traceable author statement /// 0005515 // protein binding // inferred from physical interaction /// 0005525 // GTP binding // inferred from electronic annotation	chr1:53457444-53458612 (-) // 96.05 // p32.3 /// chr11:14299467-14300627 (-) // 97.4 // p15.2
11715587_at	-0.5205	-0.598369	-0.623521	0.52311	0.528908	0.5205	0.000164279	3.75003e-06	-2.15094	-1.10497	2.15094	down	MAPRE1	22919	0000086 // G2/M transition of mitotic cell cycle // traceable author statement /// 0000087 // M phase of mitotic cell cycle // traceable author statement /// 0000236 // mitotic prometaphase // traceable author statement /// 0000278 // mitotic cell cycle // traceable author statement /// 0007049 // cell cycle // inferred from electronic annotation /// 0007067 // mitosis // inferred from electronic…	0005737 // cytoplasm // inferred from direct assay /// 0005737 // cytoplasm // inferred from electronic annotation /// 0005794 // Golgi apparatus // inferred from electronic annotation /// 0005813 // centrosome // inferred from direct assay /// 0005815 // microtubule organizing center // inferred from electronic annotation /// 0005819 // spindle // inferred from direct assay /// 0005829 // cytoso…	0005515 // protein binding // inferred from physical interaction /// 0008017 // microtubule binding // inferred from electronic annotation /// 0008022 // protein C-terminus binding // traceable author statement /// 0051010 // microtubule plus-end binding // inferred from direct assay /// 0051010 // microtubule plus-end binding // inferred from electronic annotation	chr20:31407696-31438163 (+) // 90.39 // q11.21
11723676_at	-0.245615	-0.308322	-0.274969	0.564131	0.245615	0.332551	0.00321318	0.0024563	-1.57687	-0.657068	1.57687	down	CASQ1	844	0006950 // response to stress // inferred from electronic annotation /// 0007029 // endoplasmic reticulum organization // inferred from electronic annotation /// 0007519 // skeletal muscle tissue development // inferred from electronic annotation /// 0009408 // response to heat // inferred from electronic annotation /// 0010033 // response to organic substance // inferred from electronic annotati…	0005737 // cytoplasm // inferred from electronic annotation /// 0005739 // mitochondrion // inferred from electronic annotation /// 0005759 // mitochondrial matrix // traceable author statement /// 0005783 // endoplasmic reticulum // non-traceable author statement /// 0005790 // smooth endoplasmic reticulum // traceable author statement /// 0005792 // microsome // inferred from electronic annotat…	0005509 // calcium ion binding // inferred from electronic annotation	chr1:160159979-160171676 (+) // 98.13 // q23.2
11729646_at	-0.240409	-0.321656	-0.439791	0.24041	0.305067	0.256364	0.00124191	0.000596775	-1.51701	-0.601232	1.51701	down	TM4SF4	7104	0042246 // tissue regeneration // inferred from electronic annotation	0016020 // membrane // inferred from electronic annotation /// 0016021 // integral to membrane // inferred from electronic annotation		chr3:149191760-149221070 (+) // 94.69 // q25.1
11754722_s_at	-0.476486	-0.441674	-0.56533	0.453381	0.441674	0.568595	0.000425536	5.66238e-05	-1.97572	-0.98238	1.97572	down	LOC285540	285540 /// 55300	0016310 // phosphorylation // inferred from electronic annotation	0005737 // cytoplasm // inferred from direct assay /// 0005737 // cytoplasm // inferred from electronic annotation /// 0016020 // membrane // inferred from electronic annotation	0000166 // nucleotide binding // inferred from electronic annotation /// 0004430 // 1-phosphatidylinositol 4-kinase activity // inferred from electronic annotation /// 0005524 // ATP binding // inferred from electronic annotation /// 0016301 // kinase activity // inferred from electronic annotation /// 0016740 // transferase activity // inferred from electronic annotation /// 0016773 // phosphotr…	chr4:25235654-25280713 (+) // 99.91 // p15.2
11728218_a_at	-0.505196	-0.260451	-0.539876	0.417793	0.260451	0.367355	0.00210057	0.00140016	-1.72155	-0.783708	1.72155	down	BCLAF1	9774	0006351 // transcription, DNA-dependent // inferred from electronic annotation /// 0006355 // regulation of transcription, DNA-dependent // inferred from electronic annotation /// 0006917 // induction of apoptosis // traceable author statement /// 0043065 // positive regulation of apoptotic process // inferred from direct assay /// 0043620 // regulation of DNA-dependent transcription in response …	0005634 // nucleus // inferred from direct assay /// 0005634 // nucleus // non-traceable author statement /// 0005634 // nucleus // inferred from electronic annotation /// 0005730 // nucleolus // inferred from direct assay /// 0005737 // cytoplasm // inferred from electronic annotation	0003677 // DNA binding // inferred from direct assay /// 0003677 // DNA binding // inferred from electronic annotation /// 0005515 // protein binding // inferred from physical interaction	chr6:136578002-136610989 (-) // 98.9 // q23.3
11723599_a_at	0.383751	0.437428	0.318007	-0.427051	-0.318007	-0.514974	0.000854991	0.000275985	1.74079	0.799739	1.74079	up	PHLPP2	23035	0008152 // metabolic process // inferred from electronic annotation	0005634 // nucleus // inferred from electronic annotation /// 0005737 // cytoplasm // inferred from direct assay /// 0005737 // cytoplasm // inferred from electronic annotation /// 0016020 // membrane // inferred from electronic annotation	0003824 // catalytic activity // inferred from electronic annotation /// 0004721 // phosphoprotein phosphatase activity // inferred from electronic annotation /// 0016787 // hydrolase activity // inferred from electronic annotation /// 0046872 // metal ion binding // inferred from electronic annotation	chr16:71678839-71758604 (-) // 94.28 // q22.2
11719088_at	-0.413514	-0.430645	-0.493731	0.413514	0.479537	0.503091	0.000257909	1.48534e-05	-1.8808	-0.911344	1.8808	down	MMGT1	93380	0006810 // transport // inferred from electronic annotation /// 0015693 // magnesium ion transport // inferred from sequence or structural similarity	0000139 // Golgi membrane // inferred from electronic annotation /// 0005768 // endosome // inferred from electronic annotation /// 0005769 // early endosome // inferred from sequence or structural similarity /// 0005783 // endoplasmic reticulum // inferred from electronic annotation /// 0005789 // endoplasmic reticulum membrane // inferred from electronic annotation /// 0005794 // Golgi apparatu…	0015095 // magnesium ion transmembrane transporter activity // inferred from sequence or structural similarity	chrX:135044021-135056222 (-) // 88.37 // q26.3
11724385_a_at	-0.517302	-0.58823	-0.503141	0.518956	0.558198	0.503141	0.000176145	4.31284e-06	-2.08926	-1.06299	2.08926	down	HYLS1	219844		0005634 // nucleus // inferred from direct assay /// 0005730 // nucleolus // inferred from direct assay /// 0005737 // cytoplasm // inferred from direct assay /// 0005737 // cytoplasm // inferred from electronic annotation /// 0005813 // centrosome // inferred from direct assay /// 0005886 // plasma membrane // inferred from direct assay		chr11:125756954-125770541 (+) // 98.47 // q24.2
11726324_at	-0.257511	-0.285002	-0.339241	0.257511	0.360074	0.335845	0.000529755	9.81849e-05	-1.52809	-0.611728	1.52809	down	CRLF3	51379	0030308 // negative regulation of cell growth // inferred from direct assay /// 0045749 // negative regulation of S phase of mitotic cell cycle // inferred from mutant phenotype /// 0045893 // positive regulation of transcription, DNA-dependent // inferred from direct assay /// 0045944 // positive regulation of transcription from RNA polymerase II promoter // inferred from direct assay /// 004642…	0005737 // cytoplasm // inferred from direct assay	0004872 // receptor activity // inferred from electronic annotation	chr17:29109701-29151778 (-) // 88.91 // q11.2
11733913_at	0.34891	0.340337	0.270412	-0.270412	-0.273673	-0.286531	0.000276483	1.92838e-05	1.51231	0.596758	1.51231	up	HS3ST1	9957		0005737 // cytoplasm // inferred from direct assay /// 0005794 // Golgi apparatus // inferred from electronic annotation /// 0005796 // Golgi lumen // inferred from electronic annotation /// 0005796 // Golgi lumen // traceable author statement /// 0016021 // integral to membrane // traceable author statement	0008146 // sulfotransferase activity // traceable author statement /// 0008146 // sulfotransferase activity // inferred from electronic annotation /// 0008467 // [heparan sulfate]-glucosamine 3-sulfotransferase 1 activity // inferred from electronic annotation /// 0016740 // transferase activity // inferred from electronic annotation	chr4:11399987-11431669 (-) // 96.94 // p15.33
11736850_a_at	0.315588	0.25684	0.269054	-0.25684	-0.595516	-0.452037	0.00274132	0.0020036	1.64182	0.715292	1.64182	up	FSD1L	83856		0005622 // intracellular // inferred from electronic annotation		chr9:108210314-108311385 (+) // 99.63 // q31.2
11748793_a_at	0.541318	0.469244	0.481372	-0.499258	-0.469244	-0.472605	0.00016018	2.25005e-06	1.9693	0.97768	1.9693	up	ASNS	440	0001889 // liver development // inferred from electronic annotation /// 0006520 // cellular amino acid metabolic process // inferred from electronic annotation /// 0006529 // asparagine biosynthetic process // inferred by curator /// 0006529 // asparagine biosynthetic process // inferred from direct assay /// 0006529 // asparagine biosynthetic process // inferred from electronic annotation /// 00…	0005625 // soluble fraction // inferred from direct assay /// 0005625 // soluble fraction // inferred from electronic annotation /// 0005829 // cytosol // traceable author statement	0000166 // nucleotide binding // inferred from electronic annotation /// 0004066 // asparagine synthase (glutamine-hydrolyzing) activity // not recorded /// 0004066 // asparagine synthase (glutamine-hydrolyzing) activity // inferred from direct assay /// 0004066 // asparagine synthase (glutamine-hydrolyzing) activity // inferred from electronic annotation /// 0005524 // ATP binding // inferred fr…	chr7:97481515-97501764 (-) // 99.51 // q21.3
11758436_s_at	-0.386923	-0.372556	-0.309457	0.309457	0.436832	0.402914	0.000485242	7.96712e-05	-1.66946	-0.73938	1.66946	down	SEC62	7095	0006613 // cotranslational protein targeting to membrane // traceable author statement /// 0006810 // transport // inferred from electronic annotation /// 0015031 // protein transport // inferred from electronic annotation	0005783 // endoplasmic reticulum // inferred from direct assay /// 0005783 // endoplasmic reticulum // inferred from electronic annotation /// 0005783 // endoplasmic reticulum // traceable author statement /// 0005789 // endoplasmic reticulum membrane // inferred from electronic annotation /// 0005791 // rough endoplasmic reticulum // inferred from sequence or structural similarity /// 0016020 //…	0004872 // receptor activity // traceable author statement /// 0008565 // protein transporter activity // inferred from electronic annotation	chr3:169715646-169716159 (+) // 38.13 // q26.2
11742848_s_at	0.549717	0.299408	0.322431	-0.299408	-0.378176	-0.436083	0.00171554	0.00103011	1.69554	0.761741	1.69554	up	C17orf48	56985			0016787 // hydrolase activity // inferred from electronic annotation /// 0046872 // metal ion binding // inferred from electronic annotation /// 0047631 // ADP-ribose diphosphatase activity // inferred from electronic annotation /// 0047734 // CDP-glycerol diphosphatase activity // inferred from electronic annotation	chr17:10600910-10614875 (+) // 99.22 // p13.1
11742868_at	0.486357	0.539454	0.371068	-0.626679	-0.371068	-0.545211	0.00102225	0.000409116	1.97239	0.979946	1.97239	up	CDH6	1004	0007155 // cell adhesion // traceable author statement /// 0007155 // cell adhesion // inferred from electronic annotation /// 0007156 // homophilic cell adhesion // inferred from electronic annotation /// 0034329 // cell junction assembly // traceable author statement /// 0034332 // adherens junction organization // traceable author statement /// 0045216 // cell-cell junction organization // tra…	0005634 // nucleus // inferred from direct assay /// 0005730 // nucleolus // inferred from direct assay /// 0005737 // cytoplasm // inferred from direct assay /// 0005886 // plasma membrane // inferred from direct assay /// 0005886 // plasma membrane // traceable author statement /// 0005886 // plasma membrane // inferred from electronic annotation /// 0016020 // membrane // inferred from electro…	0005509 // calcium ion binding // inferred from electronic annotation	chr5:31193761-31325486 (+) // 98.69 // p13.3
11724028_a_at	0.37206	0.280359	0.306129	-0.346558	-0.28036	-0.416298	0.000648649	0.000152881	1.58805	0.667254	1.58805	up	HIC2	23119	0006351 // transcription, DNA-dependent // inferred from electronic annotation /// 0006355 // regulation of transcription, DNA-dependent // inferred from electronic annotation /// 0045892 // negative regulation of transcription, DNA-dependent // non-traceable author statement	0005622 // intracellular // inferred from electronic annotation /// 0005634 // nucleus // inferred from direct assay /// 0005634 // nucleus // inferred from electronic annotation /// 0005730 // nucleolus // inferred from direct assay /// 0005886 // plasma membrane // inferred from direct assay /// 0005925 // focal adhesion // inferred from direct assay	0003676 // nucleic acid binding // inferred from electronic annotation /// 0003677 // DNA binding // non-traceable author statement /// 0003677 // DNA binding // inferred from electronic annotation /// 0008022 // protein C-terminus binding // inferred from physical interaction /// 0008270 // zinc ion binding // inferred from electronic annotation /// 0046872 // metal ion binding // inferred from …	chr22:21771692-21805748 (+) // 96.56 // q11.21
11754262_s_at	-0.440142	-0.239576	-0.370076	0.345087	0.239576	0.329485	0.00127002	0.000626897	-1.57423	-0.654647	1.57423	down	CHD9	80205	0006351 // transcription, DNA-dependent // inferred from electronic annotation /// 0006355 // regulation of transcription, DNA-dependent // inferred from electronic annotation /// 0016568 // chromatin modification // inferred from electronic annotation /// 0044255 // cellular lipid metabolic process // traceable author statement /// 0044281 // small molecule metabolic process // traceable author …	0005634 // nucleus // inferred from electronic annotation /// 0005654 // nucleoplasm // traceable author statement /// 0005737 // cytoplasm // inferred from electronic annotation	0000166 // nucleotide binding // inferred from electronic annotation /// 0003676 // nucleic acid binding // inferred from electronic annotation /// 0003677 // DNA binding // inferred from electronic annotation /// 0004386 // helicase activity // inferred from electronic annotation /// 0005515 // protein binding // inferred from physical interaction /// 0005524 // ATP binding // inferred from elec…	chr16:53357509-53361408 (+) // 97.33 // q12.2
11718704_at	0.347476	0.337462	0.255117	-0.357497	-0.255117	-0.323385	0.000579663	0.000118239	1.54259	0.625351	1.54259	up	IGF1R	3480	0006468 // protein phosphorylation // inferred from electronic annotation /// 0006916 // anti-apoptosis // traceable author statement /// 0006955 // immune response // inferred from mutant phenotype /// 0007165 // signal transduction // traceable author statement /// 0007169 // transmembrane receptor protein tyrosine kinase signaling pathway // inferred from electronic annotation /// 0007409 // a…	0005792 // microsome // inferred from direct assay /// 0005886 // plasma membrane // inferred from electronic annotation /// 0005887 // integral to plasma membrane // inferred by curator /// 0005901 // caveola // inferred from electronic annotation /// 0016020 // membrane // inferred from direct assay /// 0016020 // membrane // inferred from electronic annotation /// 0016021 // integral to membra…	0000166 // nucleotide binding // inferred from electronic annotation /// 0004672 // protein kinase activity // inferred from electronic annotation /// 0004713 // protein tyrosine kinase activity // inferred from direct assay /// 0004713 // protein tyrosine kinase activity // inferred from electronic annotation /// 0004714 // transmembrane receptor protein tyrosine kinase activity // inferred from…	chr15:99192272-99507759 (+) // 97.28 // q26.3
11759738_at	-0.423808	-0.398067	-0.377789	0.528669	0.377789	0.59865	0.000688419	0.00017146	-1.86812	-0.90159	1.86812	down	TMED4	222068	0006810 // transport // inferred from electronic annotation /// 0007165 // signal transduction // inferred from mutant phenotype /// 0015031 // protein transport // inferred from electronic annotation /// 0043123 // positive regulation of I-kappaB kinase/NF-kappaB cascade // inferred from mutant phenotype	0005783 // endoplasmic reticulum // inferred from electronic annotation /// 0005789 // endoplasmic reticulum membrane // inferred from electronic annotation /// 0016020 // membrane // inferred from electronic annotation /// 0016021 // integral to membrane // inferred from electronic annotation	0004871 // signal transducer activity // inferred from mutant phenotype	chr7:44619491-44621840 (-) // 43.77 // p13
11750186_a_at	-0.276979	-0.466875	-0.315462	0.343404	0.350251	0.276979	0.00102657	0.00041276	-1.59842	-0.67665	1.59842	down	ALDH1A3	220	0001822 // kidney development // inferred from electronic annotation /// 0002072 // optic cup morphogenesis involved in camera-type eye development // inferred from electronic annotation /// 0002138 // retinoic acid biosynthetic process // inferred from electronic annotation /// 0008152 // metabolic process // inferred from electronic annotation /// 0021768 // nucleus accumbens development // inf…	0005737 // cytoplasm // inferred from direct assay /// 0005737 // cytoplasm // inferred from electronic annotation	0004029 // aldehyde dehydrogenase (NAD) activity // inferred from electronic annotation /// 0004030 // aldehyde dehydrogenase [NAD(P)+] activity // inferred from direct assay /// 0004030 // aldehyde dehydrogenase [NAD(P)+] activity // inferred from electronic annotation /// 0016491 // oxidoreductase activity // inferred from electronic annotation /// 0016620 // oxidoreductase activity, acting on …	chr15:101420035-101455594 (+) // 97.03 // q26.3
11716573_a_at	-0.850362	-0.380139	-0.512227	0.619236	0.518247	0.380139	0.00298648	0.00224408	-2.124	-1.08678	2.124	down	KDM3A	55818	0006351 // transcription, DNA-dependent // inferred from electronic annotation /// 0006355 // regulation of transcription, DNA-dependent // inferred from electronic annotation /// 0007283 // spermatogenesis // inferred from electronic annotation /// 0009755 // hormone-mediated signaling pathway // inferred from direct assay /// 0016568 // chromatin modification // inferred from electronic annotat…	0005634 // nucleus // inferred from direct assay /// 0005634 // nucleus // inferred from electronic annotation /// 0005737 // cytoplasm // inferred from electronic annotation	0005506 // iron ion binding // inferred from mutant phenotype /// 0016491 // oxidoreductase activity // inferred from electronic annotation /// 0016702 // oxidoreductase activity, acting on single donors with incorporation of molecular oxygen, incorporation of two atoms of oxygen // inferred from electronic annotation /// 0046872 // metal ion binding // inferred from electronic annotation /// 005…	chr2:86668264-86720892 (+) // 88.67 // p11.2
11728342_at	0.649813	0.692155	0.652942	-0.774532	-0.649812	-0.689892	0.000173851	4.00495e-06	2.5842	1.36972	2.5842	up	DCLK1	9201	0006468 // protein phosphorylation // traceable author statement /// 0006468 // protein phosphorylation // inferred from electronic annotation /// 0007275 // multicellular organismal development // inferred from electronic annotation /// 0007399 // nervous system development // traceable author statement /// 0007399 // nervous system development // inferred from electronic annotation /// 0007417 …	0005622 // intracellular // inferred from electronic annotation /// 0005887 // integral to plasma membrane // traceable author statement	0000166 // nucleotide binding // inferred from electronic annotation /// 0004672 // protein kinase activity // traceable author statement /// 0004672 // protein kinase activity // inferred from electronic annotation /// 0004674 // protein serine/threonine kinase activity // inferred from electronic annotation /// 0005057 // receptor signaling protein activity // traceable author statement /// 000…	chr13:36342788-36705464 (-) // 97.08 // q13.3
11723063_a_at	-0.378677	-0.241004	-0.344545	0.241004	0.357184	0.311336	0.000897591	0.000306222	-1.54177	-0.624584	1.54177	down	GCHFR	2644	0006461 // protein complex assembly // inferred from electronic annotation /// 0006809 // nitric oxide biosynthetic process // traceable author statement /// 0009890 // negative regulation of biosynthetic process // inferred from electronic annotation /// 0042133 // neurotransmitter metabolic process // traceable author statement /// 0043105 // negative regulation of GTP cyclohydrolase I activity…	0005625 // soluble fraction // inferred from electronic annotation /// 0005634 // nucleus // inferred from direct assay /// 0005634 // nucleus // inferred from electronic annotation /// 0005737 // cytoplasm // inferred from direct assay /// 0005737 // cytoplasm // inferred from electronic annotation /// 0005829 // cytosol // traceable author statement /// 0005829 // cytosol // inferred from elect…	0004857 // enzyme inhibitor activity // inferred from electronic annotation /// 0005515 // protein binding // inferred from physical interaction /// 0016597 // amino acid binding // inferred from electronic annotation /// 0016787 // hydrolase activity // inferred from electronic annotation /// 0019899 // enzyme binding // inferred from electronic annotation /// 0030742 // GTP-dependent protein bi…	chr15:41056217-41060088 (+) // 97.71 // q15.1
11719021_at	-0.457537	-0.354449	-0.534819	0.389047	0.408966	0.354449	0.000549696	0.000107752	-1.7815	-0.833089	1.7815	down	WDFY1	57590		0005634 // nucleus // inferred from direct assay /// 0005768 // endosome // inferred from electronic annotation /// 0005769 // early endosome // inferred from direct assay /// 0005769 // early endosome // inferred from electronic annotation /// 0005829 // cytosol // inferred from direct assay	0005545 // 1-phosphatidylinositol binding // inferred from direct assay /// 0008270 // zinc ion binding // non-traceable author statement /// 0046872 // metal ion binding // inferred from electronic annotation	chr2:224740064-224810104 (-) // 96.6 // q36.1
11723207_at	-0.823193	-0.706273	-0.811724	0.706272	0.896551	0.804398	0.000274328	1.83153e-05	-2.99551	-1.5828	2.99551	down	MBTPS2	51360	0006508 // proteolysis // inferred from electronic annotation /// 0006629 // lipid metabolic process // inferred from electronic annotation /// 0006987 // activation of signaling protein activity involved in unfolded protein response // traceable author statement /// 0008202 // steroid metabolic process // inferred from electronic annotation /// 0008203 // cholesterol metabolic process // inferre…	0000139 // Golgi membrane // traceable author statement /// 0005737 // cytoplasm // inferred from direct assay /// 0005737 // cytoplasm // inferred from electronic annotation /// 0016020 // membrane // inferred from electronic annotation /// 0016021 // integral to membrane // inferred from electronic annotation /// 0016021 // integral to membrane // traceable author statement	0004222 // metalloendopeptidase activity // inferred from electronic annotation /// 0004222 // metalloendopeptidase activity // traceable author statement /// 0008233 // peptidase activity // inferred from electronic annotation /// 0008237 // metallopeptidase activity // inferred from electronic annotation /// 0016787 // hydrolase activity // inferred from electronic annotation /// 0046872 // met…	chrX:21857655-21903541 (+) // 86.23 // p22.12
11728825_at	-0.299671	-0.306157	-0.274573	0.407623	0.274572	0.328168	0.00052184	9.32208e-05	-1.54784	-0.630255	1.54784	down	TRNP1	388610	0007049 // cell cycle // inferred from electronic annotation	0005634 // nucleus // inferred from electronic annotation		chr1:27320182-27327377 (+) // 87.15 // p36.11
11758211_s_at	-0.306382	-0.284852	-0.324808	0.326254	0.340514	0.284852	0.000197464	6.73139e-06	-1.5396	-0.622554	1.5396	down	PM20D2	135293	0008152 // metabolic process // inferred from electronic annotation		0016787 // hydrolase activity // inferred from electronic annotation	chr6:89874118-89875283 (+) // 91.84 // q15
11721944_x_at	0.301362	0.264567	0.37168	-0.315604	-0.264567	-0.320301	0.00046051	7.09468e-05	1.52911	0.612693	1.52911	up	RABL2B	11158	0006184 // GTP catabolic process // traceable author statement /// 0007264 // small GTPase mediated signal transduction // inferred from electronic annotation		0000166 // nucleotide binding // inferred from electronic annotation /// 0003924 // GTPase activity // traceable author statement /// 0005525 // GTP binding // inferred from electronic annotation	chr2:114384815-114400980 (+) // 80.71 // q13 /// chr22:51205922-51222091 (-) // 80.87 // q13.33
11743013_a_at	-0.441211	-0.237651	-0.255277	0.254426	0.345158	0.237651	0.00197767	0.00128145	-1.50572	-0.590458	1.50572	down	RNF115	27246	0016567 // protein ubiquitination // inferred from electronic annotation /// 0051865 // protein autoubiquitination // inferred from direct assay	0005737 // cytoplasm // inferred from electronic annotation /// 0005829 // cytosol // inferred from sequence or structural similarity /// 0005829 // cytosol // inferred from electronic annotation	0004842 // ubiquitin-protein ligase activity // inferred from direct assay /// 0005515 // protein binding // inferred from physical interaction /// 0008270 // zinc ion binding // inferred from electronic annotation /// 0016874 // ligase activity // inferred from electronic annotation /// 0046872 // metal ion binding // inferred from electronic annotation	chr1:145610989-145688949 (+) // 87.03 // q21.1
11753661_a_at	-0.382065	-0.480401	-0.399717	0.382065	0.425209	0.401343	0.000257909	1.48262e-05	-1.76982	-0.8236	1.76982	down	ID1	3397	0000122 // negative regulation of transcription from RNA polymerase II promoter // inferred from electronic annotation /// 0001525 // angiogenesis // traceable author statement /// 0001886 // endothelial cell morphogenesis // inferred from electronic annotation /// 0006351 // transcription, DNA-dependent // inferred from electronic annotation /// 0006915 // apoptotic process // inferred from elec…	0005625 // soluble fraction // inferred from electronic annotation /// 0005634 // nucleus // inferred from electronic annotation /// 0005634 // nucleus // inferred by curator /// 0005737 // cytoplasm // inferred from electronic annotation	0003700 // sequence-specific DNA binding transcription factor activity // inferred from electronic annotation /// 0005515 // protein binding // inferred from physical interaction	chr20:30193169-30193921 (+) // 95.09 // q11.21
11718425_a_at	-0.220675	-0.347303	-0.480457	0.305343	0.233346	0.220675	0.00233572	0.00162449	-1.51845	-0.602599	1.51845	down	HSDL2	84263	0008152 // metabolic process // inferred from electronic annotation /// 0055114 // oxidation-reduction process // inferred from electronic annotation	0005739 // mitochondrion // inferred from electronic annotation /// 0005777 // peroxisome // inferred from direct assay /// 0005777 // peroxisome // inferred from electronic annotation	0000166 // nucleotide binding // inferred from electronic annotation /// 0016491 // oxidoreductase activity // inferred from electronic annotation /// 0032934 // sterol binding // inferred from electronic annotation	chr9:115142188-115237781 (+) // 40.98 // q32
11731156_x_at	-0.203515	-0.172203	-0.198175	0.172203	0.352655	0.863946	0.0349016	0.0343607	-1.57378	-0.654232	1.57378	down	APAF1	317	0006915 // apoptotic process // traceable author statement /// 0006915 // apoptotic process // inferred from electronic annotation /// 0006919 // activation of cysteine-type endopeptidase activity involved in apoptotic process // inferred from direct assay /// 0006919 // activation of cysteine-type endopeptidase activity involved in apoptotic process // non-traceable author statement /// 0006952 …	0005622 // intracellular // inferred from electronic annotation /// 0005634 // nucleus // inferred from direct assay /// 0005730 // nucleolus // inferred from direct assay /// 0005737 // cytoplasm // inferred from direct assay /// 0005737 // cytoplasm // inferred from electronic annotation /// 0005794 // Golgi apparatus // inferred from direct assay /// 0005829 // cytosol // traceable author stat…	0000166 // nucleotide binding // traceable author statement /// 0000166 // nucleotide binding // inferred from electronic annotation /// 0005515 // protein binding // inferred from physical interaction /// 0005524 // ATP binding // inferred from electronic annotation /// 0008656 // cysteine-type endopeptidase activator activity involved in apoptotic process // non-traceable author statement /// 0…	chr12:99038918-99129209 (+) // 88.38 // q23.1
11716663_a_at	0.283686	0.250837	0.358585	-0.318725	-0.30279	-0.250837	0.000536186	0.000100464	1.50367	0.588487	1.50367	up	GDF15	9518	0007165 // signal transduction // traceable author statement /// 0007179 // transforming growth factor beta receptor signaling pathway // traceable author statement /// 0007267 // cell-cell signaling // traceable author statement	0005576 // extracellular region // traceable author statement /// 0005576 // extracellular region // inferred from electronic annotation /// 0005615 // extracellular space // inferred from electronic annotation	0005125 // cytokine activity // inferred from electronic annotation /// 0005125 // cytokine activity // traceable author statement /// 0008083 // growth factor activity // inferred from electronic annotation	chr19:18496769-18499986 (+) // 92.72 // p13.11
11721960_a_at	-0.5205	-0.551022	-0.722287	0.520499	0.547313	0.539793	0.000425536	5.71093e-05	-2.19437	-1.1338	2.19437	down	SNX30	401548	0006810 // transport // inferred from electronic annotation /// 0007154 // cell communication // inferred from electronic annotation /// 0015031 // protein transport // inferred from electronic annotation	0005737 // cytoplasm // inferred from electronic annotation	0035091 // phosphatidylinositol binding // inferred from electronic annotation	chr9:115513117-115637267 (+) // 98.25 // q32
11751206_s_at	-0.315134	-0.393009	-0.356076	0.36825	0.318195	0.315134	0.000270987	1.69843e-05	-1.61172	-0.6886	1.61172	down	RAB3GAP2	25782 /// 6790 /// 6791	0000278 // mitotic cell cycle // inferred from electronic annotation /// 0000278 // mitotic cell cycle // traceable author statement /// 0006468 // protein phosphorylation // inferred from direct assay /// 0006468 // protein phosphorylation // inferred from electronic annotation /// 0006468 // protein phosphorylation // traceable author statement /// 0006886 // intracellular protein transport // …	0000922 // spindle pole // inferred from electronic annotation /// 0005622 // intracellular // traceable author statement /// 0005625 // soluble fraction // inferred from sequence or structural similarity /// 0005625 // soluble fraction // inferred from electronic annotation /// 0005634 // nucleus // inferred from direct assay /// 0005634 // nucleus // traceable author statement /// 0005737 // cy…	0000166 // nucleotide binding // inferred from electronic annotation /// 0004672 // protein kinase activity // inferred from direct assay /// 0004672 // protein kinase activity // inferred from electronic annotation /// 0004674 // protein serine/threonine kinase activity // inferred from electronic annotation /// 0004712 // protein serine/threonine/tyrosine kinase activity // traceable author sta…	chr20:54944787-54967284 (-) // 99.93 // q13.2
11719899_at	0.320549	0.371738	0.357977	-0.429416	-0.320549	-0.357297	0.000353159	3.48351e-05	1.64624	0.719176	1.64624	up	C11orf96	387763				chr11:43964054-43965428 (+) // 78.82 // p11.2
11739166_a_at	0.400927	0.381243	0.338164	-0.408278	-0.338164	-0.427207	0.000282011	2.01073e-05	1.69897	0.764661	1.69897	up	LYPD1	116372	0007165 // signal transduction // inferred from electronic annotation /// 0007186 // G-protein coupled receptor signaling pathway // inferred from electronic annotation /// 0007186 // G-protein coupled receptor signaling pathway // traceable author statement	0005886 // plasma membrane // inferred from electronic annotation /// 0005886 // plasma membrane // traceable author statement /// 0005887 // integral to plasma membrane // traceable author statement /// 0016020 // membrane // inferred from electronic annotation /// 0016021 // integral to membrane // inferred from electronic annotation /// 0031225 // anchored to membrane // inferred from electron…	0004871 // signal transducer activity // inferred from electronic annotation /// 0004872 // receptor activity // inferred from electronic annotation /// 0004930 // G-protein coupled receptor activity // inferred from electronic annotation /// 0004930 // G-protein coupled receptor activity // traceable author statement /// 0046872 // metal ion binding // inferred from electronic annotation	chr2:133402242-133428502 (-) // 99.93 // q21.2
11731286_at	-0.567883	-0.797873	-0.701742	0.567883	0.619428	0.578539	0.000396961	4.86614e-05	-2.42466	-1.27778	2.42466	down	EDN2	1907	0001516 // prostaglandin biosynthetic process // inferred from direct assay /// 0001516 // prostaglandin biosynthetic process // inferred from electronic annotation /// 0001543 // ovarian follicle rupture // inferred from electronic annotation /// 0002690 // positive regulation of leukocyte chemotaxis // inferred from direct assay /// 0003058 // hormonal regulation of the force of heart contracti…	0005576 // extracellular region // traceable author statement /// 0005576 // extracellular region // inferred from electronic annotation /// 0005615 // extracellular space // inferred from direct assay /// 0005615 // extracellular space // inferred from electronic annotation	0005179 // hormone activity // inferred from direct assay	chr1:41944445-41950344 (-) // 92.55 // p34.2
11718943_a_at	-0.293283	-0.391285	-0.391733	0.293283	0.341925	0.361483	0.000425536	5.67137e-05	-1.6144	-0.690997	1.6144	down	AURKA	6790	0000278 // mitotic cell cycle // inferred from electronic annotation /// 0000278 // mitotic cell cycle // traceable author statement /// 0006468 // protein phosphorylation // inferred from direct assay /// 0006468 // protein phosphorylation // inferred from electronic annotation /// 0006468 // protein phosphorylation // traceable author statement /// 0007049 // cell cycle // non-traceable author …	0000922 // spindle pole // inferred from electronic annotation /// 0005634 // nucleus // inferred from direct assay /// 0005634 // nucleus // traceable author statement /// 0005737 // cytoplasm // inferred from electronic annotation /// 0005813 // centrosome // inferred from direct assay /// 0005813 // centrosome // inferred from electronic annotation /// 0005813 // centrosome // traceable author…	0000166 // nucleotide binding // inferred from electronic annotation /// 0004672 // protein kinase activity // inferred from direct assay /// 0004672 // protein kinase activity // inferred from electronic annotation /// 0004674 // protein serine/threonine kinase activity // inferred from electronic annotation /// 0004712 // protein serine/threonine/tyrosine kinase activity // traceable author sta…	chr20:54944445-54967351 (-) // 91.53 // q13.2
11752081_a_at	0.286779	0.48171	0.336493	-0.305093	-0.311704	-0.286779	0.000943346	0.000342766	1.59054	0.66952	1.59054	up	EPT1	85465	0006646 // phosphatidylethanolamine biosynthetic process // inferred from electronic annotation /// 0008654 // phospholipid biosynthetic process // inferred from electronic annotation	0016020 // membrane // inferred from electronic annotation /// 0016021 // integral to membrane // inferred from electronic annotation	0004307 // ethanolaminephosphotransferase activity // inferred from electronic annotation /// 0016740 // transferase activity // inferred from electronic annotation /// 0016780 // phosphotransferase activity, for other substituted phosphate groups // inferred from electronic annotation /// 0046872 // metal ion binding // inferred from electronic annotation	chr2:26569036-26613879 (+) // 99.16 // p23.3
11732060_a_at	-0.249102	-0.397217	-0.382124	0.523311	0.413071	0.249102	0.00203824	0.00133904	-1.66783	-0.737976	1.66783	down	LEMD1	93273		0005635 // nuclear envelope // inferred from electronic annotation /// 0016020 // membrane // inferred from electronic annotation /// 0016021 // integral to membrane // inferred from electronic annotation		chr1:205350505-205391181 (-) // 96.09 // q32.1
11722749_at	-0.49764	-0.724224	-0.639477	0.49764	0.515361	0.592156	0.000511067	8.90389e-05	-2.22761	-1.1555	2.22761	down	HOOK3	84376	0000226 // microtubule cytoskeleton organization // inferred from electronic annotation /// 0006810 // transport // inferred from electronic annotation /// 0007032 // endosome organization // inferred from mutant phenotype /// 0007040 // lysosome organization // inferred from mutant phenotype /// 0008333 // endosome to lysosome transport // inferred from mutant phenotype /// 0015031 // protein tr…	0000242 // pericentriolar material // inferred from sequence or structural similarity /// 0000242 // pericentriolar material // inferred from electronic annotation /// 0005737 // cytoplasm // inferred from direct assay /// 0005737 // cytoplasm // inferred from electronic annotation /// 0005794 // Golgi apparatus // inferred from direct assay /// 0005794 // Golgi apparatus // inferred from electro…	0005515 // protein binding // inferred from physical interaction /// 0008017 // microtubule binding // inferred from direct assay /// 0008017 // microtubule binding // inferred from electronic annotation /// 0042802 // identical protein binding // inferred from physical interaction	chr8:42751951-42885682 (+) // 78.79 // p11.21
11723782_at	-0.959984	-0.952521	-1.02402	0.952521	1.00662	0.956793	0.0001129	2.75807e-07	-3.86595	-1.95082	3.86595	down	AGPS	8540	0008610 // lipid biosynthetic process // inferred from direct assay /// 0008610 // lipid biosynthetic process // inferred from electronic annotation /// 0008611 // ether lipid biosynthetic process // inferred from electronic annotation /// 0008611 // ether lipid biosynthetic process // traceable author statement /// 0042221 // response to chemical stimulus // inferred from electronic annotation /…	0005730 // nucleolus // inferred from direct assay /// 0005739 // mitochondrion // inferred from electronic annotation /// 0005777 // peroxisome // inferred from direct assay /// 0005777 // peroxisome // inferred from electronic annotation /// 0005778 // peroxisomal membrane // inferred from direct assay /// 0005778 // peroxisomal membrane // inferred from electronic annotation /// 0005782 // per…	0003824 // catalytic activity // inferred from electronic annotation /// 0008609 // alkylglycerone-phosphate synthase activity // inferred from direct assay /// 0008609 // alkylglycerone-phosphate synthase activity // inferred from electronic annotation /// 0008762 // UDP-N-acetylmuramate dehydrogenase activity // inferred from electronic annotation /// 0016491 // oxidoreductase activity // infer…	chr2:178257371-178408562 (+) // 96.68 // q31.2
11743694_at	-0.579031	-0.374845	-0.44277	0.374845	0.392536	0.457027	0.000697682	0.000177448	-1.83234	-0.873685	1.83234	down	H2AFV	94239	0006334 // nucleosome assembly // inferred from electronic annotation	0000786 // nucleosome // inferred from electronic annotation /// 0005634 // nucleus // inferred from electronic annotation /// 0005694 // chromosome // inferred from electronic annotation	0003677 // DNA binding // inferred from electronic annotation	chr7:44866387-44882954 (-) // 65.86 // p13
11724160_a_at	-0.677287	-0.526813	-0.583342	0.527603	0.526813	0.608346	0.000301297	2.38972e-05	-2.21924	-1.15007	2.21924	down	GXYLT1	283464	0016266 // O-glycan processing // inferred from direct assay	0016020 // membrane // inferred from electronic annotation /// 0016021 // integral to membrane // inferred from electronic annotation	0016740 // transferase activity // inferred from electronic annotation /// 0016757 // transferase activity, transferring glycosyl groups // inferred from electronic annotation /// 0016763 // transferase activity, transferring pentosyl groups // inferred from electronic annotation /// 0035252 // UDP-xylosyltransferase activity // inferred from direct assay	chr12:42475646-42538673 (-) // 87.68 // q12
11723101_a_at	0.404849	0.350223	0.329363	-0.451891	-0.329363	-0.329819	0.000522577	9.57564e-05	1.66075	0.731836	1.66075	up	DDX10	1662			0000166 // nucleotide binding // inferred from electronic annotation /// 0003676 // nucleic acid binding // inferred from electronic annotation /// 0003723 // RNA binding // inferred from electronic annotation /// 0003724 // RNA helicase activity // traceable author statement /// 0004386 // helicase activity // inferred from electronic annotation /// 0005524 // ATP binding // inferred from electr…	chr11:108535803-108811654 (+) // 96.83 // q22.3
11722116_a_at	-0.202351	-0.530303	-0.363792	0.202351	0.318604	0.248786	0.00424784	0.00346588	-1.53907	-0.622062	1.53907	down	RARB	5915	0000122 // negative regulation of transcription from RNA polymerase II promoter // inferred from electronic annotation /// 0001657 // ureteric bud development // inferred from electronic annotation /// 0003417 // growth plate cartilage development // inferred from electronic annotation /// 0006351 // transcription, DNA-dependent // inferred from electronic annotation /// 0006355 // regulation of …	0005634 // nucleus // inferred from direct assay /// 0005634 // nucleus // inferred from electronic annotation /// 0005654 // nucleoplasm // traceable author statement /// 0005737 // cytoplasm // inferred from electronic annotation	0003677 // DNA binding // traceable author statement /// 0003677 // DNA binding // inferred from electronic annotation /// 0003700 // sequence-specific DNA binding transcription factor activity // inferred from electronic annotation /// 0003707 // steroid hormone receptor activity // inferred from electronic annotation /// 0003708 // retinoic acid receptor activity // inferred from electronic ann…	chr3:25469009-25639423 (+) // 95.75 // p24.2
11754231_at	-0.331528	-0.39498	-0.31837	0.318371	0.328447	0.412025	0.000405711	5.04875e-05	-1.6259	-0.70124	1.6259	down	TMEM185B	79134		0016020 // membrane // inferred from electronic annotation /// 0016021 // integral to membrane // inferred from electronic annotation		chr2:120978334-120980984 (-) // 98.49 // q14.2
11725844_at	-0.556359	-0.400778	-0.784998	0.560711	0.474324	0.400778	0.00161287	0.00093158	-2.08394	-1.05932	2.08394	down	SREK1IP1	285672	0006397 // mRNA processing // inferred from electronic annotation /// 0008380 // RNA splicing // inferred from electronic annotation		0003676 // nucleic acid binding // inferred from electronic annotation /// 0008270 // zinc ion binding // inferred from electronic annotation /// 0046872 // metal ion binding // inferred from electronic annotation	chr5:64013979-64064512 (-) // 79.83 // q12.3
11717214_s_at	-0.308389	-0.290288	-0.355036	0.293191	0.290288	0.385757	0.000446272	6.38333e-05	-1.55939	-0.640983	1.55939	down	NSMAF	8439	0006672 // ceramide metabolic process // traceable author statement /// 0007165 // signal transduction // traceable author statement	0005625 // soluble fraction // traceable author statement /// 0005737 // cytoplasm // traceable author statement	0005057 // receptor signaling protein activity // traceable author statement /// 0005515 // protein binding // inferred from physical interaction	chr8:59496066-59572404 (-) // 96.84 // q12.1
11728909_s_at	-0.394506	-0.457472	-0.337596	0.337596	0.415748	0.358837	0.000409189	5.15708e-05	-1.70202	-0.767252	1.70202	down	B3GALTL	145173	0005975 // carbohydrate metabolic process // inferred from electronic annotation /// 0006004 // fucose metabolic process // inferred from electronic annotation /// 0006486 // protein glycosylation // inferred from electronic annotation	0005783 // endoplasmic reticulum // inferred from electronic annotation /// 0005789 // endoplasmic reticulum membrane // inferred from electronic annotation /// 0016020 // membrane // inferred from electronic annotation /// 0016021 // integral to membrane // inferred from electronic annotation	0016740 // transferase activity // inferred from electronic annotation /// 0016757 // transferase activity, transferring glycosyl groups // inferred from electronic annotation	chr13:31774079-31906413 (+) // 93.96 // q12.3
11716380_a_at	-0.617645	-0.550568	-0.520628	0.520628	0.529189	0.555374	0.000162725	3.56639e-06	-2.14059	-1.09801	2.14059	down	BRP44	25874	0006810 // transport // inferred from electronic annotation	0005739 // mitochondrion // inferred from direct assay /// 0005739 // mitochondrion // inferred from electronic annotation /// 0005743 // mitochondrial inner membrane // inferred from electronic annotation /// 0016020 // membrane // inferred from electronic annotation /// 0016021 // integral to membrane // inferred from electronic annotation		chr1:167885912-167905432 (-) // 77.75 // q24.2
11730496_x_at	-0.42928	-0.358099	-0.418296	0.358099	0.3929	0.42652	0.000232415	1.15507e-05	-1.73435	-0.794398	1.73435	down	NUDT19	390916		0005739 // mitochondrion // inferred from electronic annotation /// 0005777 // peroxisome // inferred from electronic annotation	0005102 // receptor binding // inferred from physical interaction /// 0016787 // hydrolase activity // inferred from electronic annotation /// 0046872 // metal ion binding // inferred from electronic annotation	chr19:33182866-33204701 (+) // 68.24 // q13.11
11756967_x_at	0.330946	0.292522	0.291987	-0.291987	-0.314947	-0.414313	0.000497354	8.36295e-05	1.56435	0.645568	1.56435	up	SUCLG2	8801	0006099 // tricarboxylic acid cycle // inferred from electronic annotation /// 0006099 // tricarboxylic acid cycle // traceable author statement /// 0006104 // succinyl-CoA metabolic process // non-traceable author statement /// 0008152 // metabolic process // inferred from electronic annotation /// 0044281 // small molecule metabolic process // traceable author statement	0005739 // mitochondrion // inferred from electronic annotation /// 0005759 // mitochondrial matrix // traceable author statement	0000166 // nucleotide binding // inferred from electronic annotation /// 0003824 // catalytic activity // inferred from electronic annotation /// 0004776 // succinate-CoA ligase (GDP-forming) activity // non-traceable author statement /// 0004776 // succinate-CoA ligase (GDP-forming) activity // inferred from electronic annotation /// 0005524 // ATP binding // inferred from electronic annotation …	chr3:67425144-67578646 (-) // 96.03 // p14.1
11719883_a_at	-0.309308	-0.422803	-0.473223	0.309308	0.355296	0.407777	0.000689705	0.000173763	-1.6926	-0.759238	1.6926	down	APOLD1	81575	0001525 // angiogenesis // inferred from electronic annotation /// 0001666 // response to hypoxia // inferred from electronic annotation /// 0006869 // lipid transport // inferred from electronic annotation /// 0007275 // multicellular organismal development // inferred from electronic annotation /// 0030154 // cell differentiation // inferred from electronic annotation /// 0042118 // endothelial…	0005576 // extracellular region // inferred from electronic annotation /// 0005886 // plasma membrane // inferred from electronic annotation /// 0016020 // membrane // inferred from electronic annotation /// 0016021 // integral to membrane // inferred from electronic annotation	0008289 // lipid binding // inferred from electronic annotation	chr12:12878850-12944400 (+) // 82.45 // p13.1
11717256_at	-0.355777	-0.292174	-0.459308	0.331512	0.332482	0.292173	0.000679931	0.000168025	-1.61084	-0.687809	1.61084	down	PIM1	5292	0006468 // protein phosphorylation // inferred from direct assay /// 0006468 // protein phosphorylation // inferred from electronic annotation /// 0006915 // apoptotic process // inferred from electronic annotation /// 0007049 // cell cycle // inferred from electronic annotation /// 0007275 // multicellular organismal development // traceable author statement /// 0008283 // cell proliferation // …	0005634 // nucleus // inferred from electronic annotation /// 0005737 // cytoplasm // inferred from direct assay /// 0005737 // cytoplasm // inferred from electronic annotation /// 0005886 // plasma membrane // inferred from electronic annotation /// 0016020 // membrane // inferred from electronic annotation	0000166 // nucleotide binding // inferred from electronic annotation /// 0004672 // protein kinase activity // inferred from electronic annotation /// 0004674 // protein serine/threonine kinase activity // inferred from direct assay /// 0004674 // protein serine/threonine kinase activity // inferred from electronic annotation /// 0005515 // protein binding // inferred from physical interaction //…	chr6:37137920-37143204 (+) // 85.99 // p21.2
11730112_a_at	-0.357214	-0.403183	-0.498152	0.357214	0.361131	0.36412	0.000394229	4.73075e-05	-1.71753	-0.780338	1.71753	down	DEPDC1	55635	0006351 // transcription, DNA-dependent // inferred from electronic annotation /// 0006355 // regulation of transcription, DNA-dependent // inferred from electronic annotation /// 0007165 // signal transduction // inferred from electronic annotation /// 0035556 // intracellular signal transduction // inferred from electronic annotation /// 0043547 // positive regulation of GTPase activity // infe…	0005622 // intracellular // inferred from electronic annotation /// 0005634 // nucleus // inferred from direct assay /// 0005634 // nucleus // inferred from electronic annotation /// 0017053 // transcriptional repressor complex // inferred from direct assay	0005096 // GTPase activator activity // inferred from electronic annotation /// 0005515 // protein binding // inferred from physical interaction	chr1:68939834-68962799 (-) // 78.37 // p31.2
11758556_s_at	-0.46394	-0.353724	-0.404096	0.597523	0.353724	0.528508	0.000941401	0.000341862	-1.86672	-0.900505	1.86672	down	PGM2	55276	0005975 // carbohydrate metabolic process // traceable author statement /// 0005975 // carbohydrate metabolic process // inferred from electronic annotation /// 0005978 // glycogen biosynthetic process // traceable author statement /// 0005980 // glycogen catabolic process // traceable author statement /// 0006006 // glucose metabolic process // traceable author statement /// 0006006 // glucose m…	0005737 // cytoplasm // inferred from electronic annotation /// 0005829 // cytosol // not recorded /// 0005829 // cytosol // traceable author statement	0000287 // magnesium ion binding // inferred from electronic annotation /// 0004614 // phosphoglucomutase activity // not recorded /// 0004614 // phosphoglucomutase activity // inferred from electronic annotation /// 0008973 // phosphopentomutase activity // inferred from direct assay /// 0008973 // phosphopentomutase activity // inferred from electronic annotation /// 0016853 // isomerase activi…	chr4:37864142-37864560 (+) // 98.12 // p14
11744163_at	0.488453	0.570058	0.563674	-0.488452	-0.524467	-0.577443	0.000212089	8.30589e-06	2.10067	1.07085	2.10067	up	AADAC	13	0008152 // metabolic process // traceable author statement /// 0008152 // metabolic process // inferred from electronic annotation /// 0010898 // positive regulation of triglyceride catabolic process // inferred from sequence or structural similarity /// 0010898 // positive regulation of triglyceride catabolic process // inferred from electronic annotation	0005783 // endoplasmic reticulum // inferred from electronic annotation /// 0005789 // endoplasmic reticulum membrane // inferred from direct assay /// 0005789 // endoplasmic reticulum membrane // inferred from electronic annotation /// 0005792 // microsome // inferred from electronic annotation /// 0016020 // membrane // inferred from electronic annotation /// 0016021 // integral to membrane // …	0003824 // catalytic activity // traceable author statement /// 0004091 // carboxylesterase activity // inferred from electronic annotation /// 0004806 // triglyceride lipase activity // inferred from sequence or structural similarity /// 0004806 // triglyceride lipase activity // inferred from electronic annotation /// 0016298 // lipase activity // traceable author statement /// 0016787 // hydro…	chr3:151531824-151546276 (+) // 93.19 // q25.1
11718403_at	-0.348959	-0.331957	-0.315646	0.315646	0.434047	0.388309	0.00036601	3.77665e-05	-1.63753	-0.711521	1.63753	down	RFC3	5983	0000075 // cell cycle checkpoint // traceable author statement /// 0000084 // S phase of mitotic cell cycle // traceable author statement /// 0000278 // mitotic cell cycle // traceable author statement /// 0000722 // telomere maintenance via recombination // traceable author statement /// 0000723 // telomere maintenance // traceable author statement /// 0000731 // DNA synthesis involved in DNA re…	0005634 // nucleus // inferred from electronic annotation /// 0005654 // nucleoplasm // traceable author statement /// 0005663 // DNA replication factor C complex // inferred from direct assay /// 0005663 // DNA replication factor C complex // traceable author statement	0000166 // nucleotide binding // inferred from electronic annotation /// 0003677 // DNA binding // inferred from direct assay /// 0003677 // DNA binding // inferred from electronic annotation /// 0003689 // DNA clamp loader activity // traceable author statement /// 0005515 // protein binding // inferred from physical interaction /// 0005524 // ATP binding // inferred from electronic annotation /…	chr13:34392185-34411637 (+) // 81.59 // q13.2
11725410_at	-0.299864	-0.277133	-0.410787	0.277133	0.367209	0.34726	0.000708579	0.000183226	-1.57986	-0.659796	1.57986	down	NAV1	89796	0001578 // microtubule bundle formation // inferred from electronic annotation /// 0001764 // neuron migration // inferred from electronic annotation /// 0007275 // multicellular organismal development // inferred from electronic annotation /// 0007399 // nervous system development // inferred from electronic annotation /// 0030154 // cell differentiation // inferred from electronic annotation	0005737 // cytoplasm // inferred from electronic annotation /// 0005856 // cytoskeleton // inferred from electronic annotation /// 0005874 // microtubule // inferred from electronic annotation /// 0015630 // microtubule cytoskeleton // inferred from electronic annotation	0000166 // nucleotide binding // inferred from electronic annotation /// 0017111 // nucleoside-triphosphatase activity // inferred from electronic annotation	chr1:201617449-201796097 (+) // 92.9 // q32.1
11718574_at	-0.470624	-0.391115	-0.458712	0.411855	0.531511	0.391115	0.000436852	6.11589e-05	-1.84674	-0.884977	1.84674	down	SERBP1	26135	0043488 // regulation of mRNA stability // non-traceable author statement /// 0045767 // regulation of anti-apoptosis // inferred from electronic annotation	0005634 // nucleus // inferred from electronic annotation /// 0005737 // cytoplasm // inferred from direct assay /// 0005737 // cytoplasm // inferred from electronic annotation /// 0005886 // plasma membrane // inferred from electronic annotation /// 0048471 // perinuclear region of cytoplasm // inferred from electronic annotation	0003723 // RNA binding // inferred from electronic annotation /// 0003730 // mRNA 3'-UTR binding // inferred from direct assay /// 0005515 // protein binding // inferred from physical interaction	chr1:67873494-67896452 (-) // 83.45 // p31.3
11740311_at	0.731323	0.556648	0.41564	-0.41564	-0.523286	-0.650057	0.00129439	0.000644076	2.13988	1.09753	2.13988	up	HAS2	3037	0001822 // kidney development // inferred from sequence or structural similarity /// 0008284 // positive regulation of cell proliferation // inferred from mutant phenotype /// 0030213 // hyaluronan biosynthetic process // inferred from direct assay /// 0030213 // hyaluronan biosynthetic process // inferred from electronic annotation /// 0030213 // hyaluronan biosynthetic process // inferred from …	0005624 // membrane fraction // inferred from direct assay /// 0005625 // soluble fraction // inferred from direct assay /// 0005887 // integral to plasma membrane // inferred from direct assay /// 0005887 // integral to plasma membrane // traceable author statement /// 0016020 // membrane // inferred from electronic annotation /// 0016021 // integral to membrane // inferred from electronic annot…	0016740 // transferase activity // inferred from electronic annotation /// 0016757 // transferase activity, transferring glycosyl groups // inferred from electronic annotation /// 0016758 // transferase activity, transferring hexosyl groups // inferred from electronic annotation /// 0050501 // hyaluronan synthase activity // inferred from mutant phenotype /// 0050501 // hyaluronan synthase activi…	chr8:122625149-122653659 (-) // 96.22 // q24.13
11731490_a_at	-0.463306	-0.441381	-0.491991	0.441381	0.471707	0.527995	0.000189874	5.48946e-06	-1.92642	-0.945921	1.92642	down	NUP43	348995	0000087 // M phase of mitotic cell cycle // traceable author statement /// 0000236 // mitotic prometaphase // traceable author statement /// 0000278 // mitotic cell cycle // traceable author statement /// 0005975 // carbohydrate metabolic process // traceable author statement /// 0006810 // transport // inferred from electronic annotation /// 0007049 // cell cycle // inferred from electronic anno…	0000775 // chromosome, centromeric region // inferred from electronic annotation /// 0000776 // kinetochore // inferred from direct assay /// 0000776 // kinetochore // inferred from electronic annotation /// 0000777 // condensed chromosome kinetochore // inferred from electronic annotation /// 0005634 // nucleus // inferred from electronic annotation /// 0005635 // nuclear envelope // traceable a…	0005515 // protein binding // inferred from physical interaction	chr6:150045456-150067678 (-) // 68.99 // q25.1
11717348_a_at	-0.332754	-0.380373	-0.417719	0.639257	0.332754	0.333224	0.00221202	0.00150605	-1.75568	-0.812027	1.75568	down	ADD3	120	0042493 // response to drug // inferred from electronic annotation	0000794 // condensed nuclear chromosome // inferred from electronic annotation /// 0005625 // soluble fraction // inferred from electronic annotation /// 0005737 // cytoplasm // inferred from electronic annotation /// 0005856 // cytoskeleton // inferred from electronic annotation /// 0005886 // plasma membrane // inferred from electronic annotation /// 0005911 // cell-cell junction // inferred fr…	0003779 // actin binding // inferred from electronic annotation /// 0005080 // protein kinase C binding // inferred from electronic annotation /// 0005198 // structural molecule activity // inferred from electronic annotation /// 0005200 // structural constituent of cytoskeleton // traceable author statement /// 0005516 // calmodulin binding // inferred from electronic annotation /// 0046872 // m…	chr10:111767710-111895323 (+) // 97.2 // q25.1
11717451_at	-0.476647	-0.465969	-0.551686	0.68003	0.465969	0.684688	0.000619465	0.000135521	-2.15596	-1.10833	2.15596	down	NEK7	140609	0000910 // cytokinesis // traceable author statement /// 0006468 // protein phosphorylation // inferred from direct assay /// 0006468 // protein phosphorylation // inferred from electronic annotation /// 0007346 // regulation of mitotic cell cycle // traceable author statement /// 0016310 // phosphorylation // inferred from electronic annotation /// 0051225 // spindle assembly // traceable author…	0000922 // spindle pole // inferred from electronic annotation /// 0005634 // nucleus // inferred from electronic annotation /// 0005737 // cytoplasm // inferred from electronic annotation /// 0005815 // microtubule organizing center // inferred from electronic annotation /// 0005856 // cytoskeleton // inferred from electronic annotation /// 0005874 // microtubule // inferred from electronic anno…	0000166 // nucleotide binding // inferred from electronic annotation /// 0004672 // protein kinase activity // inferred from electronic annotation /// 0004674 // protein serine/threonine kinase activity // inferred from sequence or structural similarity /// 0004674 // protein serine/threonine kinase activity // inferred from electronic annotation /// 0005524 // ATP binding // inferred from electr…	chr1:198126109-198291550 (+) // 97.61 // q31.3
11721097_at	-0.469522	-0.450098	-0.5502	0.450098	0.623596	0.554585	0.000442299	6.26166e-05	-2.04585	-1.0327	2.04585	down	TMX1	81542	0006260 // DNA replication // non-traceable author statement /// 0006888 // ER to Golgi vesicle-mediated transport // traceable author statement /// 0006916 // anti-apoptosis // inferred from direct assay /// 0006950 // response to stress // non-traceable author statement /// 0007165 // signal transduction // non-traceable author statement /// 0008283 // cell proliferation // non-traceable author…	0005783 // endoplasmic reticulum // inferred from direct assay /// 0005783 // endoplasmic reticulum // inferred from electronic annotation /// 0005789 // endoplasmic reticulum membrane // inferred from direct assay /// 0005789 // endoplasmic reticulum membrane // inferred from electronic annotation /// 0016020 // membrane // inferred from electronic annotation /// 0016021 // integral to membrane …	0015036 // disulfide oxidoreductase activity // inferred from direct assay /// 0030612 // arsenate reductase (thioredoxin) activity // non-traceable author statement	chr14:51706885-51724370 (+) // 91.1 // q22.1
11717935_a_at	-0.340181	-0.323305	-0.412131	0.323305	0.351145	0.367211	0.000278049	1.96235e-05	-1.631	-0.70576	1.631	down	ERMP1	79956	0001541 // ovarian follicle development // inferred from electronic annotation /// 0006508 // proteolysis // inferred from electronic annotation	0005783 // endoplasmic reticulum // inferred from electronic annotation /// 0005789 // endoplasmic reticulum membrane // inferred from electronic annotation /// 0016020 // membrane // inferred from electronic annotation /// 0016021 // integral to membrane // inferred from electronic annotation	0008233 // peptidase activity // inferred from electronic annotation /// 0008237 // metallopeptidase activity // inferred from electronic annotation /// 0016787 // hydrolase activity // inferred from electronic annotation /// 0046872 // metal ion binding // inferred from electronic annotation	chr9:5784493-5835435 (-) // 82.9 // p24.1
11733746_x_at	-0.527626	-0.351027	-0.248929	0.373111	0.368783	0.248929	0.00219084	0.00148702	-1.63143	-0.706136	1.63143	down	GCNT2	2651	0006024 // glycosaminoglycan biosynthetic process // traceable author statement /// 0006486 // protein glycosylation // inferred from electronic annotation /// 0007275 // multicellular organismal development // traceable author statement	0000139 // Golgi membrane // inferred from electronic annotation /// 0005624 // membrane fraction // traceable author statement /// 0005794 // Golgi apparatus // inferred from electronic annotation /// 0016020 // membrane // inferred from electronic annotation /// 0016021 // integral to membrane // inferred from electronic annotation	0008109 // N-acetyllactosaminide beta-1,6-N-acetylglucosaminyltransferase activity // inferred from electronic annotation /// 0008109 // N-acetyllactosaminide beta-1,6-N-acetylglucosaminyltransferase activity // traceable author statement /// 0008375 // acetylglucosaminyltransferase activity // inferred from electronic annotation /// 0016740 // transferase activity // inferred from electronic ann…	chr6:10585546-10629600 (+) // 85.68 // p24.3
11763263_at	-0.299817	-0.326334	-0.45468	0.360746	0.299816	0.333715	0.000687983	0.000170591	-1.61519	-0.691703	1.61519	down	SRSF11	9295	0000398 // nuclear mRNA splicing, via spliceosome // traceable author statement /// 0006366 // transcription from RNA polymerase II promoter // traceable author statement /// 0006369 // termination of RNA polymerase II transcription // traceable author statement /// 0006397 // mRNA processing // traceable author statement /// 0006397 // mRNA processing // inferred from electronic annotation /// 0…	0005634 // nucleus // inferred from direct assay /// 0005634 // nucleus // inferred from electronic annotation /// 0005634 // nucleus // traceable author statement /// 0005654 // nucleoplasm // traceable author statement /// 0005730 // nucleolus // inferred from direct assay	0000166 // nucleotide binding // inferred from electronic annotation /// 0003676 // nucleic acid binding // inferred from electronic annotation /// 0003723 // RNA binding // inferred from electronic annotation /// 0005515 // protein binding // inferred from physical interaction	chr1:70687033-70718735 (+) // 91.14 // p31.1
11755606_x_at	0.284355	0.244793	0.283201	-0.336654	-0.396923	-0.244793	0.000748392	0.000205261	1.51247	0.596906	1.51247	up	IFI30	10437	0019221 // cytokine-mediated signaling pathway // traceable author statement /// 0019886 // antigen processing and presentation of exogenous peptide antigen via MHC class II // inferred from electronic annotation /// 0042590 // antigen processing and presentation of exogenous peptide antigen via MHC class I // inferred from sequence or structural similarity /// 0048147 // negative regulation of f…	0005576 // extracellular region // inferred from electronic annotation /// 0005576 // extracellular region // traceable author statement /// 0005764 // lysosome // inferred from direct assay /// 0005764 // lysosome // inferred from electronic annotation /// 0005764 // lysosome // traceable author statement /// 0005886 // plasma membrane // inferred from direct assay /// 0030054 // cell junction /…	0016491 // oxidoreductase activity // inferred from electronic annotation /// 0016667 // oxidoreductase activity, acting on a sulfur group of donors // inferred from mutant phenotype	chr19:18288661-18288927 (+) // 95.34 // p13.11
11723116_a_at	0.31147	0.40398	0.332481	-0.31147	-0.429401	-0.477332	0.000708579	0.000183266	1.68807	0.755378	1.68807	up	RFFL	100529207 /// 117584	0006886 // intracellular protein transport // inferred from electronic annotation /// 0006915 // apoptotic process // inferred from electronic annotation /// 0016567 // protein ubiquitination // inferred from electronic annotation	0005737 // cytoplasm // inferred from electronic annotation /// 0016020 // membrane // inferred from electronic annotation /// 0016023 // cytoplasmic membrane-bounded vesicle // inferred from electronic annotation	0008270 // zinc ion binding // inferred from electronic annotation /// 0016874 // ligase activity // inferred from electronic annotation /// 0046872 // metal ion binding // inferred from electronic annotation	chr17:33335964-33416294 (-) // 90.59 // q12
11722671_at	-0.375055	-0.357847	-0.341963	0.403213	0.431469	0.341963	0.000232415	1.16686e-05	-1.68238	-0.750504	1.68238	down	AKAP11	11215	0007243 // intracellular protein kinase cascade // traceable author statement /// 0010738 // regulation of protein kinase A signaling cascade // inferred from electronic annotation	0005730 // nucleolus // inferred from direct assay /// 0005737 // cytoplasm // inferred from direct assay /// 0005737 // cytoplasm // inferred from electronic annotation /// 0005815 // microtubule organizing center // inferred from electronic annotation /// 0005856 // cytoskeleton // inferred from electronic annotation /// 0005886 // plasma membrane // inferred from direct assay /// 0043234 // pr…	0008157 // protein phosphatase 1 binding // traceable author statement /// 0032947 // protein complex scaffold // inferred from electronic annotation /// 0034236 // protein kinase A catalytic subunit binding // inferred from electronic annotation /// 0034237 // protein kinase A regulatory subunit binding // inferred from electronic annotation /// 0051018 // protein kinase A binding // traceable a…	chr13:42846287-42897399 (+) // 96.55 // q14.11
11740588_at	-0.508985	-0.454029	-0.212024	0.270744	0.234734	0.212024	0.00320591	0.00244656	-1.54847	-0.630847	1.54847	down	BDKRB2	624	0006939 // smooth muscle contraction // inferred by curator /// 0006954 // inflammatory response // inferred by curator /// 0007165 // signal transduction // inferred from electronic annotation /// 0007166 // cell surface receptor signaling pathway // traceable author statement /// 0007169 // transmembrane receptor protein tyrosine kinase signaling pathway // traceable author statement /// 000718…	0005768 // endosome // inferred from direct assay /// 0005886 // plasma membrane // inferred from direct assay /// 0005886 // plasma membrane // traceable author statement /// 0005886 // plasma membrane // inferred from electronic annotation /// 0005887 // integral to plasma membrane // traceable author statement /// 0016020 // membrane // inferred from electronic annotation /// 0016021 // integr…	0002020 // protease binding // inferred from physical interaction /// 0004435 // phosphatidylinositol phospholipase C activity // traceable author statement /// 0004871 // signal transducer activity // inferred from electronic annotation /// 0004872 // receptor activity // inferred from electronic annotation /// 0004930 // G-protein coupled receptor activity // inferred from electronic annotation…	chr14:96671131-96710783 (+) // 88.16 // q32.2
11722654_s_at	-0.232014	-0.318911	-0.383225	0.232014	0.324561	0.292728	0.00091654	0.00032266	-1.50993	-0.594484	1.50993	down	STK17A	9263	0006468 // protein phosphorylation // inferred from direct assay /// 0006468 // protein phosphorylation // inferred from electronic annotation /// 0006915 // apoptotic process // inferred from electronic annotation /// 0006917 // induction of apoptosis // inferred from mutant phenotype /// 0007243 // intracellular protein kinase cascade // inferred from direct assay /// 0016310 // phosphorylation…	0005634 // nucleus // inferred from direct assay /// 0005634 // nucleus // inferred from electronic annotation	0000166 // nucleotide binding // inferred from electronic annotation /// 0004672 // protein kinase activity // inferred from electronic annotation /// 0004674 // protein serine/threonine kinase activity // inferred from direct assay /// 0004674 // protein serine/threonine kinase activity // inferred from electronic annotation /// 0005524 // ATP binding // inferred from direct assay /// 0005524 //…	chr7:43622706-43666978 (+) // 94.93 // p13
11718788_a_at	0.30495	0.371852	0.422039	-0.30495	-0.349068	-0.378842	0.000431243	5.98037e-05	1.63645	0.710567	1.63645	up	ADA	100	0001666 // response to hypoxia // inferred from direct assay /// 0001666 // response to hypoxia // inferred from electronic annotation /// 0001701 // in utero embryonic development // inferred from electronic annotation /// 0001821 // histamine secretion // inferred from electronic annotation /// 0001829 // trophectodermal cell differentiation // inferred from electronic annotation /// 0001889 //…	0005615 // extracellular space // inferred from electronic annotation /// 0005737 // cytoplasm // inferred from direct assay /// 0005737 // cytoplasm // inferred from electronic annotation /// 0005764 // lysosome // inferred from direct assay /// 0005829 // cytosol // traceable author statement /// 0005886 // plasma membrane // inferred from direct assay /// 0005886 // plasma membrane // inferred…	0001883 // purine nucleoside binding // inferred from electronic annotation /// 0004000 // adenosine deaminase activity // inferred from direct assay /// 0004000 // adenosine deaminase activity // inferred from sequence or structural similarity /// 0004000 // adenosine deaminase activity // inferred from electronic annotation /// 0005515 // protein binding // inferred from physical interaction //…	chr20:43248162-43280383 (-) // 95.43 // q13.12
11751063_a_at	-0.925361	-0.696388	-0.935063	0.733642	0.765024	0.696388	0.000367233	3.92997e-05	-2.99791	-1.58396	2.99791	down	RAB40B	10966	0007264 // small GTPase mediated signal transduction // inferred from electronic annotation /// 0015031 // protein transport // inferred from electronic annotation /// 0016567 // protein ubiquitination // inferred from electronic annotation /// 0035556 // intracellular signal transduction // inferred from electronic annotation	0005622 // intracellular // inferred from electronic annotation /// 0005886 // plasma membrane // inferred from electronic annotation /// 0016020 // membrane // inferred from electronic annotation	0000166 // nucleotide binding // inferred from electronic annotation /// 0005525 // GTP binding // inferred from electronic annotation	chr17:80614948-80656505 (-) // 98.75 // q25.3
11757182_a_at	-0.594731	-0.556982	-0.605378	0.596482	0.556982	0.58916	0.0001129	4.25591e-07	-2.24478	-1.16657	2.24478	down	UHMK1	127933	0006468 // protein phosphorylation // inferred from electronic annotation /// 0007050 // cell cycle arrest // inferred from mutant phenotype /// 0016310 // phosphorylation // inferred from electronic annotation /// 0018105 // peptidyl-serine phosphorylation // inferred from direct assay /// 0018105 // peptidyl-serine phosphorylation // inferred from sequence or structural similarity /// 0018105 /…	0005634 // nucleus // inferred from direct assay /// 0005634 // nucleus // inferred from electronic annotation /// 0005737 // cytoplasm // inferred from electronic annotation /// 0030424 // axon // inferred from sequence or structural similarity /// 0030424 // axon // inferred from electronic annotation /// 0032839 // dendrite cytoplasm // inferred from sequence or structural similarity /// 00328…	0000166 // nucleotide binding // inferred from electronic annotation /// 0003676 // nucleic acid binding // inferred from electronic annotation /// 0003723 // RNA binding // inferred from electronic annotation /// 0004672 // protein kinase activity // inferred from electronic annotation /// 0004674 // protein serine/threonine kinase activity // inferred from direct assay /// 0004674 // protein se…	chr1:162467874-162494598 (+) // 99.15 // q23.3
11725308_a_at	-0.585257	-0.563074	-0.493258	0.569984	0.493258	0.502956	0.000212089	8.30265e-06	-2.09836	-1.06926	2.09836	down	CALU	813	0002576 // platelet degranulation // traceable author statement /// 0007596 // blood coagulation // traceable author statement /// 0030168 // platelet activation // traceable author statement	0005576 // extracellular region // inferred from electronic annotation /// 0005783 // endoplasmic reticulum // inferred from direct assay /// 0005783 // endoplasmic reticulum // inferred from electronic annotation /// 0005783 // endoplasmic reticulum // traceable author statement /// 0005788 // endoplasmic reticulum lumen // inferred from electronic annotation /// 0005794 // Golgi apparatus // tr…	0005509 // calcium ion binding // inferred from direct assay /// 0005509 // calcium ion binding // inferred from electronic annotation /// 0005509 // calcium ion binding // traceable author statement /// 0005515 // protein binding // inferred from physical interaction	chr7:128379345-128412316 (+) // 97.59 // q32.1
11723201_s_at	-0.330854	-0.275839	-0.223582	0.484707	0.223582	0.367457	0.00217391	0.00146853	-1.5533	-0.635341	1.5533	down	HNRNPA3	220988	0000398 // nuclear mRNA splicing, via spliceosome // inferred by curator /// 0000398 // nuclear mRNA splicing, via spliceosome // traceable author statement /// 0006397 // mRNA processing // inferred from electronic annotation /// 0008380 // RNA splicing // traceable author statement /// 0008380 // RNA splicing // inferred from electronic annotation /// 0010467 // gene expression // traceable aut…	0005634 // nucleus // inferred from direct assay /// 0005634 // nucleus // inferred from electronic annotation /// 0005654 // nucleoplasm // traceable author statement /// 0005681 // spliceosomal complex // inferred from electronic annotation /// 0005730 // nucleolus // inferred from direct assay /// 0030529 // ribonucleoprotein complex // traceable author statement /// 0030529 // ribonucleoprote…	0000166 // nucleotide binding // inferred from electronic annotation /// 0003676 // nucleic acid binding // inferred from electronic annotation /// 0003723 // RNA binding // inferred from electronic annotation /// 0003723 // RNA binding // traceable author statement	chr2:178077022-178088686 (+) // 93.56 // q31.2
11726331_a_at	-0.390903	-0.379126	-0.47655	0.419855	0.379126	0.469834	0.000341436	3.17839e-05	-1.78815	-0.838465	1.78815	down	CEP170	9859		0005737 // cytoplasm // inferred from electronic annotation /// 0005813 // centrosome // inferred from direct assay /// 0005814 // centriole // inferred from electronic annotation /// 0005819 // spindle // inferred from electronic annotation /// 0005856 // cytoskeleton // inferred from electronic annotation /// 0005874 // microtubule // inferred from electronic annotation		chr1:243287729-243419240 (-) // 98.36 // q43
11727854_s_at	-0.263725	-0.332685	-0.338523	0.263725	0.266547	0.347164	0.000477212	7.72252e-05	-1.52005	-0.604123	1.52005	down	NUP50	10762	0005975 // carbohydrate metabolic process // traceable author statement /// 0006810 // transport // inferred from electronic annotation /// 0008645 // hexose transport // traceable author statement /// 0010827 // regulation of glucose transport // traceable author statement /// 0015031 // protein transport // inferred from electronic annotation /// 0015758 // glucose transport // traceable author…	0005622 // intracellular // inferred from electronic annotation /// 0005634 // nucleus // inferred from electronic annotation /// 0005643 // nuclear pore // inferred from electronic annotation /// 0005643 // nuclear pore // traceable author statement /// 0005654 // nucleoplasm // traceable author statement /// 0016020 // membrane // inferred from electronic annotation /// 0031965 // nuclear membr…	0005515 // protein binding // inferred from physical interaction	chr22:45559725-45584055 (+) // 98.43 // q13.31
11753626_a_at	-0.275335	-0.432067	-0.243096	0.243096	0.322824	0.263402	0.00137831	0.000712102	-1.50867	-0.593274	1.50867	down	CDA	978	0006206 // pyrimidine base metabolic process // traceable author statement /// 0007166 // cell surface receptor signaling pathway // non-traceable author statement /// 0008152 // metabolic process // inferred from electronic annotation /// 0008655 // pyrimidine-containing compound salvage // non-traceable author statement /// 0009972 // cytidine deamination // not recorded /// 0009972 // cytidine…	0005576 // extracellular region // traceable author statement /// 0005829 // cytosol // non-traceable author statement /// 0005829 // cytosol // traceable author statement /// 0005829 // cytosol // inferred from electronic annotation	0001882 // nucleoside binding // inferred from direct assay /// 0003824 // catalytic activity // inferred from electronic annotation /// 0004126 // cytidine deaminase activity // not recorded /// 0004126 // cytidine deaminase activity // inferred from direct assay /// 0004126 // cytidine deaminase activity // inferred from electronic annotation /// 0008270 // zinc ion binding // inferred from dir…	chr1:20915534-20945249 (+) // 98.18 // p36.12
11764173_s_at	-0.353161	-0.508589	-0.389659	0.353161	0.461976	0.41584	0.000595092	0.000126777	-1.77456	-0.827462	1.77456	down	TMEM183A	653659 /// 92703		0016020 // membrane // inferred from electronic annotation /// 0016021 // integral to membrane // inferred from electronic annotation		chr1:202993435-202993976 (+) // 88.61 // q32.1
11764173_s_at	-0.353161	-0.508589	-0.389659	0.353161	0.461976	0.41584	0.000595092	0.000126777	-1.77456	-0.827462	1.77456	down	TMEM183B	653659 /// 92703		0016020 // membrane // inferred from electronic annotation /// 0016021 // integral to membrane // inferred from electronic annotation		chr1:202993435-202993976 (+) // 88.61 // q32.1
11735271_a_at	-0.5961	-0.329351	-0.2847	0.304459	0.2847	0.414226	0.00292311	0.00217871	-1.66768	-0.737845	1.66768	down	GCNT1	2650	0006486 // protein glycosylation // inferred from electronic annotation /// 0006493 // protein O-linked glycosylation // traceable author statement /// 0016266 // O-glycan processing // traceable author statement /// 0043687 // post-translational protein modification // traceable author statement /// 0044267 // cellular protein metabolic process // traceable author statement	0000139 // Golgi membrane // traceable author statement /// 0000139 // Golgi membrane // inferred from electronic annotation /// 0005794 // Golgi apparatus // inferred from electronic annotation /// 0016020 // membrane // inferred from electronic annotation /// 0016021 // integral to membrane // inferred from electronic annotation /// 0016021 // integral to membrane // traceable author statement	0003829 // beta-1,3-galactosyl-O-glycosyl-glycoprotein beta-1,6-N-acetylglucosaminyltransferase activity // inferred from electronic annotation /// 0003829 // beta-1,3-galactosyl-O-glycosyl-glycoprotein beta-1,6-N-acetylglucosaminyltransferase activity // traceable author statement /// 0008375 // acetylglucosaminyltransferase activity // inferred from electronic annotation /// 0016740 // transfer…	chr9:79074067-79122330 (+) // 85.01 // q21.13
11722605_at	0.252931	0.301827	0.385265	-0.252931	-0.2717	-0.343793	0.000771404	0.000222661	1.51868	0.602816	1.51868	up	CDC37L1	55664		0005737 // cytoplasm // inferred from electronic annotation		chr9:4679561-4707664 (+) // 99.11 // p24.1
11725804_a_at	-0.604595	-0.814456	-0.758463	0.734307	0.802978	0.604595	0.000465838	7.30707e-05	-2.71283	-1.4398	2.71283	down	C21orf91	54149				chr21:19161290-19191703 (-) // 97.48 // q21.1
11743498_at	0.454509	0.418541	0.471219	-0.556842	-0.487834	-0.418541	0.000316597	2.59908e-05	1.91299	0.935829	1.91299	up	BMP2	650	0000122 // negative regulation of transcription from RNA polymerase II promoter // inferred from direct assay /// 0000122 // negative regulation of transcription from RNA polymerase II promoter // inferred from electronic annotation /// 0001501 // skeletal system development // traceable author statement /// 0001503 // ossification // inferred from electronic annotation /// 0001649 // osteoblast …	0005576 // extracellular region // traceable author statement /// 0005576 // extracellular region // inferred from electronic annotation /// 0005615 // extracellular space // inferred from electronic annotation /// 0005737 // cytoplasm // inferred from electronic annotation /// 0009986 // cell surface // inferred from direct assay /// 0031988 // membrane-bounded vesicle // inferred from electroni…	0004745 // retinol dehydrogenase activity // inferred from sequence or structural similarity /// 0004745 // retinol dehydrogenase activity // inferred from electronic annotation /// 0005102 // receptor binding // traceable author statement /// 0005102 // receptor binding // inferred from electronic annotation /// 0005125 // cytokine activity // inferred from electronic annotation /// 0005515 // p…	chr20:6748335-6760923 (+) // 96.97 // p12.3
11725514_a_at	0.370271	0.312652	0.258082	-0.279128	-0.329019	-0.258082	0.000531004	9.86388e-05	1.51825	0.602411	1.51825	up	SMAD7	4092	0000122 // negative regulation of transcription from RNA polymerase II promoter // inferred from direct assay /// 0001657 // ureteric bud development // inferred from electronic annotation /// 0006351 // transcription, DNA-dependent // inferred from electronic annotation /// 0006355 // regulation of transcription, DNA-dependent // inferred from electronic annotation /// 0007179 // transforming gr…	0005622 // intracellular // inferred from electronic annotation /// 0005634 // nucleus // inferred from direct assay /// 0005634 // nucleus // inferred from electronic annotation /// 0005667 // transcription factor complex // inferred from electronic annotation /// 0005730 // nucleolus // inferred from direct assay /// 0005737 // cytoplasm // inferred from direct assay /// 0005737 // cytoplasm //…	0003700 // sequence-specific DNA binding transcription factor activity // inferred from electronic annotation /// 0005515 // protein binding // inferred from physical interaction /// 0005518 // collagen binding // inferred from electronic annotation /// 0008013 // beta-catenin binding // inferred from physical interaction /// 0030617 // transforming growth factor beta receptor, inhibitory cytopla…	chr18:46446222-46477081 (-) // 87.4 // q21.1
11756174_s_at	-0.521669	-0.364254	-0.348947	0.348947	0.385329	0.446168	0.000746608	0.000203682	-1.74727	-0.805105	1.74727	down	SCD	6319	0006629 // lipid metabolic process // inferred from electronic annotation /// 0006633 // fatty acid biosynthetic process // inferred from electronic annotation /// 0008610 // lipid biosynthetic process // inferred from electronic annotation /// 0055114 // oxidation-reduction process // inferred from electronic annotation	0005783 // endoplasmic reticulum // inferred from direct assay /// 0005783 // endoplasmic reticulum // inferred from electronic annotation /// 0005789 // endoplasmic reticulum membrane // inferred from electronic annotation /// 0016020 // membrane // inferred from electronic annotation /// 0016021 // integral to membrane // inferred from electronic annotation	0004768 // stearoyl-CoA 9-desaturase activity // inferred from electronic annotation /// 0004768 // stearoyl-CoA 9-desaturase activity // traceable author statement /// 0005506 // iron ion binding // inferred from electronic annotation /// 0016491 // oxidoreductase activity // inferred from electronic annotation /// 0016717 // oxidoreductase activity, acting on paired donors, with oxidation of a …	chr10:102123890-102124583 (+) // 69.04 // q24.31
11717163_s_at	-0.273253	-0.301822	-0.269594	0.269594	0.336053	0.357312	0.000330812	2.88336e-05	-1.51839	-0.602543	1.51839	down	CDC20	991	0000075 // cell cycle checkpoint // traceable author statement /// 0000087 // M phase of mitotic cell cycle // traceable author statement /// 0000236 // mitotic prometaphase // traceable author statement /// 0000278 // mitotic cell cycle // traceable author statement /// 0007049 // cell cycle // traceable author statement /// 0007049 // cell cycle // inferred from electronic annotation /// 000706…	0000922 // spindle pole // inferred from electronic annotation /// 0005654 // nucleoplasm // traceable author statement /// 0005680 // anaphase-promoting complex // inferred from direct assay /// 0005737 // cytoplasm // inferred from electronic annotation /// 0005813 // centrosome // inferred from electronic annotation /// 0005815 // microtubule organizing center // inferred from electronic annot…	0005515 // protein binding // inferred from physical interaction /// 0008022 // protein C-terminus binding // inferred from physical interaction /// 0019899 // enzyme binding // inferred from physical interaction	chr1:43824691-43828859 (+) // 91.22 // p34.2
11733798_at	-0.265307	-0.412931	-0.432125	0.265307	0.365035	0.390087	0.00101144	0.000399188	-1.6361	-0.710264	1.6361	down	DDX5	1655	0000122 // negative regulation of transcription from RNA polymerase II promoter // inferred from direct assay /// 0000381 // regulation of alternative nuclear mRNA splicing, via spliceosome // inferred from direct assay /// 0000398 // nuclear mRNA splicing, via spliceosome // inferred by curator /// 0006351 // transcription, DNA-dependent // inferred from electronic annotation /// 0006355 // regu…	0005634 // nucleus // inferred from direct assay /// 0005634 // nucleus // non-traceable author statement /// 0005634 // nucleus // inferred from electronic annotation /// 0005681 // spliceosomal complex // inferred from electronic annotation /// 0005730 // nucleolus // inferred from direct assay /// 0030529 // ribonucleoprotein complex // inferred from direct assay /// 0071013 // catalytic step …	0000166 // nucleotide binding // inferred from electronic annotation /// 0003676 // nucleic acid binding // inferred from electronic annotation /// 0003712 // transcription cofactor activity // inferred from electronic annotation /// 0003713 // transcription coactivator activity // inferred from direct assay /// 0003723 // RNA binding // inferred from electronic annotation /// 0003724 // RNA heli…	chr17:62494373-62502477 (-) // 98.44 // q23.3
11724460_a_at	-0.461493	-0.375388	-0.385214	0.397278	0.375389	0.445287	0.000274328	1.84417e-05	-1.75729	-0.81335	1.75729	down	MCAM	4162	0003094 // glomerular filtration // inferred from expression pattern /// 0007155 // cell adhesion // inferred from electronic annotation /// 0007155 // cell adhesion // traceable author statement /// 0009653 // anatomical structure morphogenesis // traceable author statement /// 0061042 // vascular wound healing // inferred from expression pattern	0005886 // plasma membrane // non-traceable author statement /// 0009897 // external side of plasma membrane // inferred from direct assay /// 0016020 // membrane // inferred from electronic annotation /// 0016021 // integral to membrane // inferred from electronic annotation		chr11:119179104-119187842 (-) // 84.76 // q23.3
11718544_s_at	-0.329889	-0.296186	-0.459135	0.302172	0.296186	0.309014	0.000708579	0.000182712	-1.58468	-0.664194	1.58468	down	ZBTB44	29068	0006351 // transcription, DNA-dependent // inferred from electronic annotation /// 0006355 // regulation of transcription, DNA-dependent // inferred from electronic annotation	0005622 // intracellular // inferred from electronic annotation /// 0005634 // nucleus // inferred from electronic annotation	0003676 // nucleic acid binding // inferred from electronic annotation /// 0003677 // DNA binding // inferred from electronic annotation /// 0008270 // zinc ion binding // inferred from electronic annotation /// 0046872 // metal ion binding // inferred from electronic annotation	chr11:130096576-130184499 (-) // 91.76 // q24.3
11760294_a_at	0.544789	0.211254	0.572763	-0.28231	-0.31757	-0.211255	0.00483504	0.00404909	1.63957	0.713314	1.63957	up	CD55	1604	0006958 // complement activation, classical pathway // inferred from electronic annotation /// 0007204 // elevation of cytosolic calcium ion concentration // inferred from direct assay /// 0030449 // regulation of complement activation // traceable author statement /// 0045087 // innate immune response // traceable author statement /// 0045087 // innate immune response // inferred from electronic…	0005576 // extracellular region // traceable author statement /// 0005625 // soluble fraction // traceable author statement /// 0005886 // plasma membrane // traceable author statement /// 0005886 // plasma membrane // inferred from electronic annotation /// 0005887 // integral to plasma membrane // traceable author statement /// 0009986 // cell surface // inferred from direct assay /// 0016020 /…	0004872 // receptor activity // inferred from electronic annotation	chr1:207495077-207533846 (+) // 96.56 // q32.2
11727754_a_at	0.644063	0.311808	0.341613	-0.403435	-0.311808	-0.394331	0.00261248	0.00188208	1.74394	0.802352	1.74394	up	PLA2G4A	5321	0001542 // ovulation from ovarian follicle // inferred from electronic annotation /// 0001554 // luteolysis // inferred from electronic annotation /// 0006663 // platelet activating factor biosynthetic process // non-traceable author statement /// 0006690 // icosanoid metabolic process // non-traceable author statement /// 0007568 // aging // inferred from electronic annotation /// 0007596 // blo…	0005624 // membrane fraction // inferred from electronic annotation /// 0005634 // nucleus // inferred from electronic annotation /// 0005737 // cytoplasm // inferred from electronic annotation /// 0005783 // endoplasmic reticulum // inferred from electronic annotation /// 0005789 // endoplasmic reticulum membrane // traceable author statement /// 0005794 // Golgi apparatus // inferred from elect…	0004620 // phospholipase activity // inferred from electronic annotation /// 0004622 // lysophospholipase activity // inferred from electronic annotation /// 0004623 // phospholipase A2 activity // inferred from direct assay /// 0004623 // phospholipase A2 activity // non-traceable author statement /// 0004623 // phospholipase A2 activity // inferred from electronic annotation /// 0005509 // calc…	chr1:186798031-186958113 (+) // 95.9 // q31.1
11723747_a_at	-0.320694	-0.303534	-0.328691	0.303534	0.378716	0.370872	0.000232415	1.15937e-05	-1.58962	-0.668681	1.58962	down	FAM64A	54478		0005730 // nucleolus // inferred from direct assay	0005515 // protein binding // inferred from physical interaction	chr17:6347758-6354780 (+) // 95.58 // p13.2
11719738_at	-0.711369	-0.517908	-0.711369	0.788247	0.740497	0.517908	0.000779	0.000227214	-2.51246	-1.3291	2.51246	down	DCP2	167227	0000184 // nuclear-transcribed mRNA catabolic process, nonsense-mediated decay // inferred from mutant phenotype /// 0000184 // nuclear-transcribed mRNA catabolic process, nonsense-mediated decay // inferred from electronic annotation /// 0000288 // nuclear-transcribed mRNA catabolic process, deadenylation-dependent decay // traceable author statement /// 0010467 // gene expression // traceable a…	0000932 // cytoplasmic mRNA processing body // inferred from direct assay /// 0000932 // cytoplasmic mRNA processing body // inferred from electronic annotation /// 0005634 // nucleus // inferred from electronic annotation /// 0005737 // cytoplasm // inferred from electronic annotation /// 0005829 // cytosol // traceable author statement /// 0016442 // RNA-induced silencing complex // inferred fr…	0003723 // RNA binding // inferred from electronic annotation /// 0005515 // protein binding // inferred from physical interaction /// 0016787 // hydrolase activity // inferred from electronic annotation /// 0016896 // exoribonuclease activity, producing 5'-phosphomonoesters // traceable author statement /// 0030145 // manganese ion binding // inferred from electronic annotation /// 0046872 // me…	chr5:112312398-112356761 (+) // 96.56 // q22.2
11757721_s_at	0.52669	0.443893	0.405693	-0.405693	-0.547637	-0.46852	0.000454966	6.79903e-05	1.90886	0.932709	1.90886	up	CSRNP1	64651	0006351 // transcription, DNA-dependent // inferred from electronic annotation /// 0006355 // regulation of transcription, DNA-dependent // inferred from electronic annotation /// 0006915 // apoptotic process // non-traceable author statement /// 0006915 // apoptotic process // inferred from electronic annotation /// 0009791 // post-embryonic development // inferred from electronic annotation ///…	0005634 // nucleus // inferred from direct assay /// 0005634 // nucleus // inferred from sequence or structural similarity /// 0005634 // nucleus // inferred from electronic annotation /// 0005730 // nucleolus // inferred from direct assay	0003677 // DNA binding // inferred from electronic annotation /// 0003700 // sequence-specific DNA binding transcription factor activity // inferred from sequence or structural similarity /// 0003700 // sequence-specific DNA binding transcription factor activity // inferred from electronic annotation	chr3:39183345-39183781 (-) // 93.56 // p22.2
11761864_a_at	-0.300649	-0.306765	-0.349413	0.38842	0.365753	0.300649	0.000307666	2.51683e-05	-1.59168	-0.670549	1.59168	down	TMOD3	29766		0005737 // cytoplasm // inferred from electronic annotation /// 0005856 // cytoskeleton // inferred from electronic annotation	0003779 // actin binding // inferred from electronic annotation /// 0005523 // tropomyosin binding // inferred from electronic annotation /// 0005523 // tropomyosin binding // traceable author statement	chr15:52155034-52202186 (+) // 98.79 // q21.2
11715411_a_at	0.269329	0.249707	0.339262	-0.249707	-0.359732	-0.361008	0.000710211	0.000184527	1.52582	0.609582	1.52582	up	LOC100652809	100652809 /// 2034	0001525 // angiogenesis // inferred from electronic annotation /// 0001666 // response to hypoxia // inferred from direct assay /// 0001666 // response to hypoxia // inferred from electronic annotation /// 0001892 // embryonic placenta development // inferred from electronic annotation /// 0001974 // blood vessel remodeling // inferred from electronic annotation /// 0002027 // regulation of heart…	0005634 // nucleus // inferred from electronic annotation /// 0005667 // transcription factor complex // inferred from direct assay /// 0005667 // transcription factor complex // inferred from physical interaction /// 0005667 // transcription factor complex // inferred from electronic annotation /// 0005737 // cytoplasm // inferred from electronic annotation	0003677 // DNA binding // inferred from genetic interaction /// 0003677 // DNA binding // inferred from electronic annotation /// 0003700 // sequence-specific DNA binding transcription factor activity // inferred from electronic annotation /// 0004871 // signal transducer activity // inferred from electronic annotation /// 0005515 // protein binding // inferred from physical interaction /// 00081…	chr2:46524540-46613836 (+) // 96.03 // p21
11719634_a_at	0.708678	0.765634	0.677327	-0.677327	-0.703315	-0.730062	0.00015683	1.1887e-06	2.6773	1.42078	2.6773	up	KLF4	9314	0000122 // negative regulation of transcription from RNA polymerase II promoter // inferred from direct assay /// 0006351 // transcription, DNA-dependent // inferred from electronic annotation /// 0006355 // regulation of transcription, DNA-dependent // traceable author statement /// 0006355 // regulation of transcription, DNA-dependent // inferred from electronic annotation /// 0006357 // regula…	0000785 // chromatin // inferred from electronic annotation /// 0000790 // nuclear chromatin // inferred from direct assay /// 0005622 // intracellular // inferred from electronic annotation /// 0005634 // nucleus // inferred from direct assay /// 0005634 // nucleus // inferred from electronic annotation /// 0005667 // transcription factor complex // inferred from electronic annotation /// 000573…	0000987 // core promoter proximal region sequence-specific DNA binding // inferred from direct assay /// 0001010 // sequence-specific DNA binding transcription factor recruiting transcription factor activity // inferred from electronic annotation /// 0001010 // sequence-specific DNA binding transcription factor recruiting transcription factor activity // inferred from sequence or structural simil…	chr9:110247132-110252047 (-) // 98.75 // q31.2
11736213_at	-0.599111	-0.529932	-0.658455	0.631483	0.673082	0.529932	0.000329975	2.82638e-05	-2.3091	-1.20733	2.3091	down	MRP63	78988	0006412 // translation // inferred from electronic annotation	0005739 // mitochondrion // inferred from electronic annotation /// 0005761 // mitochondrial ribosome // inferred from electronic annotation /// 0005840 // ribosome // inferred from electronic annotation /// 0030529 // ribonucleoprotein complex // inferred from electronic annotation	0003735 // structural constituent of ribosome // inferred from electronic annotation	chr13:21750337-21753218 (+) // 56.83 // q12.11
11719164_a_at	-0.496853	-0.292329	-0.428901	0.407504	0.292329	0.413498	0.00102784	0.000415871	-1.71373	-0.777138	1.71373	down	CLCN5	1184	0006810 // transport // traceable author statement /// 0006810 // transport // inferred from electronic annotation /// 0006811 // ion transport // inferred from electronic annotation /// 0006821 // chloride transport // traceable author statement /// 0006821 // chloride transport // inferred from electronic annotation /// 0006897 // endocytosis // inferred from electronic annotation /// 0007588 /…	0000139 // Golgi membrane // inferred from electronic annotation /// 0005768 // endosome // inferred from electronic annotation /// 0005794 // Golgi apparatus // inferred from electronic annotation /// 0005886 // plasma membrane // inferred from electronic annotation /// 0005887 // integral to plasma membrane // traceable author statement /// 0010008 // endosome membrane // inferred from electron…	0000166 // nucleotide binding // inferred from electronic annotation /// 0005216 // ion channel activity // inferred from electronic annotation /// 0005247 // voltage-gated chloride channel activity // inferred from electronic annotation /// 0005254 // chloride channel activity // traceable author statement /// 0005524 // ATP binding // inferred from electronic annotation /// 0015297 // antiporte…	chrX:49687224-49863887 (+) // 92.28 // p11.23
11717903_s_at	0.323788	0.295824	0.339787	-0.295824	-0.349305	-0.306215	0.000197464	6.79037e-06	1.555	0.636914	1.555	up	IER3IP1	51124	0042981 // regulation of apoptotic process // inferred from mutant phenotype	0005783 // endoplasmic reticulum // inferred from direct assay /// 0005783 // endoplasmic reticulum // inferred from electronic annotation /// 0005789 // endoplasmic reticulum membrane // inferred from electronic annotation /// 0005794 // Golgi apparatus // inferred from direct assay /// 0016020 // membrane // inferred from electronic annotation /// 0016021 // integral to membrane // inferred fro…		chr18:44681412-44702735 (-) // 93.75 // q21.1
11728214_a_at	-0.837484	-0.779953	-0.660463	0.946743	0.921971	0.660463	0.000551679	0.000109065	-3.03639	-1.60236	3.03639	down	NRP1	8829	0001525 // angiogenesis // inferred from electronic annotation /// 0001569 // patterning of blood vessels // inferred from electronic annotation /// 0001938 // positive regulation of endothelial cell proliferation // traceable author statement /// 0007155 // cell adhesion // inferred from electronic annotation /// 0007165 // signal transduction // traceable author statement /// 0007267 // cell-ce…	0002116 // semaphorin receptor complex // non-traceable author statement /// 0005576 // extracellular region // inferred from electronic annotation /// 0005829 // cytosol // inferred from direct assay /// 0005883 // neurofilament // inferred from electronic annotation /// 0005886 // plasma membrane // inferred from direct assay /// 0005886 // plasma membrane // traceable author statement /// 0005…	0004872 // receptor activity // inferred from electronic annotation /// 0005021 // vascular endothelial growth factor-activated receptor activity // non-traceable author statement /// 0005021 // vascular endothelial growth factor-activated receptor activity // inferred from electronic annotation /// 0005021 // vascular endothelial growth factor-activated receptor activity // traceable author stat…	chr10:33466425-33623833 (-) // 97.28 // p11.22
11739787_a_at	-0.322415	-0.427962	-0.358877	0.34898	0.322415	0.419489	0.000448238	6.54994e-05	-1.66253	-0.733379	1.66253	down	INS-IGF2	3481 /// 723961	0000165 // MAPK cascade // inferred from direct assay /// 0001501 // skeletal system development // traceable author statement /// 0001503 // ossification // inferred from electronic annotation /// 0001649 // osteoblast differentiation // inferred from electronic annotation /// 0001934 // positive regulation of protein phosphorylation // inferred from sequence or structural similarity /// 0001934…	0005576 // extracellular region // traceable author statement /// 0005576 // extracellular region // inferred from electronic annotation /// 0005576 // extracellular region // inferred by curator /// 0005615 // extracellular space // inferred from electronic annotation /// 0005615 // extracellular space // inferred from direct assay /// 0005788 // endoplasmic reticulum lumen // traceable author s…	0005158 // insulin receptor binding // inferred from physical interaction /// 0005158 // insulin receptor binding // inferred from direct assay /// 0005159 // insulin-like growth factor receptor binding // traceable author statement /// 0005159 // insulin-like growth factor receptor binding // inferred from electronic annotation /// 0005159 // insulin-like growth factor receptor binding // inferr…	chr11:2150347-2170833 (-) // 86.09 // p15.5
11720106_a_at	-0.426518	-0.510007	-0.362885	0.362885	0.496689	0.576034	0.000848053	0.00026818	-1.88123	-0.911673	1.88123	down	SLC26A2	1836	0001503 // ossification // inferred from electronic annotation /// 0006810 // transport // inferred from electronic annotation /// 0006811 // ion transport // traceable author statement /// 0008272 // sulfate transport // traceable author statement /// 0008272 // sulfate transport // inferred from electronic annotation /// 0055085 // transmembrane transport // traceable author statement /// 00550…	0005624 // membrane fraction // traceable author statement /// 0005886 // plasma membrane // traceable author statement /// 0005887 // integral to plasma membrane // traceable author statement /// 0016020 // membrane // inferred from electronic annotation /// 0016021 // integral to membrane // inferred from electronic annotation	0008271 // secondary active sulfate transmembrane transporter activity // inferred from electronic annotation /// 0015116 // sulfate transmembrane transporter activity // traceable author statement /// 0015116 // sulfate transmembrane transporter activity // inferred from electronic annotation	chr5:149340291-149366965 (+) // 90.33 // q32
11758563_at	0.41973	0.318928	0.325294	-0.318928	-0.324696	-0.339371	0.00034483	3.29304e-05	1.60471	0.682315	1.60471	up	LOC100653153	100506290 /// 100653153 /// 151194	0032259 // methylation // inferred from electronic annotation	0016020 // membrane // inferred from electronic annotation /// 0016021 // integral to membrane // inferred from electronic annotation	0008168 // methyltransferase activity // inferred from electronic annotation /// 0016740 // transferase activity // inferred from electronic annotation	chr2:208477464-208477880 (-) // 98.81 // q33.3
11725659_a_at	-0.549409	-0.549863	-0.502787	0.544496	0.557091	0.502787	0.00015683	1.2072e-06	-2.0977	-1.06881	2.0977	down	MTFR1	9650	0000266 // mitochondrial fission // inferred from sequence or structural similarity /// 0007005 // mitochondrion organization // inferred from sequence or structural similarity /// 0009060 // aerobic respiration // inferred from sequence or structural similarity	0005739 // mitochondrion // inferred from sequence or structural similarity /// 0005739 // mitochondrion // inferred from electronic annotation /// 0005886 // plasma membrane // inferred from direct assay		chr8:66556809-66622797 (+) // 97.59 // q13.1
11734735_a_at	-0.691981	-0.514332	-0.656157	0.514332	0.56042	0.547011	0.000341436	3.18008e-05	-2.23676	-1.16141	2.23676	down	FAR1	84188	0006629 // lipid metabolic process // inferred from electronic annotation /// 0008610 // lipid biosynthetic process // inferred from electronic annotation /// 0008611 // ether lipid biosynthetic process // traceable author statement /// 0010025 // wax biosynthetic process // inferred from electronic annotation /// 0044255 // cellular lipid metabolic process // traceable author statement /// 00442…	0005777 // peroxisome // inferred from electronic annotation /// 0005778 // peroxisomal membrane // inferred from direct assay /// 0005778 // peroxisomal membrane // inferred from electronic annotation /// 0005782 // peroxisomal matrix // traceable author statement /// 0016020 // membrane // inferred from electronic annotation /// 0016021 // integral to membrane // inferred from electronic annota…	0000166 // nucleotide binding // inferred from electronic annotation /// 0016491 // oxidoreductase activity // inferred from electronic annotation /// 0016620 // oxidoreductase activity, acting on the aldehyde or oxo group of donors, NAD or NADP as acceptor // inferred from electronic annotation /// 0050062 // long-chain-fatty-acyl-CoA reductase activity // inferred from electronic annotation	chr11:13689891-13753889 (+) // 97.59 // p15.2
11730319_at	0.245244	0.274844	0.322336	-0.360146	-0.341539	-0.245244	0.000631033	0.000144047	1.51199	0.596451	1.51199	up	TNFRSF11B	4982	0001501 // skeletal system development // traceable author statement /// 0006915 // apoptotic process // inferred from electronic annotation /// 0007165 // signal transduction // inferred from electronic annotation /// 0007165 // signal transduction // traceable author statement /// 0007584 // response to nutrient // inferred from electronic annotation /// 0010035 // response to inorganic substan…	0005576 // extracellular region // traceable author statement /// 0005576 // extracellular region // inferred from electronic annotation /// 0005578 // proteinaceous extracellular matrix // inferred from electronic annotation /// 0005615 // extracellular space // inferred from direct assay	0004872 // receptor activity // inferred from electronic annotation /// 0004872 // receptor activity // traceable author statement /// 0005125 // cytokine activity // traceable author statement	chr8:119935800-119964439 (-) // 97.84 // q24.12
11737184_at	-0.642511	-0.376444	-0.969314	0.376443	0.429123	0.477803	0.00407821	0.00330185	-2.12955	-1.09055	2.12955	down	SAA2	6289	0006953 // acute-phase response // inferred from electronic annotation	0005576 // extracellular region // inferred from electronic annotation /// 0034364 // high-density lipoprotein particle // inferred from electronic annotation		chr11:18260475-18269566 (-) // 44.95 // p15.1
11733442_x_at	-0.49942	-0.4778	-0.428167	0.518735	0.428167	0.45582	0.00023018	1.04778e-05	-1.91326	-0.936037	1.91326	down	SAA1	6288	0006953 // acute-phase response // inferred from electronic annotation	0005576 // extracellular region // inferred from electronic annotation /// 0034364 // high-density lipoprotein particle // inferred from electronic annotation		chr11:18287771-18291514 (+) // 83.42 // p15.1
11734049_a_at	-0.577238	-0.48445	-0.547641	0.48445	0.593219	0.5616	0.000248918	1.38759e-05	-2.11824	-1.08287	2.11824	down	SEH1L	81929	0000087 // M phase of mitotic cell cycle // traceable author statement /// 0000236 // mitotic prometaphase // traceable author statement /// 0000278 // mitotic cell cycle // traceable author statement /// 0005975 // carbohydrate metabolic process // traceable author statement /// 0006810 // transport // inferred from electronic annotation /// 0006999 // nuclear pore organization // inferred from …	0000775 // chromosome, centromeric region // inferred from electronic annotation /// 0000776 // kinetochore // inferred from direct assay /// 0000776 // kinetochore // inferred from electronic annotation /// 0000777 // condensed chromosome kinetochore // inferred from electronic annotation /// 0005634 // nucleus // inferred from electronic annotation /// 0005635 // nuclear envelope // traceable a…		chr18:12947982-12987533 (+) // 91.31 // p11.21
11758563_at	0.41973	0.318928	0.325294	-0.318928	-0.324696	-0.339371	0.00034483	3.29304e-05	1.60471	0.682315	1.60471	up	LOC100506290	100506290 /// 100653153 /// 151194	0032259 // methylation // inferred from electronic annotation	0016020 // membrane // inferred from electronic annotation /// 0016021 // integral to membrane // inferred from electronic annotation	0008168 // methyltransferase activity // inferred from electronic annotation /// 0016740 // transferase activity // inferred from electronic annotation	chr2:208477464-208477880 (-) // 98.81 // q33.3
11724786_s_at	0.381452	0.400218	0.259483	-0.27612	-0.259483	-0.347921	0.000807781	0.000244174	1.56001	0.641559	1.56001	up	C14orf129	51527		0005737 // cytoplasm // inferred from electronic annotation		chr14:96830716-96853623 (+) // 83.97 // q32.2
11730390_at	0.486362	0.791405	0.34405	-0.47615	-0.34405	-0.373181	0.00319613	0.00243709	1.9164	0.938399	1.9164	up	SEMA3A	10371	0002027 // regulation of heart rate // inferred from electronic annotation /// 0006915 // apoptotic process // inferred from electronic annotation /// 0007275 // multicellular organismal development // inferred from electronic annotation /// 0007399 // nervous system development // inferred from electronic annotation /// 0007411 // axon guidance // traceable author statement /// 0007411 // axon g…	0005576 // extracellular region // traceable author statement /// 0005576 // extracellular region // inferred from electronic annotation /// 0016020 // membrane // inferred from electronic annotation /// 0030424 // axon // inferred from electronic annotation /// 0030425 // dendrite // inferred from electronic annotation	0004872 // receptor activity // inferred from electronic annotation /// 0045499 // chemorepellent activity // traceable author statement /// 0045499 // chemorepellent activity // inferred from electronic annotation	chr7:83587074-83824459 (-) // 97.23 // q21.11
11720971_at	-0.438389	-0.351918	-0.398052	0.351918	0.425299	0.386358	0.000274328	1.80864e-05	-1.72187	-0.783978	1.72187	down	TOP2A	7153	0000278 // mitotic cell cycle // traceable author statement /// 0000712 // resolution of meiotic recombination intermediates // not recorded /// 0000819 // sister chromatid segregation // not recorded /// 0006259 // DNA metabolic process // inferred from electronic annotation /// 0006260 // DNA replication // non-traceable author statement /// 0006261 // DNA-dependent DNA replication // not recor…	0000228 // nuclear chromosome // inferred from direct assay /// 0000793 // condensed chromosome // inferred from electronic annotation /// 0000795 // synaptonemal complex // not recorded /// 0005634 // nucleus // inferred from direct assay /// 0005634 // nucleus // inferred from electronic annotation /// 0005654 // nucleoplasm // inferred from direct assay /// 0005654 // nucleoplasm // traceable …	0000166 // nucleotide binding // inferred from electronic annotation /// 0003677 // DNA binding // inferred from direct assay /// 0003677 // DNA binding // inferred from electronic annotation /// 0003682 // chromatin binding // inferred from direct assay /// 0003682 // chromatin binding // inferred from electronic annotation /// 0003916 // DNA topoisomerase activity // inferred from electronic an…	chr17:38544776-38574175 (-) // 99.51 // q21.2
11734792_at	0.363796	0.261403	0.230553	-0.238538	-0.230553	-0.451993	0.0027723	0.00203495	1.50763	0.592279	1.50763	up	SNAPC1	6617	0006351 // transcription, DNA-dependent // inferred from electronic annotation /// 0006355 // regulation of transcription, DNA-dependent // inferred from electronic annotation /// 0006383 // transcription from RNA polymerase III promoter // traceable author statement /// 0010467 // gene expression // traceable author statement	0005634 // nucleus // inferred from electronic annotation /// 0005654 // nucleoplasm // traceable author statement	0003677 // DNA binding // inferred from electronic annotation	chr14:62229074-62263145 (+) // 81.83 // q23.2
11729749_at	-0.157167	-0.588034	-0.606379	0.157167	0.226523	0.162226	0.0138326	0.0130504	-1.55025	-0.632499	1.55025	down	SAA4	100528017 /// 6291	0006953 // acute-phase response // inferred from electronic annotation	0005576 // extracellular region // non-traceable author statement /// 0005576 // extracellular region // inferred from electronic annotation /// 0034364 // high-density lipoprotein particle // inferred from electronic annotation		chr11:18252901-18258453 (-) // 78.43 // p15.1
11725847_s_at	-0.493457	-0.366889	-0.585547	0.458191	0.366889	0.48988	0.000785937	0.00023191	-1.89249	-0.920284	1.89249	down	FAM76B	143684		0005634 // nucleus // inferred from electronic annotation /// 0016607 // nuclear speck // inferred from electronic annotation		chr11:95502116-95522971 (-) // 94.2 // q21
11722569_at	-0.36899	-0.433186	-0.625962	0.415975	0.441341	0.36899	0.000993896	0.000381323	-1.84653	-0.884815	1.84653	down	VEZT	55591	0016337 // cell-cell adhesion // inferred from electronic annotation /// 0043009 // chordate embryonic development // inferred from electronic annotation	0001669 // acrosomal vesicle // inferred from electronic annotation /// 0002142 // stereocilia ankle link complex // inferred from electronic annotation /// 0005634 // nucleus // inferred from electronic annotation /// 0005886 // plasma membrane // inferred from electronic annotation /// 0005912 // adherens junction // inferred from electronic annotation /// 0016020 // membrane // inferred from e…		chr12:95611521-95696780 (+) // 95.01 // q22
11718724_at	0.338526	0.300071	0.292382	-0.292382	-0.475956	-0.360618	0.000807781	0.00024428	1.60954	0.686645	1.60954	up	ARRDC3	57561	0007165 // signal transduction // inferred from electronic annotation	0005737 // cytoplasm // inferred from electronic annotation	0005515 // protein binding // inferred from physical interaction	chr5:90664540-90679176 (-) // 96.24 // q14.3
11719643_s_at	0.326931	0.410869	0.245356	-0.279305	-0.245356	-0.283855	0.000847402	0.000266399	1.5128	0.597224	1.5128	up	CDS1	1040	0006657 // CDP-choline pathway // non-traceable author statement /// 0006661 // phosphatidylinositol biosynthetic process // inferred from direct assay /// 0007165 // signal transduction // non-traceable author statement /// 0007602 // phototransduction // non-traceable author statement /// 0008654 // phospholipid biosynthetic process // inferred from electronic annotation /// 0016024 // CDP-diac…	0005783 // endoplasmic reticulum // inferred from sequence or structural similarity /// 0005783 // endoplasmic reticulum // inferred from electronic annotation /// 0005789 // endoplasmic reticulum membrane // inferred from sequence or structural similarity /// 0005789 // endoplasmic reticulum membrane // inferred from electronic annotation /// 0016020 // membrane // inferred from electronic annot…	0004142 // diacylglycerol cholinephosphotransferase activity // non-traceable author statement /// 0004605 // phosphatidate cytidylyltransferase activity // inferred from direct assay /// 0004605 // phosphatidate cytidylyltransferase activity // inferred from electronic annotation /// 0016740 // transferase activity // inferred from electronic annotation /// 0016772 // transferase activity, trans…	chr4:85504056-85572487 (+) // 97.44 // q21.23
11756665_a_at	-0.926944	-0.877589	-0.834518	0.879983	0.834518	0.835743	0.000133412	5.86732e-07	-3.31674	-1.72976	3.31674	down	CD164	8763	0006955 // immune response // traceable author statement /// 0007155 // cell adhesion // inferred from direct assay /// 0007155 // cell adhesion // inferred from electronic annotation /// 0007155 // cell adhesion // traceable author statement /// 0007157 // heterophilic cell-cell adhesion // inferred from direct assay /// 0007162 // negative regulation of cell adhesion // non-traceable author sta…	0005576 // extracellular region // inferred from electronic annotation /// 0005764 // lysosome // inferred from direct assay /// 0005764 // lysosome // inferred from electronic annotation /// 0005765 // lysosomal membrane // inferred from electronic annotation /// 0005768 // endosome // inferred from direct assay /// 0005768 // endosome // inferred from electronic annotation /// 0005886 // plasma…	0005515 // protein binding // inferred from physical interaction	chr6:109688716-109703670 (-) // 99.68 // q21
11722182_a_at	-0.584917	-0.411482	-0.73366	0.420809	0.411482	0.420497	0.00105589	0.000436288	-1.99209	-0.994283	1.99209	down	ATP6V1C1	528	0006810 // transport // non-traceable author statement /// 0006810 // transport // inferred from electronic annotation /// 0006811 // ion transport // inferred from electronic annotation /// 0006879 // cellular iron ion homeostasis // traceable author statement /// 0008286 // insulin receptor signaling pathway // traceable author statement /// 0015991 // ATP hydrolysis coupled proton transport //…	0005737 // cytoplasm // inferred from electronic annotation /// 0005829 // cytosol // traceable author statement /// 0005886 // plasma membrane // inferred from sequence or structural similarity /// 0005886 // plasma membrane // inferred from electronic annotation /// 0016469 // proton-transporting two-sector ATPase complex // traceable author statement /// 0031410 // cytoplasmic vesicle // infer…	0005215 // transporter activity // non-traceable author statement /// 0005515 // protein binding // inferred from physical interaction /// 0008553 // hydrogen-exporting ATPase activity, phosphorylative mechanism // inferred from electronic annotation /// 0016820 // hydrolase activity, acting on acid anhydrides, catalyzing transmembrane movement of substances // inferred from electronic annotation…	chr8:104033244-104085912 (+) // 82.41 // q22.3
11720393_at	0.277268	0.487432	0.511498	-0.338702	-0.29108	-0.277268	0.00135455	0.000687911	1.65605	0.727749	1.65605	up	RAB11FIP4	84440	0000910 // cytokinesis // inferred from mutant phenotype /// 0006810 // transport // inferred from electronic annotation /// 0044419 // interspecies interaction between organisms // inferred from electronic annotation	0005768 // endosome // inferred from direct assay /// 0005768 // endosome // inferred from electronic annotation /// 0016020 // membrane // inferred from electronic annotation /// 0016023 // cytoplasmic membrane-bounded vesicle // inferred from electronic annotation /// 0030139 // endocytic vesicle // inferred from direct assay /// 0030496 // midbody // inferred from direct assay /// 0030496 // m…	0005509 // calcium ion binding // inferred from electronic annotation /// 0005515 // protein binding // inferred from physical interaction /// 0017137 // Rab GTPase binding // inferred from physical interaction /// 0030306 // ADP-ribosylation factor binding // inferred from physical interaction /// 0042803 // protein homodimerization activity // inferred from direct assay	chr17:29718641-29865229 (+) // 85.38 // q11.2
11756406_x_at	0.276812	0.328861	0.354853	-0.300781	-0.276812	-0.355455	0.000377586	4.23563e-05	1.54884	0.631191	1.54884	up	ADM	133	0001570 // vasculogenesis // inferred from direct assay /// 0001666 // response to hypoxia // inferred from electronic annotation /// 0001843 // neural tube closure // inferred from electronic annotation /// 0002026 // regulation of the force of heart contraction // inferred from electronic annotation /// 0002031 // G-protein coupled receptor internalization // inferred from direct assay /// 0006…	0005576 // extracellular region // traceable author statement /// 0005576 // extracellular region // inferred from electronic annotation /// 0005615 // extracellular space // inferred from direct assay /// 0005615 // extracellular space // inferred from electronic annotation /// 0005625 // soluble fraction // traceable author statement /// 0005737 // cytoplasm // inferred from direct assay	0005102 // receptor binding // traceable author statement /// 0005179 // hormone activity // inferred from electronic annotation /// 0005515 // protein binding // inferred from physical interaction /// 0031700 // adrenomedullin receptor binding // inferred from electronic annotation	chr11:10326630-10328947 (+) // 95.33 // p15.4
11726116_at	-0.363871	-0.40526	-0.48522	0.363871	0.410478	0.427814	0.000354281	3.502e-05	-1.76398	-0.818838	1.76398	down	MTAP	4507	0000096 // sulfur amino acid metabolic process // traceable author statement /// 0006139 // nucleobase-containing compound metabolic process // traceable author statement /// 0006166 // purine ribonucleoside salvage // inferred from electronic annotation /// 0006595 // polyamine metabolic process // traceable author statement /// 0006738 // nicotinamide riboside catabolic process // inferred from…	0005625 // soluble fraction // inferred from electronic annotation /// 0005634 // nucleus // inferred from electronic annotation /// 0005737 // cytoplasm // inferred from electronic annotation /// 0005829 // cytosol // traceable author statement	0003824 // catalytic activity // inferred from electronic annotation /// 0004645 // phosphorylase activity // traceable author statement /// 0016740 // transferase activity // inferred from electronic annotation /// 0016757 // transferase activity, transferring glycosyl groups // inferred from electronic annotation /// 0016763 // transferase activity, transferring pentosyl groups // inferred from…	chr9:21802541-21866300 (+) // 58.56 // p21.3
11717039_a_at	0.352031	0.356743	0.420353	-0.352031	-0.428131	-0.483044	0.000416393	5.40656e-05	1.73802	0.797444	1.73802	up	GADD45A	1647	0000079 // regulation of cyclin-dependent protein kinase activity // traceable author statement /// 0000086 // G2/M transition of mitotic cell cycle // inferred from electronic annotation /// 0006281 // DNA repair // traceable author statement /// 0006469 // negative regulation of protein kinase activity // inferred from electronic annotation /// 0006915 // apoptotic process // traceable author s…	0005634 // nucleus // inferred from direct assay /// 0005634 // nucleus // inferred from electronic annotation /// 0005634 // nucleus // traceable author statement	0005515 // protein binding // inferred from physical interaction	chr1:68150743-68154017 (+) // 98.29 // p31.3
11723226_at	-0.310812	-0.398239	-0.512662	0.40736	0.310813	0.608009	0.00197763	0.00128101	-1.80162	-0.849298	1.80162	down	SGCB	6443	0007010 // cytoskeleton organization // inferred from electronic annotation /// 0007517 // muscle organ development // traceable author statement	0005737 // cytoplasm // inferred from electronic annotation /// 0005856 // cytoskeleton // inferred from electronic annotation /// 0005886 // plasma membrane // inferred from electronic annotation /// 0005887 // integral to plasma membrane // traceable author statement /// 0016010 // dystrophin-associated glycoprotein complex // inferred from direct assay /// 0016012 // sarcoglycan complex // inf…		chr4:52886871-52904973 (-) // 83.55 // q12
11758894_at	-0.250319	-0.295812	-0.241408	0.241408	0.328602	0.456948	0.00139971	0.000734589	-1.5208	-0.604833	1.5208	down	PARD3	56288	0006461 // protein complex assembly // traceable author statement /// 0006612 // protein targeting to membrane // inferred from sequence or structural similarity /// 0007049 // cell cycle // inferred from electronic annotation /// 0007163 // establishment or maintenance of cell polarity // traceable author statement /// 0007205 // protein kinase C-activating G-protein coupled receptor signaling p…	0005737 // cytoplasm // inferred from electronic annotation /// 0005819 // spindle // inferred from electronic annotation /// 0005829 // cytosol // traceable author statement /// 0005856 // cytoskeleton // inferred from electronic annotation /// 0005886 // plasma membrane // traceable author statement /// 0005886 // plasma membrane // inferred from electronic annotation /// 0005911 // cell-cell j…	0005080 // protein kinase C binding // inferred from electronic annotation /// 0005515 // protein binding // inferred from physical interaction /// 0005546 // phosphatidylinositol-4,5-bisphosphate binding // inferred from sequence or structural similarity /// 0005547 // phosphatidylinositol-3,4,5-trisphosphate binding // inferred from sequence or structural similarity /// 0008289 // lipid binding…	chr10:34398488-35104211 (-) // 95.5 // p11.22
11719808_a_at	-1.26623	-1.12549	-1.07856	1.1675	1.09423	1.07856	0.000162725	3.4726e-06	-4.82388	-2.27019	4.82388	down	PLDN	26258	0006892 // post-Golgi vesicle-mediated transport // traceable author statement /// 0006944 // cellular membrane fusion // inferred from electronic annotation /// 0007596 // blood coagulation // inferred from electronic annotation /// 0016044 // cellular membrane organization // traceable author statement /// 0016081 // synaptic vesicle docking involved in exocytosis // non-traceable author statem…	0005737 // cytoplasm // inferred from electronic annotation /// 0005768 // endosome // inferred from electronic annotation /// 0005829 // cytosol // traceable author statement /// 0012505 // endomembrane system // inferred from electronic annotation /// 0016020 // membrane // inferred from electronic annotation /// 0031083 // BLOC-1 complex // inferred from direct assay	0005515 // protein binding // inferred from physical interaction /// 0019905 // syntaxin binding // traceable author statement /// 0042802 // identical protein binding // inferred from physical interaction	chr15:45879320-45901909 (+) // 84.58 // q21.1
11747988_a_at	-0.383394	-0.733208	-0.469564	0.383394	0.395311	0.477539	0.00165588	0.000974805	-1.92849	-0.94747	1.92849	down	SLC39A10	57181	0006810 // transport // inferred from electronic annotation /// 0006811 // ion transport // inferred from electronic annotation /// 0006829 // zinc ion transport // inferred from electronic annotation /// 0030001 // metal ion transport // inferred from electronic annotation /// 0055085 // transmembrane transport // traceable author statement /// 0055085 // transmembrane transport // inferred from…	0016020 // membrane // inferred from electronic annotation /// 0016021 // integral to membrane // inferred from electronic annotation	0046873 // metal ion transmembrane transporter activity // inferred from electronic annotation	chr2:196521885-196600227 (+) // 98.4 // q32.3
11736810_at	-0.59571	-0.573704	-0.266873	0.266873	0.39238	0.344	0.00266122	0.00192712	-1.75708	-0.81318	1.75708	down	RPL27A	6157 /// 619562	0000184 // nuclear-transcribed mRNA catabolic process, nonsense-mediated decay // traceable author statement /// 0006412 // translation // non-traceable author statement /// 0006412 // translation // traceable author statement /// 0006412 // translation // inferred from electronic annotation /// 0006413 // translational initiation // traceable author statement /// 0006414 // translational elongat…	0005622 // intracellular // inferred from electronic annotation /// 0005829 // cytosol // traceable author statement /// 0005840 // ribosome // inferred from electronic annotation /// 0022625 // cytosolic large ribosomal subunit // inferred from direct assay /// 0022625 // cytosolic large ribosomal subunit // traceable author statement /// 0030529 // ribonucleoprotein complex // inferred from ele…	0003723 // RNA binding // traceable author statement /// 0003735 // structural constituent of ribosome // non-traceable author statement /// 0003735 // structural constituent of ribosome // inferred from electronic annotation /// 0003735 // structural constituent of ribosome // traceable author statement /// 0005515 // protein binding // inferred from physical interaction	chr11:8703570-8711418 (+) // 78.58 // p15.4
11719816_s_at	-0.345998	-0.26769	-0.248968	0.248968	0.263492	0.407435	0.00117673	0.000534765	-1.50962	-0.594184	1.50962	down	BET1	10282	0006810 // transport // inferred from electronic annotation /// 0006888 // ER to Golgi vesicle-mediated transport // inferred from electronic annotation /// 0006888 // ER to Golgi vesicle-mediated transport // traceable author statement /// 0015031 // protein transport // inferred from electronic annotation /// 0016192 // vesicle-mediated transport // inferred from electronic annotation /// 00482…	0000139 // Golgi membrane // inferred from electronic annotation /// 0000139 // Golgi membrane // traceable author statement /// 0005783 // endoplasmic reticulum // inferred from electronic annotation /// 0005789 // endoplasmic reticulum membrane // inferred from electronic annotation /// 0005794 // Golgi apparatus // inferred from electronic annotation /// 0005801 // cis-Golgi network // inferre…	0005515 // protein binding // inferred from physical interaction	chr7:93620875-93633690 (-) // 85.54 // q21.3
11739762_a_at	-0.440331	-0.28733	-0.418877	0.336936	0.482027	0.287329	0.00121755	0.000573727	-1.68289	-0.750943	1.68289	down	CLDN10	9071	0007155 // cell adhesion // traceable author statement /// 0016338 // calcium-independent cell-cell adhesion // inferred from sequence or structural similarity	0005886 // plasma membrane // inferred from electronic annotation /// 0005923 // tight junction // inferred from electronic annotation /// 0005923 // tight junction // inferred from sequence or structural similarity /// 0005923 // tight junction // traceable author statement /// 0016020 // membrane // inferred from electronic annotation /// 0016021 // integral to membrane // inferred from electro…	0005198 // structural molecule activity // inferred from electronic annotation /// 0042802 // identical protein binding // inferred from sequence or structural similarity	chr13:96085852-96232013 (+) // 88.75 // q32.1
11743699_a_at	-0.385864	-0.351483	-0.472486	0.406253	0.351483	0.360396	0.000373864	4.07923e-05	-1.71236	-0.775989	1.71236	down	EDEM3	80267	0006457 // protein folding // traceable author statement /// 0006516 // glycoprotein catabolic process // inferred from electronic annotation /// 0006986 // response to unfolded protein // inferred from electronic annotation /// 0018279 // protein N-linked glycosylation via asparagine // traceable author statement /// 0043161 // proteasomal ubiquitin-dependent protein catabolic process // inferre…	0005783 // endoplasmic reticulum // inferred from electronic annotation /// 0005788 // endoplasmic reticulum lumen // inferred from electronic annotation /// 0005789 // endoplasmic reticulum membrane // traceable author statement /// 0016020 // membrane // inferred from electronic annotation	0004569 // glycoprotein endo-alpha-1,2-mannosidase activity // inferred from electronic annotation /// 0004571 // mannosyl-oligosaccharide 1,2-alpha-mannosidase activity // inferred from electronic annotation /// 0005509 // calcium ion binding // inferred from electronic annotation	chr1:184659364-184724041 (-) // 99.84 // q25.3
11720206_s_at	-0.425866	-0.279974	-0.406513	0.279974	0.286477	0.320714	0.000642341	0.000149184	-1.58722	-0.666506	1.58722	down	CLDN12	9069	0016338 // calcium-independent cell-cell adhesion // inferred from sequence or structural similarity /// 0034329 // cell junction assembly // traceable author statement /// 0045216 // cell-cell junction organization // traceable author statement /// 0070830 // tight junction assembly // traceable author statement	0005886 // plasma membrane // inferred from electronic annotation /// 0005923 // tight junction // inferred from sequence or structural similarity /// 0005923 // tight junction // inferred from electronic annotation /// 0016020 // membrane // inferred from electronic annotation /// 0016021 // integral to membrane // inferred from electronic annotation /// 0030054 // cell junction // inferred from…	0005198 // structural molecule activity // inferred from electronic annotation /// 0042802 // identical protein binding // inferred from sequence or structural similarity	chr7:90032647-90045268 (+) // 97.33 // q21.13
11717752_s_at	-0.381663	-0.356816	-0.413037	0.365726	0.454145	0.356816	0.000305992	2.46716e-05	-1.71246	-0.776068	1.71246	down	SEC14L1	6397	0006810 // transport // inferred from electronic annotation	0005794 // Golgi apparatus // traceable author statement /// 0016020 // membrane // traceable author statement /// 0016021 // integral to membrane // inferred from electronic annotation	0005488 // binding // traceable author statement	chr17:75136990-75213183 (+) // 84.8 // q25.2
[truncated: 168 more rows]
