# Supplementary material for: Neuropilin‐1 is up‐regulated by cancer‐associated fibroblast‐secreted IL‐8 and associated with cell proliferation of gallbladder cancer
Source: J Cell Mol Med. 2020 Sep 20;24(21):12608–18. doi: 10.1111/jcmm.15825 (PMC7686964; doi:10.1111/jcmm.15825)
Supplement: Supplementary file 5 — Data S4 [file JCMM-24-12608-s005.xlsx]

## Sheet: enriched canonical pathway
Ingenuity Canonical Pathways	-log(p-value)	p-value	Ratio	z-score	Molecules
Induction of Apoptosis by HIV1	3.9	0.000125893	0.133	0.707	SLC25A13,BBC3,APAF1,BIRC3,XIAP,TNFRSF11B,BIRC2,TRAF1
TWEAK Signaling	3.74	0.00018197	0.176	-0.816	TRAF3,APAF1,BIRC3,XIAP,BIRC2,TRAF1
Molecular Mechanisms of Cancer	3.38	0.000416869	0.0575	NaN	RALA,TGFBR1,BMP2,ITGA2,CDK6,SMAD7,APAF1,RAC1,CDKN2C,MDM2,AURKA,XIAP,FZD8,RRAS2,BBC3,CDC42,ARHGEF16,RHOU,FZD5,BIRC3,BIRC2
STAT3 Pathway	3.31	0.000489779	0.11	-1.414	FGFR3,RRAS2,TGFBR1,PIM1,IGF1R,RAC1,SOCS4,KIAA1804
TNFR2 Signaling	3.14	0.000724436	0.172	1	TNFAIP3,BIRC3,XIAP,BIRC2,TRAF1
LXR/RXR Activation	3	0.001	0.0826	-1.667	IL33,SCD,SAA1,IL1R1,SAA2,PTGS2,FGA,SAA4,AGT,TNFRSF11B
Glioblastoma Multiforme Signaling	2.92	0.00120226	0.0753	-0.632	FZD8,IGF2,RRAS2,CDC42,IGF1R,RAC1,CDK6,RHOU,MDM2,FZD5,PLCL2
TNFR1 Signaling	2.86	0.00138038	0.122	-0.447	CDC42,APAF1,TNFAIP3,BIRC3,XIAP,BIRC2
Role of Tissue Factor in Cancer	2.73	0.00186209	0.0818	NaN	CXCL8,RRAS2,CFL2,CDC42,EGR1,RAC1,HBEGF,FGA,MMP1
Small Cell Lung Cancer Signaling	2.69	0.00204174	0.0986	NaN	TRAF3,RARB,APAF1,CDK6,PTGS2,BIRC2,TRAF1
Adipogenesis pathway	2.67	0.00213796	0.0746	NaN	FGFR3,FZD8,ATG5,ARNTL,DDIT3,TXNIP,BMP2,CLOCK,FZD5,PER2
Cell Cycle: G2/M DNA Damage Checkpoint Regulation	2.12	0.00758578	0.102	2.236	GADD45A,TOP2A,MDM2,PLK1,AURKA
Oncostatin M Signaling	1.99	0.0102329	0.118	NaN	TIMP3,EPAS1,RRAS2,MMP1
Semaphorin Signaling in Neurons	1.97	0.0107152	0.0943	NaN	SEMA3A,CFL2,RAC1,RHOU,NRP1
Acute Phase Response Signaling	1.97	0.0107152	0.0592	1.89	IL33,RRAS2,SAA1,SOCS4,IL1R1,SAA2,FGA,SAA4,AGT,TNFRSF11B
HMGB1 Signaling	1.95	0.0112202	0.0667	-1.414	HMGB1,CXCL8,RRAS2,CDC42,RAC1,RHOU,IL1R1,TNFRSF11B
Role of Cytokines in Mediating Communication between Immune Cells	1.94	0.0114815	0.0926	NaN	IL33,CXCL8,IL20,IL23A,IL24
NF-κB Signaling	1.92	0.0120226	0.0581	0	IL33,FGFR3,TRAF3,RRAS2,TGFBR1,BMP2,IGF1R,TNFAIP3,IL1R1,TNFRSF11B
Actin Nucleation by ARP-WASP Complex	1.88	0.0131826	0.0893	-0.447	RRAS2,CDC42,ITGA2,RAC1,RHOU
Airway Pathology in Chronic Obstructive Pulmonary Disease	1.79	0.0162181	0.25	NaN	CXCL8,MMP1
Purine Ribonucleosides Degradation to Ribose-1-phosphate	1.79	0.0162181	0.25	NaN	ADA,PGM2
Rac Signaling	1.79	0.0162181	0.0673	-1.633	RRAS2,CFL2,CDC42,ITGA2,RAC1,PARD3,IQGAP3
Pancreatic Adenocarcinoma Signaling	1.75	0.0177828	0.066	1.633	TGFBR1,RALA,CDC42,RAC1,HBEGF,MDM2,PTGS2
Hepatic Fibrosis / Hepatic Stellate Cell Activation	1.75	0.0177828	0.0546	NaN	CXCL8,IGF2,TGFBR1,IGF1R,SMAD7,IGFBP5,IL1R1,MMP1,AGT,TNFRSF11B
Phosphatidylethanolamine Biosynthesis II	1.69	0.0204174	0.222	NaN	EPT1,ETNK1
Pyridoxal 5'-phosphate Salvage Pathway	1.65	0.0223872	0.0781	NaN	PDXK,PIM1,CDK6,PLK1,HIPK1
Role of Osteoblasts, Osteoclasts and Chondrocytes in Rheumatoid Arthritis	1.63	0.0234423	0.0502	NaN	IL33,FZD8,BMP2,ITGA2,FZD5,IL1R1,BIRC3,XIAP,MMP1,TNFRSF11B,BIRC2
Dolichyl-diphosphooligosaccharide Biosynthesis	1.6	0.0251189	0.2	NaN	ALG5,DPAGT1
Virus Entry via Endocytic Pathways	1.6	0.0251189	0.0674	NaN	DNM1,CD55,RRAS2,CDC42,ITGA2,RAC1
Acyl Carrier Protein Metabolism	1.6	0.0251189	1	NaN	AASDHPPT
Acetyl-CoA Biosynthesis III (from Citrate)	1.6	0.0251189	1	NaN	ACLY
Asparagine Biosynthesis I	1.6	0.0251189	1	NaN	ASNS
PTEN Signaling	1.52	0.0301995	0.0593	1.134	FGFR3,RRAS2,TGFBR1,CDC42,ITGA2,IGF1R,RAC1
Glycogen Degradation II	1.52	0.0301995	0.182	NaN	MTAP,PGM2
RhoGDI Signaling	1.5	0.0316228	0.052	-0.333	ARHGAP5,CFL2,CDC42,ARHGEF16,ITGA2,RAC1,CDH6,RHOU,ARHGAP12
Mouse Embryonic Stem Cell Pluripotency	1.48	0.0331131	0.0632	-1.633	LIFR,FZD8,ID1,RRAS2,FZD5,XIAP
Integrin Signaling	1.42	0.0380189	0.0483	0.632	ARHGAP5,ARF6,RRAS2,RALA,ARF3,ARF1,CDC42,ITGA2,RAC1,RHOU
Glioma Signaling	1.42	0.0380189	0.0612	-1.342	IGF2,RRAS2,IGF1R,CDK6,CDKN2C,MDM2
Glycogen Degradation III	1.39	0.040738	0.154	NaN	MTAP,PGM2
Paxillin Signaling	1.37	0.042658	0.0594	-1.633	ARF6,RRAS2,ARF1,CDC42,ITGA2,RAC1
HER-2 Signaling in Breast Cancer	1.37	0.042658	0.0658	NaN	RRAS2,CDC42,CDK6,MDM2,PARD3
Lymphotoxin β Receptor Signaling	1.33	0.0467735	0.0741	0	TRAF3,APAF1,BIRC2,TRAF1
Role of BRCA1 in DNA Damage Response	1.33	0.0467735	0.0641	NaN	GADD45A,PLK1,RPA1,PHF10,RFC3

## Sheet: meaningful enriched pathway
Ingenuity Canonical Pathways	p-value	z-score	Molecules
Induction of Apoptosis by HIV1	0.000125893	0.707	SLC25A13,BBC3,APAF1,BIRC3,XIAP,TNFRSF11B,BIRC2,TRAF1
TWEAK Signaling	0.00018197	-0.816	TRAF3,APAF1,BIRC3,XIAP,BIRC2,TRAF1
STAT3 Pathway	0.000489779	-1.414	FGFR3,RRAS2,TGFBR1,PIM1,IGF1R,RAC1,SOCS4,KIAA1804
TNFR2 Signaling	0.000724436	1	TNFAIP3,BIRC3,XIAP,BIRC2,TRAF1
LXR/RXR Activation	0.001	-1.667	IL33,SCD,SAA1,IL1R1,SAA2,PTGS2,FGA,SAA4,AGT,TNFRSF11B
Glioblastoma Multiforme Signaling	0.00120226	-0.632	FZD8,IGF2,RRAS2,CDC42,IGF1R,RAC1,CDK6,RHOU,MDM2,FZD5,PLCL2
TNFR1 Signaling	0.00138038	-0.447	CDC42,APAF1,TNFAIP3,BIRC3,XIAP,BIRC2
Cell Cycle: G2/M DNA Damage Checkpoint Regulation	0.00758578	2.236	GADD45A,TOP2A,MDM2,PLK1,AURKA
Acute Phase Response Signaling	0.0107152	1.89	IL33,RRAS2,SAA1,SOCS4,IL1R1,SAA2,FGA,SAA4,AGT,TNFRSF11B
HMGB1 Signaling	0.0112202	-1.414	HMGB1,CXCL8,RRAS2,CDC42,RAC1,RHOU,IL1R1,TNFRSF11B
Actin Nucleation by ARP-WASP Complex	0.0131826	-0.447	RRAS2,CDC42,ITGA2,RAC1,RHOU
Rac Signaling	0.0162181	-1.633	RRAS2,CFL2,CDC42,ITGA2,RAC1,PARD3,IQGAP3
Pancreatic Adenocarcinoma Signaling	0.0177828	1.633	TGFBR1,RALA,CDC42,RAC1,HBEGF,MDM2,PTGS2
PTEN Signaling	0.0301995	1.134	FGFR3,RRAS2,TGFBR1,CDC42,ITGA2,IGF1R,RAC1
RhoGDI Signaling	0.0316228	-0.333	ARHGAP5,CFL2,CDC42,ARHGEF16,ITGA2,RAC1,CDH6,RHOU,ARHGAP12
Mouse Embryonic Stem Cell Pluripotency	0.0331131	-1.633	LIFR,FZD8,ID1,RRAS2,FZD5,XIAP
Integrin Signaling	0.0380189	0.632	ARHGAP5,ARF6,RRAS2,RALA,ARF3,ARF1,CDC42,ITGA2,RAC1,RHOU
Glioma Signaling	0.0380189	-1.342	IGF2,RRAS2,IGF1R,CDK6,CDKN2C,MDM2
Paxillin Signaling	0.042658	-1.633	ARF6,RRAS2,ARF1,CDC42,ITGA2,RAC1
