# Supplementary material for: Neuropilin‐1 is up‐regulated by cancer‐associated fibroblast‐secreted IL‐8 and associated with cell proliferation of gallbladder cancer
Source: J Cell Mol Med. 2020 Sep 20;24(21):12608–18. doi: 10.1111/jcmm.15825 (PMC7686964; doi:10.1111/jcmm.15825)
Supplement: Supplementary file 6 — Data S5 [file JCMM-24-12608-s006.xlsx]

## Sheet: Diseases_And_Functions
Categories	Diseases or Functions Annotation	p-Value	Predicted Activation State	Activation z-score	Notes	Molecules	# Molecules	Counts of AntibodyList
Organismal Survival	morbidity or mortality	3.39e-09	Increased	3.141	bias	ABL2,ACKR3,ACLY,ADA,ADAMTS1,ADM,AGT,ALDH1A3,APAF1,APBB2,ARF6,ARHGAP5,ARID3B,ARNTL,ASPH,ATF3,ATG5,AURKA,BBC3,BCLAF1,BDKRB2,BIRC2,BIRC3,BMP2,CASP4,CCNA2,CD55,CDC20,CDK19,CDK6,CDKN2C,CFL2,CLIC4,CRLF3,CSRNP1,CXCL8,CYLD,CYP1A1,DDX5,DNM1,DPAGT1,DPH3,ECT2,EDN2,ELK3,ENAH,EP400,EPAS1,FCMR,FGA,FGFR3,FZD5,GADD45A,GCH1,GDF15,GLIS2,H3F3A/H3F3B,HAS2,HBEGF,HIPK1,HMGA2,HMGB1,HS3ST1,HSPA4L,ID1,IDS,IGF1R,IGF2,IGFB…	138	21
Organismal Survival	organismal death	4.86e-09	Increased	3.177	bias	ABL2,ACKR3,ACLY,ADA,ADAMTS1,ADM,AGT,ALDH1A3,APAF1,APBB2,ARF6,ARHGAP5,ARID3B,ARNTL,ASPH,ATF3,ATG5,AURKA,BBC3,BCLAF1,BDKRB2,BIRC2,BIRC3,BMP2,CCNA2,CD55,CDC20,CDK19,CDK6,CDKN2C,CFL2,CLIC4,CRLF3,CSRNP1,CXCL8,CYLD,CYP1A1,DDX5,DNM1,DPAGT1,DPH3,ECT2,EDN2,ELK3,ENAH,EP400,EPAS1,FGA,FGFR3,FZD5,GADD45A,GCH1,GDF15,GLIS2,H3F3A/H3F3B,HAS2,HBEGF,HIPK1,HMGA2,HMGB1,HS3ST1,HSPA4L,ID1,IDS,IGF1R,IGF2,IGFBP5,IL1R1,IL…	136	21
Cell Death and Survival	cell death of melanoma cell lines	6.46e-06	Increased	2.194		ABL2,ARL6IP1,ATG5,BBC3,BIRC2,CASP4,CXCL8,DDIT3,EGR1,GADD45A,IL24,MED28,NUP58,PRDX1,RAB22A,RAC1,RPA1,RPL27A,RRM2,SESN2,TNFRSF11B,XIAP	22	9
Cell Death and Survival	apoptosis of lung cancer cell lines	0.000115	Increased	2.08		ATAD2,BBC3,BIRC3,CDKN2C,DDIT3,GADD45A,GLIPR1,IGF1R,IGF2,MDM2,PLK1,PTGS2,RAC1,RRM2,SRSF1,UACA,XIAP	17	10
Cell Death and Survival	cell death of lung cancer cell lines	0.000327	Increased	2.287		ATAD2,BBC3,BIRC2,BIRC3,CDKN2C,DDIT3,GADD45A,GLIPR1,IGF1R,IGF2,MDM2,PLK1,PTGS2,RAC1,RRM2,SRSF1,UACA,XIAP	18	10
Protein Synthesis	quantity of LDH	0.000571	Increased	2		BBC3,PRDX1,PTGS2,UACA	4	2
Skeletal and Muscular System Development and Function	volume of trabecular bone	0.00107	Increased	2.189		BMP2,IGFBP5,IL23A,KLF10,PLCL2,PTHLH,SEMA3A,TNFRSF11B	8	2
Cell Death and Survival, Neurological Disease	cell death of brain cells	0.00161	Increased	2.25		APAF1,BBC3,BMP2,CDC42,CDK6,CXCL8,DDIT3,EGR1,HBEGF,HMGB1,HMGB2,IGF1R,IL1R1,NFIL3,PTGS2,SEMA3A,SP3,XIAP	18	10
Cellular Growth and Proliferation	proliferation of cells	5.75e-13	Decreased	-4.357		ABL2,ACKR3,ACLY,ADA,ADAMTS1,ADM,AGPS,AGT,APAF1,APBB2,ARF1,ARF6,ARHGAP5,ARID3B,ARL1,ARNTL,ARRDC3,ASNS,ASPH,ASPM,ATAD2,ATF3,ATG5,AURKA,B4GALT2,B4GALT6,BBC3,BCCIP,BCLAF1,BDKRB2,BEX2,BIRC2,BIRC3,BMP2,CAV2,CCDC88A,CCNA2,CD164,CD55,CDA,CDC20,CDC42,CDCA8,CDK19,CDK6,CDKN2C,CLMN,CLOCK,CNN1,CRLF3,CXCL8,CYLD,CYP1A1,DCLK1,DDIT3,DDX5,DEPTOR,DISC1,DLGAP5,DPAGT1,DUSP5,ECT2,EDN2,EEA1,EGR1,EIF5A2,ELOVL7,EML1,ENAH…	206	32
Cell Death and Survival, Connective Tissue Disorders	cell death of connective tissue cells	2.93e-11	Decreased	-2.349		ABL2,ADM,AGT,APAF1,ATF3,ATG5,BBC3,BIRC2,BIRC3,BMP2,CASP4,CDC20,CDC42,CDK6,CDKN2C,CLIC4,CXCL8,CYLD,DDIT3,EGR1,EP400,GMFB,HAS2,HBEGF,HIPK1,ID1,IGF1R,IGF2,IL24,LAMP2,MDM2,NSMAF,PIM1,PLA2G4A,PTHLH,QKI,RAC1,RASA4,RNF13,RRAS2,SAA1,SERPINB2,SGPP1,SNAI2,STK17A,TGFBR1,TIMP3,TNFAIP3,TNFAIP8,TNFRSF11B,TOP2A,TRAF1,TRAF3,TXNIP	54	18
Cellular Development, Cellular Growth and Proliferation	cell proliferation of tumor cell lines	1.01e-10	Decreased	-3.36		ABL2,ACKR3,ACLY,ADAMTS1,ADM,AGT,APAF1,ARF1,ARF6,ARRDC3,ASNS,ATAD2,ATF3,ATG5,AURKA,BBC3,BCCIP,BDKRB2,BEX2,BIRC2,BMP2,CCDC88A,CCNA2,CDC42,CDCA8,CDK6,CNN1,CXCL8,CYP1A1,DDIT3,DDX5,DLGAP5,DUSP5,ECT2,EGR1,EIF5A2,ELOVL7,ENAH,FGFR3,GADD45A,GDF15,HAS2,HBEGF,HMGA2,HMGB1,ID1,IDS,IGF1R,IGF2,IGFBP5,IL23A,IL24,IPO7,IRS2,ITGA2,KIF20A,KIF2C,KLF10,KLF4,L1CAM,MAPRE1,MAT2B,MDM2,MED28,MIR17HG,MKI67,MMP1,MTAP,MTUS1,M…	103	26
Cell Death and Survival	cell viability of tumor cell lines	1.74e-08	Decreased	-2.499	bias	ACKR3,ADAMTS1,AGPS,ANLN,ASNS,ATF3,ATG5,AURKA,BCLAF1,BEX2,BMP2,CCNA2,CD55,CDK6,CXCL8,DNM1,DPP8,DUSP5,FGFR3,GDF15,HBEGF,HMGA2,HMGB1,IGF1R,IGF2,IGFBP5,IRS2,KLF4,LATS2,MCAM,MDM2,MIR17HG,MTMR12,NEK7,NRP1,NUF2,NUP58,PHLPP2,PIM1,PLK1,PSMA4,PTGS2,PTPRK,RAC1,RCHY1,RPA1,RRM2,SCD,SCG5,SERPINB2,SGPP1,SMN1/SMN2,SNAI2,TDG,TNFAIP8,UBE2I,XIAP,ZNF91	58	16
Cell Cycle	M phase of tumor cell lines	2.74e-07	Decreased	-2.157		ANLN,ARF6,CDC42,ECT2,KIF14,KIF20A,MDM2,NCAPD2,NEK7,NUF2,PLK1,RAC1,SPG20,TOP2A	14	4
Infectious Diseases	Viral Infection	2.47e-06	Decreased	-3.031		ACADSB,ADA,APAF1,ARF1,ARF6,ARNTL,ARRDC3,ATG5,ATP6V1A,BBC3,BCLAF1,BIRC3,BMP2,CACNA2D3,CAV2,CCNA2,CD164,CD55,CDC42,CHMP2B,CHORDC1,CLDND1,CLIC4,CLOCK,CXCL8,CYP1A1,DAZAP2,DCLK1,DCP2,DDIT3,DDX10,DDX5,DNM1,EDEM3,EEA1,EGR1,EPAS1,FAM76B,FBXW11,FGA,FLG,H3F3A/H3F3B,HIPK1,HMGB1,IGF1R,IL23A,IRS2,LAMP2,LIFR,LIN7C,MCAM,MDM2,MED28,MT1X,MYO6,NFIL3,NRP1,NUP50,PCTP,PDXK,PLK1,PPP1R15B,PRDX1,PTGS2,PTPRJ,RAB8B,RAC1,R…	91	16
Cellular Development, Cellular Growth and Proliferation	cell proliferation of colorectal cancer cell lines	1.81e-05	Decreased	-2.453		AGT,BMP2,CDC42,DDX5,DUSP5,GADD45A,IGF1R,IGF2,IPO7,KLF4,L1CAM,MDM2,PHLPP2,PLK1,PTGS2,RRM2,SLC26A2,SMAD7,SPRY2,TDG,UBE2I,XIAP	22	10
Cardiovascular System Development and Function, Cellular Movement	cell movement of endothelial cells	1.86e-05	Decreased	-2.181		ACKR3,ADAMTS1,ADM,AGT,BMP2,CDC42,CXCL8,CYLD,DEPTOR,GADD45A,HMGB1,ID1,IGF2,IL24,MCAM,NRP1,PIM1,PLA2G4A,PTGS2,PTHLH,RAC1,SAA1,SEMA3A,SNAI2,TGFBR1,TIMP3,XIAP	27	12
Cellular Growth and Proliferation	cytostasis	2.05e-05	Decreased	-2.686		ADA,BMP2,CDC42,CDCA8,CDK6,CDKN2C,EGR1,HAS2,HMGB1,ID1,IGF1R,LATS2,MDM2,PRDX1,RAC1,RARB,RCHY1,RRAS2,SMAD7,STK17A,TGFBR1,TOP2A,UBE2I	23	10
Cardiovascular System Development and Function, Cellular Movement	migration of endothelial cells	3.25e-05	Decreased	-2.237		ACKR3,ADAMTS1,ADM,AGT,BMP2,CXCL8,CYLD,DEPTOR,GADD45A,HMGB1,ID1,IGF2,IL24,MCAM,NRP1,PIM1,PLA2G4A,PTGS2,PTHLH,RAC1,SAA1,SEMA3A,TGFBR1,TIMP3,XIAP	25	10
Cellular Development, Cellular Growth and Proliferation	cell proliferation of carcinoma cell lines	0.000116	Decreased	-2.07		ACLY,APAF1,ASNS,BBC3,BMP2,CCNA2,ECT2,EGR1,FGFR3,GDF15,HMGB1,ID1,IGF1R,IGF2,MAPRE1,MDM2,MMP1,MTUS1,NRP1,PHLPP2,PLK1,PTGS2,RAC1,RARB,SCD,SMAD7,TXNIP,ZNF267	28	12
Infectious Diseases	infection of cells	0.00051	Decreased	-3.151	bias	ACADSB,APAF1,ARF1,ATG5,BBC3,BCLAF1,CASP4,CAV2,CD164,CD55,CDC42,CHORDC1,CLDND1,CLOCK,CXCL8,DAZAP2,DCP2,DDX10,DNM1,EEA1,EPAS1,FAM76B,FBXW11,H3F3A/H3F3B,HMGB1,LIN7C,MDM2,MED28,MT1X,NUP50,PCTP,PLK1,PPP1R15B,PTPRJ,RAB8B,RAC1,SEC14L1,SESTD1,SLC20A1,SLU7,SSR1,SUCLG2,TCFL5,WISP2,XIAP	45	6
Cellular Growth and Proliferation	cytostasis of tumor cell lines	0.000572	Decreased	-2.612		BMP2,CDCA8,CDK6,EGR1,HMGB1,IGF1R,LATS2,RARB,RCHY1,SMAD7,STK17A,TGFBR1,TOP2A	13	6
Molecular Transport	transport of molecule	0.00131	Decreased	-2.047		ACLY,ACSL3,ADA,ADM,AGT,AP4E1,ARF1,ARF3,ARF6,ARNTL,ATF3,ATP11B,ATP6V1A,ATP6V1C1,BDKRB2,BET1,BMP2,CACNA2D3,CASP4,CDC42,CLCN5,CLIC4,CROT,CXCL8,DPH3,ECT2,EDN2,EGR1,ELL2,EPAS1,FGA,FHL1,FMR1,GDF15,HOOK3,IL33,IPO7,IRS2,KIF20A,LIN7C,LMBRD1,MGAT4A,MMGT1,MYO6,NFIL3,NIPA1,NUAK2,NUP50,NUP58,PCTP,PER2,PLA2G4A,PPP1R3B,PTGS2,PTHLH,RAC1,RFFL,SAA1,SCD,SCG5,SEC23A,SESN2,SGMS1,SLC20A1,SLC25A13,SLC26A2,SLC30A7,SLC39…	80	7
Cell Cycle	cell cycle progression	8.71e-14		-1.241		ACKR3,ADM,AGT,ANLN,APAF1,APBB2,ARNTL,ARPP19,ASNS,ATF3,ATG5,AURKA,BCCIP,BEX2,BIRC2,BMP2,CASC5,CCNA2,CDC20,CDC42,CDCA8,CDK19,CDK6,CDKN2C,CKAP2,CXCL8,CYLD,DCLK1,DDIT3,DLGAP5,DYNLT3,EGR1,FAM72A,GADD45A,GLIPR1,H3F3A/H3F3B,HAS2,HBEGF,HMGB1,ID1,IGF1R,IGF2,IGFBP5,IL24,IRS2,ITGA2,JARID2,KIF2C,KLF4,LAMTOR5,LATS2,MDM2,MIR17HG,MKI67,MTUS1,NEK7,NUF2,PDCD1LG2,PGGT1B,PIM1,PLK1,PRDX1,PTGS2,PTHLH,PTPRK,QKI,RAC1,R…	85	20
Cancer, Cellular Development, Cellular Growth and Proliferation, Organismal Injury and Abnormalities, Tumor Morphology	proliferation of tumor cells	1.89e-11		-1.541		ACLY,AGT,ARRDC3,ATF3,BEX2,BMP2,CDK6,CXCL8,DDIT3,EGR1,FBXW11,FGFR3,FHL1,GCH1,GDF15,HBEGF,HMGA2,HMGB1,HMGB3,ID1,IGF1R,IGF2,IGFBP5,IL1R1,IL20,IL24,MCAM,MDM2,MIR17HG,MKI67,NRP1,PEG10,PHC3,PIM1,PLK1,PTGS2,PTHLH,RAC1,RARB,SNAI2,SPDEF,SRSF1,TGFBR1,TIMP3,TXNIP,XIAP	46	17
Cancer, Organismal Injury and Abnormalities	growth of tumor	4.37e-11		-1.975		ACKR3,ACLY,ADAMTS1,ADM,AGPS,AGT,ARF6,ARRDC3,ATF3,AURKA,BBC3,BDKRB2,BEX2,BMP2,CCDC88A,CDK6,CXCL8,DDIT3,EGR1,EPAS1,FBXW11,FGFR3,FHL1,GADD45A,GCH1,GDF15,HBEGF,HMGA2,HMGB1,HMGB3,ID1,IGF1R,IGF2,IGFBP5,IL1R1,IL20,IL24,KLF10,MCAM,MDM2,MIR17HG,MKI67,MMP1,NRP1,PEG10,PHC3,PHLPP2,PIM1,PLA2G4A,PLK1,PTGS2,PTHLH,RAC1,RALA,RARB,RRAS2,RRM2,SNAI2,SPDEF,SRSF1,TGFBR1,TIMP3,TNFRSF11B,TXNIP,XIAP	65	22
Cell Death and Survival	apoptosis of tumor cell lines	5.11e-11		-0.137		ABL2,ADM,AGT,APAF1,ARID3B,ASNS,ATAD2,ATF3,ATG5,AURKA,BBC3,BCLAF1,BEX2,BIRC2,BIRC3,BMP2,CASC5,CASP4,CCDC80,CD55,CDC20,CDC42,CDK6,CDKN2C,CKAP2,CXCL8,CYLD,DDIT3,DEPDC1,DNM1,EGR1,EPAS1,FCMR,FGFR3,GADD45A,GDF15,GLIPR1,HBEGF,ID1,IGF1R,IGF2,IGFBP5,IL1R1,IL24,ITGA2,KIF14,KLF4,LATS2,MDM2,MIR17HG,MTUS1,MYBL1,MYO6,NEK7,NFIL3,NRP1,NUF2,PIM1,PLK1,PRDX1,PTGS2,PTHLH,RAC1,RAD23B,RARB,RNF13,RPA1,RRM2,SCD,SEMA3A,S…	87	26
Cell Death and Survival	cell death of tumor cell lines	8.73e-11		0.304		ABL2,ACKR3,ADM,AGT,APAF1,ARID3B,ARL6IP1,ASNS,ATAD2,ATF3,ATG5,AURKA,BBC3,BCLAF1,BEX2,BIRC2,BIRC3,BMP2,CASC5,CASP4,CCDC80,CD55,CDA,CDC20,CDC42,CDK6,CDKN2C,CKAP2,CXCL8,CYLD,DDIT3,DEPDC1,DNM1,DPP8,EGR1,EPAS1,FCMR,FGFR3,GADD45A,GDF15,GLIPR1,HBEGF,ID1,IGF1R,IGF2,IGFBP5,IL1R1,IL24,ITGA2,KIF14,KLF4,LAMP2,LATS2,MDM2,MED28,MIR17HG,MT1X,MTUS1,MYBL1,MYO6,NAA30,NEK7,NFIL3,NRP1,NUF2,NUP58,PIM1,PLA2G4A,PLK1,PRD…	102	27
Cellular Movement	cell movement	1.39e-10		-1.925		ABL2,ACKR3,ADA,ADAMTS1,ADM,AGT,AKAP11,APAF1,APBB2,ARF1,ARF6,ARHGAP5,ARHGEF16,ARRDC3,ASNS,ASPM,ATF3,ATG5,ATP6V1C1,AURKA,BDKRB2,BMP2,CCDC88A,CCNA2,CD55,CDC42,CDK6,CDKN2C,CLIC4,CNN1,CXCL8,CYLD,CYP1A1,DCLK1,DEPTOR,DISC1,DNM1,DPAGT1,ECT2,EDN2,EGR1,ELK3,ENAH,EPAS1,EPB41L5,FAT3,FGA,FGFR3,FHL1,GADD45A,GCNT1,GCNT2,GDF15,GLIS2,HAS2,HBEGF,HMGA2,HMGB1,HMGB2,ID1,IGF1R,IGF2,IGFBP5,IL1R1,IL20,IL23A,IL24,IL33,IR…	130	23
Cell Death and Survival, Connective Tissue Disorders	apoptosis of connective tissue cells	1.48e-10		-1.468		ABL2,ADM,AGT,APAF1,ATF3,BBC3,BIRC2,BIRC3,BMP2,CASP4,CDC42,CDKN2C,CLIC4,CXCL8,DDIT3,HAS2,HBEGF,IGF1R,IL24,MDM2,NSMAF,PTHLH,QKI,RAC1,SAA1,SNAI2,TGFBR1,TIMP3,TNFAIP8,TNFRSF11B,TRAF1,TRAF3,TXNIP	33	12
Cellular Movement	migration of cells	2.2e-10		-1.651		ABL2,ACKR3,ADA,ADAMTS1,ADM,AGT,AKAP11,APAF1,APBB2,ARF1,ARF6,ARHGAP5,ARRDC3,ASNS,ASPM,ATF3,ATG5,ATP6V1C1,AURKA,BDKRB2,BMP2,CCDC88A,CCNA2,CD55,CDC42,CDK6,CDKN2C,CLIC4,CXCL8,CYLD,CYP1A1,DCLK1,DEPTOR,DISC1,DPAGT1,ECT2,EDN2,EGR1,ELK3,ENAH,EPAS1,EPB41L5,FAT3,FGA,FGFR3,FHL1,GADD45A,GCNT1,GCNT2,GDF15,GLIS2,HAS2,HBEGF,HMGA2,HMGB1,ID1,IGF1R,IGF2,IGFBP5,IL1R1,IL20,IL23A,IL24,IL33,IRS2,ITGA2,KIF14,KLF4,KRT6B…	119	23
Cell Death and Survival	necrosis	3.5e-10		-0.208		ABL2,ACKR3,ACLY,ADA,ADAMTS1,ADM,AGT,APAF1,ARF6,ARID3B,ARL6IP1,ASNS,ATAD2,ATF3,ATG5,AURKA,BBC3,BCLAF1,BEX2,BIRC2,BIRC3,BMP2,CASC5,CASP4,CCDC80,CD55,CDA,CDC20,CDC42,CDH6,CDK6,CDKN2C,CKAP2,CLIC4,CLOCK,CXCL8,CYLD,DDIT3,DEPDC1,DEPTOR,DNM1,DPP8,EGR1,EP400,EPAS1,FCMR,FGA,FGFR3,GADD45A,GCH1,GCNT1,GDF15,GFPT1,GLIPR1,GLIS2,GMFB,GSR,HAS2,HBEGF,HIPK1,HMGA2,HMGB1,HMGB2,ID1,IGF1R,IGF2,IGFBP5,IL1R1,IL24,IL33,IR…	148	29
Cell Death and Survival	cell death	4.97e-10		-0.524		ABL2,ACKR3,ACLY,ADA,ADAMTS1,ADD3,ADM,AGT,ALDH1A3,APAF1,APBB2,ARF6,ARID3B,ARL6IP1,ARNTL,ASNS,ATAD2,ATF3,ATG5,AURKA,BBC3,BCAP29,BCLAF1,BDKRB2,BEX2,BIRC2,BIRC3,BMP2,CASC5,CASP4,CCDC80,CCDC88A,CCNA2,CD164,CD55,CDA,CDC20,CDC42,CDH6,CDK19,CDK6,CDKN2C,CKAP2,CLIC4,CLOCK,CSRNP1,CXCL8,CYLD,DDIT3,DDX5,DEPDC1,DEPTOR,DNM1,DPP8,ECT2,EGR1,EP400,EPAS1,FAM72A,FCMR,FGA,FGFR3,GADD45A,GCH1,GCNT1,GDF15,GFPT1,GLIPR1,G…	180	31
Cancer, Organismal Injury and Abnormalities	growth of malignant tumor	5.99e-10		-0.75		ADM,AGT,BEX2,BMP2,CXCL8,DDIT3,EGR1,FBXW11,FGFR3,FHL1,GDF15,HMGA2,HMGB1,HMGB3,ID1,IGF1R,IGF2,IGFBP5,IL1R1,IL20,IL24,MCAM,MIR17HG,MKI67,MMP1,NRP1,PEG10,PHC3,PIM1,PLK1,PTGS2,PTHLH,RALA,RARB,RRM2,SNAI2,SPDEF,TGFBR1,TIMP3,TXNIP,XIAP	41	16
Cancer, Organismal Injury and Abnormalities	abdominal neoplasm	7.57e-10		-0.793		AADAC,AASDHPPT,ABL2,ACADSB,ACKR3,ACLY,ACSL3,ADA,ADAMTS1,ADAMTSL1,ADD3,ADM,AGPS,AGT,AKAP11,ALDH1A3,ALG5,ANLN,AP4E1,APAF1,APBB2,APOLD1,ARF1,ARF3,ARHGAP11A,ARHGAP12,ARHGAP42,ARHGAP5,ARHGEF16,ARID3B,ARL6IP1,ARNTL,ARRDC3,ASNS,ASPH,ASPM,ASRGL1,ATAD2,ATF3,ATG5,ATP11A,ATP11B,ATP6V1A,ATP6V1C1,ATP8B2,ATP9B,AURKA,AVL9,B4GALT2,B4GALT6,BBC3,BCAP29,BCLAF1,BDKRB2,BEX2,BIRC2,BIRC3,BMP2,BNC2,C11orf30,C11orf96,C12…	438	34
Cancer, Organismal Injury and Abnormalities	neoplasia of epithelial tissue	7.63e-10		-0.527		AADAC,AASDHPPT,ABL2,ACADSB,ACLY,ACSL3,ADA,ADAMTS1,ADAMTSL1,ADD3,ADM,AGPS,AGT,AKAP11,ALDH1A3,ALG5,ANLN,AP4E1,APAF1,APBB2,APOLD1,ARF1,ARF3,ARHGAP11A,ARHGAP12,ARHGAP42,ARHGAP5,ARHGEF16,ARID3B,ARL6IP1,ARNTL,ARRDC3,ASNS,ASPH,ASPM,ASRGL1,ATAD2,ATG5,ATP11A,ATP11B,ATP6V1A,ATP6V1C1,ATP8B2,ATP9B,AURKA,AVL9,B4GALT2,B4GALT6,BBC3,BCAP29,BCCIP,BCLAF1,BDKRB2,BEX2,BIRC2,BIRC3,BMP2,BNC2,C11orf30,C11orf96,C12orf4,…	442	33
Cell Death and Survival	necrosis of epithelial tissue	9.7e-10		-0.694		ABL2,ADAMTS1,ADM,AGT,APAF1,ATF3,ATG5,AURKA,BBC3,BIRC2,BIRC3,CASP4,CDC42,CDK6,CLIC4,CXCL8,CYLD,DDIT3,EGR1,EP400,GADD45A,GDF15,GLIS2,HMGB1,ID1,IGF1R,IGFBP5,IL24,IL33,ITGA2,KLF10,MCAM,MDM2,PIM1,PLA2G4A,PTGS2,PTHLH,RAC1,RRAS2,SAA1,SCD,SEMA3A,SLC20A1,TGFBR1,TIMP3,TMX1,TNFAIP3,TNFRSF11B,TRAF1,XIAP	50	19
Cell Death and Survival	apoptosis	2.2e-09		-0.598		ABL2,ACLY,ADA,ADAMTS1,ADM,AGT,ALDH1A3,APAF1,APBB2,ARF6,ARID3B,ASNS,ATAD2,ATF3,ATG5,AURKA,BBC3,BCLAF1,BDKRB2,BEX2,BIRC2,BIRC3,BMP2,CASC5,CASP4,CCDC80,CCDC88A,CCNA2,CD164,CD55,CDC20,CDC42,CDK19,CDK6,CDKN2C,CKAP2,CLIC4,CSRNP1,CXCL8,CYLD,DDIT3,DDX5,DEPDC1,DEPTOR,DNM1,ECT2,EGR1,EP400,EPAS1,FAM72A,FCMR,FGFR3,GADD45A,GDF15,GFPT1,GLIPR1,GLIS2,GMFB,GSR,HAS2,HBEGF,HIPK1,HMGA2,HMGB1,ID1,IGF1R,IGF2,IGFBP5,IL…	148	29
Cancer, Organismal Injury and Abnormalities	tumorigenesis of tissue	9.01e-09		-0.545		AADAC,AASDHPPT,ABL2,ACADSB,ACLY,ACSL3,ADA,ADAMTS1,ADAMTSL1,ADD3,ADM,AGPS,AGT,AKAP11,ALDH1A3,ALG5,ANLN,AP4E1,APAF1,APBB2,APOLD1,ARF1,ARF3,ARHGAP11A,ARHGAP12,ARHGAP42,ARHGAP5,ARHGEF16,ARID3B,ARL6IP1,ARNTL,ARRDC3,ASNS,ASPH,ASPM,ASRGL1,ATAD2,ATG5,ATP11A,ATP11B,ATP6V1A,ATP6V1C1,ATP8B2,ATP9B,AURKA,AVL9,B4GALT2,B4GALT6,BBC3,BCAP29,BCCIP,BCLAF1,BDKRB2,BEX2,BIRC2,BIRC3,BMP2,BNC2,C11orf30,C11orf96,C12orf4,…	443	33
Cardiovascular System Development and Function, Organismal Development	vasculogenesis	9.97e-09		0.062		ADA,ADAMTS1,ADM,AGT,ARNTL,ATF3,BCLAF1,BDKRB2,BMP2,CAV2,CDC42,CLIC4,CXCL8,CYLD,DDIT3,ECT2,EGR1,EPAS1,FGFR3,FZD5,GADD45A,HAS2,HBEGF,HIPK1,HMGB1,HMGB2,ID1,IGF1R,IGF2,IL20,IL24,ITGA2,L1CAM,MIR17HG,MMP1,NRP1,PIM1,PLA2G4A,PLPP3,PTGS2,PTHLH,PTPRJ,QKI,RAC1,RAD23B,RARB,SAA1,SEMA3A,SMAD7,SNAI2,SPRY2,TDG,TGFBR1,TIMP3,TNFAIP3,XIAP,ZNF24	57	18
Cellular Development	differentiation of cells	1.3e-08		0.217		ABL2,ACLY,ADA,ADM,AGT,ALG5,ANLN,APAF1,ARF6,ARNTL,ASPM,ATF3,ATG5,BCAP29,BCLAF1,BDKRB2,BEX2,BIRC2,BLOC1S6,BMP2,CCDC80,CCDC88A,CD164,CDC42,CDK6,CDKN2C,CHMP2B,CLIC4,CXCL8,CYLD,DDIT3,DDX5,DEPTOR,DISC1,DUSP5,ECT2,EDN2,EGR1,EML1,EPAS1,FGFR3,FLG,FMR1,FZD5,FZD8,GCNT1,GLIS2,H3F3A/H3F3B,HAS2,HBEGF,HIPK1,HIST2H4B,HMGA2,HMGB1,HMGB2,ID1,IGF1R,IGF2,IGFBP5,IL13RA1,IL1R1,IL20,IL23A,IL24,IL33,IRS2,ITGA2,JARID2,KIA…	129	25
Cancer, Cellular Development, Cellular Growth and Proliferation, Organismal Injury and Abnormalities, Tumor Morphology	proliferation of cancer cells	1.44e-08		-0.825		AGT,BEX2,BMP2,CXCL8,DDIT3,EGR1,FBXW11,FGFR3,FHL1,GDF15,HMGA2,HMGB1,HMGB3,ID1,IGF1R,IGF2,IL1R1,IL20,IL24,MCAM,MIR17HG,MKI67,NRP1,PEG10,PHC3,PIM1,PLK1,PTGS2,PTHLH,RARB,SNAI2,SPDEF,TXNIP,XIAP	34	13
Cell Death and Survival	cell death of epithelial cells	1.47e-08		-0.242		APAF1,ATF3,ATG5,AURKA,BBC3,BIRC2,BIRC3,CASP4,CDC42,CDK6,CLIC4,CXCL8,CYLD,DDIT3,EGR1,EP400,GADD45A,GDF15,GLIS2,HMGB1,ID1,IGF1R,IGFBP5,IL24,IL33,KLF10,MDM2,PIM1,PLA2G4A,PTGS2,PTHLH,RAC1,RRAS2,SAA1,SCD,SLC20A1,TGFBR1,TIMP3,TMX1,TNFRSF11B,TRAF1,XIAP	42	17
Cell Morphology	morphology of cells	1.5e-08				ABL2,ADA,ADD3,ADM,AGT,APAF1,ARF1,ARHGAP5,ARL1,ARNTL,ASPM,ATF3,ATG5,AURKA,BBC3,BDKRB2,CACNA2D3,CAV2,CCDC88A,CCNA2,CD55,CDC42,CDK6,CDKN2C,CEP170,CFL2,CLIC4,CXCL8,CYLD,DCLK1,DDHD2,DEPTOR,DNM1,DPAGT1,ECT2,EGR1,EP400,EPAS1,FAT3,FCMR,FGFR3,FMR1,GADD45A,GCNT1,GDF15,H3F3A/H3F3B,HAS2,HBEGF,HMGB1,HOOK3,ID1,IDS,IGF1R,IGF2,IGFBP5,IL1R1,IL33,IQGAP3,IRS2,KDM3A,KLF10,KLF4,KRT6B,L1CAM,LAMP2,LAMTOR5,LATS2,MBNL1,M…	115	18
Cancer, Organismal Injury and Abnormalities	abdominal cancer	1.55e-08		-0.074		AADAC,AASDHPPT,ABL2,ACADSB,ACKR3,ACLY,ACSL3,ADA,ADAMTS1,ADAMTSL1,ADD3,ADM,AGPS,AGT,AKAP11,ALDH1A3,ALG5,ANLN,AP4E1,APAF1,APBB2,APOLD1,ARF1,ARF3,ARHGAP11A,ARHGAP12,ARHGAP42,ARHGAP5,ARHGEF16,ARID3B,ARL6IP1,ARNTL,ARRDC3,ASNS,ASPH,ASPM,ASRGL1,ATAD2,ATF3,ATG5,ATP11A,ATP11B,ATP6V1A,ATP6V1C1,ATP8B2,ATP9B,AURKA,AVL9,B4GALT2,B4GALT6,BCAP29,BCLAF1,BDKRB2,BEX2,BIRC2,BIRC3,BMP2,BNC2,C11orf30,C11orf96,C12orf4,…	428	31
Cancer, Organismal Injury and Abnormalities	epithelial cancer	1.88e-08		0.185		AADAC,AASDHPPT,ABL2,ACADSB,ACLY,ACSL3,ADA,ADAMTS1,ADAMTSL1,ADD3,ADM,AGPS,AGT,AKAP11,ALDH1A3,ALG5,ANLN,AP4E1,APAF1,APBB2,APOLD1,ARF1,ARF3,ARHGAP11A,ARHGAP12,ARHGAP42,ARHGAP5,ARHGEF16,ARID3B,ARL6IP1,ARNTL,ARRDC3,ASNS,ASPH,ASPM,ASRGL1,ATAD2,ATG5,ATP11A,ATP11B,ATP6V1A,ATP6V1C1,ATP8B2,ATP9B,AURKA,AVL9,B4GALT2,B4GALT6,BCAP29,BCCIP,BCLAF1,BDKRB2,BEX2,BIRC2,BIRC3,BMP2,BNC2,C11orf30,C11orf96,C12orf4,C3orf…	435	31
Cell Cycle	M phase	1.91e-08		-1.702	bias	ANLN,ARF6,AURKA,CDC20,CDC42,CKAP2,DNM1,ECT2,EGR1,GADD45A,IGF1R,KIF14,KIF20A,LATS2,MAPRE1,MDM2,NCAPD2,NEK7,NUF2,PIM1,PLK1,RAB11FIP4,RAC1,RALA,SPG20,TOP2A	26	8
Organismal Development	abnormal morphology of body cavity	2.01e-08				ABL2,ACKR3,ADA,ADAMTS1,ADM,AGT,ARF6,ARHGAP5,ARID3B,ARNTL,ATF3,ATG5,BBC3,BDKRB2,BIRC2,BIRC3,BMP2,CAV2,CD55,CDK6,CDKN2C,CYLD,CYP1A1,EDN2,EGR1,ELK3,EPAS1,FGA,FGFR3,GADD45A,GCNT1,GDF15,GLIS2,HAS2,HBEGF,HSPA4L,ID1,IGF2,IGFBP5,IRS2,KRT5,KRT6B,LAMP2,LATS2,LIN7C,LOXL1,MBNL1,MDM2,MYBL1,NRP1,PARD3,PCTP,PLA2G4A,PPP1R15B,PRDX1,PTGS2,PTHLH,PTPRJ,RARB,SCG5,SEMA3A,SESTD1,SGMS1,SLC20A1,SMAD7,SMTN,SNAI2,SPDEF,TAC…	76	12
Cell Death and Survival	cell viability	2.06e-08		-1.601	bias	ABL2,ACKR3,ACLY,ADAMTS1,AGPS,ANLN,APAF1,ASNS,ATF3,ATG5,AURKA,BBC3,BCLAF1,BEX2,BMP2,CCNA2,CD55,CDC42,CDK6,CLOCK,CXCL8,CYLD,DDIT3,DDX5,DNM1,DPP8,DUSP5,EGR1,FGFR3,GADD45A,GCH1,GDF15,GSR,HBEGF,HMGA2,HMGB1,HMGB2,IGF1R,IGF2,IGFBP5,IL24,IL33,IRS2,KLF4,L1CAM,LATS2,MCAM,MDM2,MIR17HG,MMP1,MTMR12,NEK7,NFIL3,NRP1,NUF2,NUP58,PHLPP2,PIM1,PLA2G4A,PLK1,PSMA4,PTGS2,PTHLH,PTPRK,RAC1,RCHY1,RPA1,RRM2,SCD,SCG5,SERPIN…	84	26
Cell Cycle	M phase of cervical cancer cell lines	2.61e-08		-1.937		ANLN,ARF6,CDC42,ECT2,KIF14,KIF20A,NCAPD2,NEK7,NUF2,PLK1,RAC1,SPG20,TOP2A	13	3
Organismal Development	morphology of body cavity	3.05e-08				ABL2,ACKR3,ADA,ADAMTS1,ADM,AGT,ARF6,ARHGAP5,ARID3B,ARNTL,ATF3,ATG5,BBC3,BDKRB2,BIRC2,BIRC3,BMP2,CAV2,CD55,CDK6,CDKN2C,CNN1,CYLD,CYP1A1,EDN2,EGR1,ELK3,EPAS1,FGA,FGFR3,GADD45A,GCNT1,GDF15,GLIS2,HAS2,HBEGF,HSPA4L,ID1,IGF2,IGFBP5,IRS2,KRT5,KRT6B,LAMP2,LATS2,LIN7C,LOXL1,MBNL1,MDM2,MYBL1,NRP1,PARD3,PCTP,PLA2G4A,PPP1R15B,PRDX1,PTGS2,PTHLH,PTPRJ,RARB,SCG5,SEMA3A,SERPINB7,SESTD1,SGMS1,SLC20A1,SMAD7,SMTN,S…	78	12
Hematological System Development and Function, Tissue Morphology	quantity of blood cells	3.48e-08		-0.082		ACKR3,ADA,ADD3,AGT,ARNTL,ATF3,ATG5,BBC3,BCLAF1,BIRC2,BIRC3,CDK6,CDKN2C,CLIC4,CXCL8,CYLD,CYP1A1,DDIT3,EGR1,ENTPD7,EPAS1,FCMR,GADD45A,GCNT1,GCNT2,GDF15,HBEGF,HMGB1,ID1,IGF1R,IGF2,IL13RA1,IL1R1,IL23A,IL33,JARID2,KLF10,KLF4,MDM2,MIR17HG,MYBL1,NFIL3,PDCD1LG2,PER2,PIM1,PLCL2,PPP1R15B,PRDX1,PTGS2,PTPRJ,RAC1,SAA1,SERPINB2,SERPINB7,SLC20A1,SLC39A10,SNAI2,TACC3,TGFBR1,TIMP3,TMOD3,TMPO,TNFAIP3,TNFRSF11B,TRA…	70	20
Cardiovascular System Development and Function, Cellular Development, Cellular Function and Maintenance, Cellular Growth and Proliferation, Organismal Development, Tissue Development	endothelial cell development	3.69e-08		0.229		ADAMTS1,ADM,AGT,BCLAF1,BMP2,CAV2,CLIC4,CXCL8,ECT2,EGR1,FGFR3,FZD5,HBEGF,HIPK1,HMGB1,HMGB2,ID1,IGF2,IL20,ITGA2,L1CAM,MMP1,NRP1,PIM1,PLA2G4A,PTGS2,PTPRJ,RAC1,SAA1,SEMA3A,SNAI2,TGFBR1,XIAP	33	12
Cell Cycle, Cellular Movement	cytokinesis	4.06e-08		-1.777	bias	ANLN,ARF6,AURKA,CDC20,CDC42,CKAP2,DNM1,ECT2,GADD45A,IGF1R,KIF14,KIF20A,LATS2,MAPRE1,NEK7,PIM1,PLK1,RAB11FIP4,RAC1,RALA,SPG20,TOP2A	22	6
Cancer, Organismal Injury and Abnormalities	malignant solid tumor	5.15e-08		-0.793		AADAC,AASDHPPT,ABL2,ACADSB,ACKR3,ACLY,ACSL3,ADA,ADAMTS1,ADAMTSL1,ADD3,ADM,AGPS,AGT,AKAP11,ALDH1A3,ALG5,ANKRD46,ANLN,AP4E1,APAF1,APBB2,APOLD1,ARF1,ARF3,ARF6,ARHGAP11A,ARHGAP12,ARHGAP42,ARHGAP5,ARHGEF16,ARID3B,ARL6IP1,ARNTL,ARRDC3,ASNS,ASPH,ASPM,ASRGL1,ATAD2,ATF3,ATG5,ATP11A,ATP11B,ATP6V1A,ATP6V1C1,ATP8B2,ATP9B,AURKA,AVL9,B4GALT2,B4GALT6,BBC3,BCAP29,BCCIP,BCLAF1,BDKRB2,BEX2,BIRC2,BIRC3,BMP2,BNC2,C1…	460	33
Cellular Movement, Skeletal and Muscular System Development and Function	cell movement of vascular smooth muscle cells	5.21e-08		-0.779		ADM,AGT,ATF3,BMP2,CDK6,CLIC4,CXCL8,EGR1,FHL1,HAS2,HMGB1,IGFBP5,PLA2G4A,PTGS2,RAC1,WISP2	16	6
Embryonic Development, Organismal Development	development of body trunk	5.54e-08		0.049		ACKR3,ADA,ADAMTS1,ADM,AGT,ALDH1A3,ARF6,ARHGAP5,ARID3B,ARNTL,ATF3,BBC3,BCLAF1,BDKRB2,BIRC2,BMP2,CASQ1,CAV2,CCNA2,CDH6,CDKN2C,CFL2,CYLD,EDN2,EGR1,ELK3,EPAS1,ERMP1,FGFR3,FHL1,FMR1,FZD8,GCNT1,GDF15,GLIS2,HAS2,HBEGF,ID1,IGF1R,IGF2,IGFBP5,IL13RA1,IRS2,ITGA2,JARID2,LIN7C,LOXL1,MDM2,MIR17HG,MYBL1,NAB1,NFIL3,NRP1,PARD3,PIM1,PTGS2,PTHLH,PTPRJ,RAC1,RARB,RGS2,RRAS2,SCG5,SEMA3A,SESTD1,SLC20A1,SMAD7,SMN1/SMN2,…	79	15
Cancer, Organismal Injury and Abnormalities, Tumor Morphology	invasion of tumor	7.23e-08		1.395		BMP2,EDN2,GDF15,HBEGF,HMGB1,HMGB3,ID1,IGF1R,IGFBP5,IL24,ITGA2,KLF4,MCAM,MDM2,MMP1,NRP1,NUAK2,PARD3,PTGS2,RAC1,SNAI2,SPDEF,SSX2IP,TGFBR1,TRAF3	25	12
Hematological System Development and Function, Tissue Morphology	quantity of leukocytes	9.97e-08		-0.582		ACKR3,ADA,AGT,ARNTL,ATF3,ATG5,BBC3,BCLAF1,BIRC2,BIRC3,CDK6,CDKN2C,CLIC4,CXCL8,CYLD,CYP1A1,DDIT3,EGR1,ENTPD7,FCMR,GADD45A,GCNT1,GCNT2,GDF15,HBEGF,HMGB1,ID1,IGF1R,IGF2,IL13RA1,IL1R1,IL23A,IL33,JARID2,KLF10,KLF4,MDM2,MIR17HG,MYBL1,NFIL3,PDCD1LG2,PIM1,PLCL2,PRDX1,PTGS2,PTPRJ,RAC1,SAA1,SERPINB2,SLC20A1,SLC39A10,SNAI2,TACC3,TGFBR1,TIMP3,TNFAIP3,TNFRSF11B,TRAF1,TRAF3,TXNIP,UACA,XIAP,ZFP36L2	63	20
Cell Death and Survival	cell survival	1.11e-07		-1.765	bias	ABL2,ACKR3,ACLY,ADAMTS1,AGPS,ANLN,APAF1,ASNS,ATF3,ATG5,AURKA,BBC3,BCLAF1,BEX2,BMP2,CCNA2,CD55,CDC42,CDK6,CLOCK,CXCL8,CYLD,DDIT3,DDX5,DNM1,DPP8,DUSP5,EGR1,FGFR3,GADD45A,GCH1,GDF15,GSR,HBEGF,HMGA2,HMGB1,HMGB2,IGF1R,IGF2,IGFBP5,IL24,IL33,IRS2,KLF4,L1CAM,LATS2,MCAM,MDM2,MIR17HG,MMP1,MTMR12,NEK7,NFIL3,NRP1,NUF2,NUP58,PHLPP2,PIM1,PLA2G4A,PLK1,PSMA4,PTGS2,PTHLH,PTPRK,RAC1,RCHY1,RPA1,RRM2,SCD,SCG5,SERPIN…	86	26
Cardiovascular System Development and Function	morphology of cardiovascular system	1.16e-07				ABL2,ACKR3,ADD3,ADM,AGT,ARID3B,BBC3,BDKRB2,BIRC2,BIRC3,BMP2,CDK6,CDKN2C,CLIC4,CNN1,EP400,FZD5,GADD45A,HAS2,HBEGF,IGF2,L1CAM,LATS2,MBNL1,NRP1,PARD3,PER2,PIM1,PLA2G4A,PLPP3,PPP1R15B,PRDX1,PTHLH,PTPRJ,RAC1,RARB,SCG5,SEMA3A,SGCB,SMAD7,SMTN,TDG,TEAD1,TIMP3,TNFRSF11B,TXNIP,XIAP	47	9
Cancer, Organismal Injury and Abnormalities	metastasis	1.18e-07		-0.479		ACKR3,ADAMTS1,ADM,ARF6,ATF3,BBC3,BMP2,CCDC88A,CDH6,CDK6,CDKN2C,CNN1,CXCL8,DLGAP5,ENAH,EPAS1,FGFR3,GADD45A,GCH1,GDF15,GSR,HMGB1,HMGB2,ID1,IDS,IFI30,IGF1R,IGF2,IGFBP5,IL23A,IL24,ITGA2,KIF20A,L1CAM,MCAM,MDM2,MIR17HG,MMP1,MTUS1,NRP1,PARD3,PLPP3,PTGS2,RRM2,SCD,SERPINB2,SLC5A3,SMAD7,SNAI2,SSX2IP,TGFBR1,TIMP3,TNFRSF11B,TOP2A,TUBE1,TXNIP,ZFP36L2	57	16
Cardiovascular System Development and Function, Cellular Development, Cellular Function and Maintenance, Cellular Growth and Proliferation, Organismal Development, Tissue Development	proliferation of endothelial cells	1.22e-07		0.376		ADAMTS1,ADM,AGT,BCLAF1,BMP2,CAV2,CXCL8,EGR1,FGFR3,FZD5,HBEGF,HIPK1,HMGB1,HMGB2,ID1,IGF2,IL20,L1CAM,MMP1,NRP1,PIM1,PLA2G4A,PTGS2,RAC1,SAA1,SEMA3A,SNAI2,TGFBR1,XIAP	29	11
Cellular Movement	migration of breast cancer cell lines	1.32e-07		-1.292		ARF1,ARF6,ARRDC3,ATF3,BMP2,CCDC88A,CDC42,CXCL8,ENAH,ID1,IGF1R,KLF4,MCAM,MDM2,MTUS1,NRP1,PTHLH,RAC1,SEMA3A,SNAI2,SOCS4,SPDEF,TGFBR1,TNFAIP8,UBE2I	25	11
Cell Cycle	mitosis	1.43e-07		1.44		ADM,AGT,ANLN,APAF1,ARPP19,AURKA,BMP2,CASC5,CCNA2,CDC20,CDCA8,CDK19,CKAP2,CYLD,DCLK1,DLGAP5,DYNLT3,EGR1,GADD45A,HBEGF,IGF1R,IGF2,IGFBP5,IRS2,JARID2,KIF2C,LAMTOR5,LATS2,MDM2,NEK7,NUF2,PLK1,PTGS2,PTHLH,RAC1,SPAG5,SPRY2,TGFBR1,TOP2A,UBE2S	40	11
Cellular Movement	invasion of cells	1.81e-07		-0.06		ABL2,ACKR3,ADAMTS1,ADM,AGT,ARF6,ARRDC3,ATF3,AURKA,BMP2,CCDC88A,CCNA2,CDC42,CXCL8,ECT2,EDN2,EGR1,ENAH,EPAS1,GDF15,HAS2,HBEGF,HMGA2,HMGB1,HMGB3,ID1,IGF1R,IGF2,IL33,IRS2,ITGA2,KLF4,L1CAM,MCAM,MDM2,MIR17HG,MMP1,NAA15,NRP1,NUAK2,PTGS2,PTPRJ,RAC1,RALA,RRAS2,RRM2,SAA1,SMAD7,SNAI2,SPDEF,SPRY2,SSX2IP,TAGLN,TGFBR1,TIMP3,TNFAIP8,TRAF3,WISP2,XIAP,ZNF24	60	17
Cellular Movement	migration of tumor cell lines	1.81e-07		-0.917		ACKR3,AGT,AKAP11,ARF1,ARF6,ARRDC3,ASNS,ATF3,AURKA,BMP2,CCDC88A,CDC42,CXCL8,DPAGT1,ECT2,EDN2,EGR1,ENAH,FGA,GDF15,HAS2,HBEGF,HMGA2,ID1,IGF1R,IGF2,ITGA2,KLF4,L1CAM,MCAM,MDM2,MMP1,MTUS1,NRP1,PTGS2,PTHLH,RAC1,RALA,RFFL,RHOU,SEMA3A,SHC4,SNAI2,SOCS4,SPDEF,SPRY2,TGFBR1,TIMP3,TNFAIP8,TNFRSF11B,UBE2I,XIAP	52	16
Tissue Development	development of epithelial tissue	2.31e-07		0.329		ADAMTS1,ADM,AGT,BCLAF1,BMP2,CAV2,CLIC4,CXCL8,ECT2,EGR1,EPB41L5,FGFR3,FZD5,HBEGF,HIPK1,HMGB1,HMGB2,ID1,IGF2,IL20,ITGA2,KLF4,KRT6B,L1CAM,MMP1,NRP1,PIM1,PLA2G4A,PTGS2,PTPRJ,RAC1,RARB,RRAS2,SAA1,SEMA3A,SNAI2,SPRY2,TGFBR1,TNFRSF11B,TRAF3,XIAP	41	14
Cancer, Organismal Injury and Abnormalities	cancer	2.37e-07		-0.224		AADAC,AASDHPPT,ABL2,ACADSB,ACKR3,ACLY,ACSL3,ADA,ADAMTS1,ADAMTSL1,ADD3,ADM,AGPS,AGT,AKAP11,ALDH1A3,ALG5,ANKRD46,ANLN,AP4E1,APAF1,APBB2,APOLD1,ARF1,ARF3,ARF6,ARHGAP11A,ARHGAP12,ARHGAP42,ARHGAP5,ARHGEF16,ARID3B,ARL6IP1,ARNTL,ARRDC3,ASNS,ASPH,ASPM,ASRGL1,ATAD2,ATF3,ATG5,ATP11A,ATP11B,ATP6V1A,ATP6V1C1,ATP8B2,ATP9B,AURKA,AVL9,B4GALT2,B4GALT6,BBC3,BCAP29,BCCIP,BCLAF1,BDKRB2,BEX2,BIRC2,BIRC3,BMP2,BNC2,C1…	462	33
Cancer, Organismal Injury and Abnormalities, Respiratory Disease	lung tumor	2.9e-07		-0.389		ACLY,ADAMTS1,ADM,ARF6,ARHGAP5,ATF3,AURKA,BBC3,BCCIP,BMP2,CCNA2,CDC20,CDCA8,CDK6,CDKN2C,CXCL8,CYP1A1,DDIT3,DPY19L4,ECT2,ENAH,EP400,EPAS1,FGFR3,FHL1,GADD45A,HMGA2,ID1,IFI30,IGF1R,IGFN1,KRT5,KRT6B,L1CAM,LIFR,MDM2,MED28,MIR17HG,MKI67,MMP1,MTAP,MTUS1,MYBL1,NAB1,PDP2,PGGT1B,PHF19,PLA2G4A,PLK1,PRDX1,PTGS2,QKI,RAC1,RALA,RARB,RRM2,RRP15,SERBP1,SPIN4,SRSF1,TAF1,TCN1,TGFBR1,TIMP3,TOP2A,TRAF1,TRERF1,TUBE1,UA…	72	17
Cancer, Organismal Injury and Abnormalities, Tumor Morphology	invasion of malignant tumor	2.9e-07		0.251		BMP2,EDN2,GDF15,HMGB1,ID1,IGF1R,IGFBP5,IL24,ITGA2,KLF4,MCAM,MDM2,NRP1,PTGS2,RAC1,SNAI2,SSX2IP,TGFBR1	18	11
Cancer, Cellular Movement, Organismal Injury and Abnormalities, Tumor Morphology	invasion of tumor cells	2.93e-07		1.459		BMP2,EDN2,GDF15,HBEGF,HMGB3,ID1,IGF1R,ITGA2,KLF4,MCAM,MMP1,NRP1,NUAK2,PTGS2,RAC1,SNAI2,SPDEF,SSX2IP,TGFBR1,TRAF3	20	11
Cancer, Organismal Injury and Abnormalities	neoplasia of tumor cell lines	2.93e-07		-0.575		ADAMTS1,ALDH1A3,ARRDC3,ATF3,BBC3,CCDC88A,CNN1,CXCL8,ECT2,EGR1,EPAS1,HAS2,IGF1R,ITGA2,KLF4,L1CAM,LOXL1,MCAM,MMP1,MTUS1,PIM1,PLK1,PLPP3,PTGS2,RALA,SNAI2,SPRY2,TIMP3,TXNIP	29	11
Cancer, Organismal Injury and Abnormalities	thoracic neoplasm	2.99e-07		-0.347		ACLY,ADAMTS1,ADM,ARF6,ARHGAP5,ATF3,AURKA,BBC3,BCCIP,BMP2,CCNA2,CDC20,CDCA8,CDK6,CDKN2C,CXCL8,CYP1A1,DDIT3,DPY19L4,ECT2,EGR1,ENAH,EP400,EPAS1,FGFR3,FHL1,GADD45A,HMGA2,ID1,IFI30,IGF1R,IGFN1,KRT5,KRT6B,L1CAM,LIFR,MDM2,MED28,MIR17HG,MKI67,MMP1,MTAP,MTUS1,MYBL1,NAB1,PDP2,PGGT1B,PHF19,PLA2G4A,PLK1,PRDX1,PTGS2,QKI,RAC1,RALA,RARB,RRM2,RRP15,SERBP1,SPIN4,SRSF1,TAF1,TCN1,TGFBR1,TIMP3,TOP2A,TRAF1,TRERF1,TUB…	73	18
Cellular Movement	cell movement of breast cancer cell lines	3.17e-07		-1.41		ARF1,ARF6,ARRDC3,ATF3,BMP2,CCDC88A,CDC42,CXCL8,ENAH,ID1,IGF1R,ITGA2,KLF4,L1CAM,MCAM,MDM2,MTUS1,NRP1,PTHLH,RAC1,SEMA3A,SNAI2,SOCS4,SPDEF,TGFBR1,TNFAIP8,UBE2I	27	12
Organismal Development	abnormal morphology of thoracic cavity	3.22e-07				ABL2,ACKR3,ADA,ADM,ARHGAP5,ARID3B,ATG5,BIRC2,BIRC3,CAV2,CDK6,CDKN2C,CYLD,CYP1A1,EDN2,ELK3,EPAS1,FGFR3,HAS2,HBEGF,ID1,IGF2,LAMP2,LATS2,LOXL1,MBNL1,MDM2,NRP1,PARD3,PLA2G4A,PTHLH,PTPRJ,RARB,SCG5,SEMA3A,SMAD7,SMTN,SNAI2,TACC3,TDG,TEAD1,TIMP3,TXNIP,XIAP	44	7
Cancer, Organismal Injury and Abnormalities	advanced malignant tumor	3.57e-07		-0.479		ACKR3,ADAMTS1,ADM,ARF6,ATF3,BBC3,BMP2,CCDC88A,CDH6,CDK6,CDKN2C,CNN1,CXCL8,DLGAP5,ENAH,EPAS1,FGFR3,GADD45A,GCH1,GDF15,GSR,HMGB1,HMGB2,ID1,IDS,IFI30,IGF1R,IGF2,IGFBP5,IL23A,IL24,ITGA2,KIAA1804,KIF20A,KLF4,L1CAM,MCAM,MDM2,MIR17HG,MMP1,MTUS1,NRP1,PARD3,PLPP3,PTGS2,RRM2,SCD,SERPINB2,SLC5A3,SMAD7,SNAI2,SSX2IP,TGFBR1,TIMP3,TNFRSF11B,TOP2A,TUBE1,TXNIP,ZFP36L2,ZNF138	60	17
Hematological System Development and Function, Tissue Morphology	quantity of mononuclear leukocytes	4.13e-07		0.266		ACKR3,ADA,AGT,ARNTL,ATG5,BBC3,BCLAF1,BIRC2,CDK6,CDKN2C,CXCL8,CYLD,CYP1A1,DDIT3,EGR1,ENTPD7,FCMR,GADD45A,GCNT1,GCNT2,ID1,IGF1R,IGF2,IL13RA1,IL1R1,IL23A,IL33,JARID2,KLF10,KLF4,MDM2,MIR17HG,MYBL1,NFIL3,PDCD1LG2,PIM1,PLCL2,PRDX1,PTPRJ,RAC1,SAA1,SERPINB2,SLC39A10,SNAI2,TACC3,TGFBR1,TNFAIP3,TNFRSF11B,TRAF1,TRAF3,TXNIP,XIAP	52	18
Cell Death and Survival, Connective Tissue Disorders	apoptosis of fibroblast cell lines	4.23e-07		-0.947		ABL2,AGT,APAF1,ATF3,ATG5,BBC3,BIRC2,BIRC3,CDC20,CLIC4,CYLD,DDIT3,EGR1,EP400,HIPK1,ID1,MDM2,PIM1,PTHLH,QKI,RAC1,RASA4,RNF13,RRAS2,SGPP1,STK17A,TNFAIP3,TOP2A,TXNIP	29	10
Cell Death and Survival, Connective Tissue Disorders	apoptosis of fibroblasts	4.78e-07		-0.543		ABL2,APAF1,ATF3,BIRC2,BIRC3,BMP2,CASP4,CDC42,CDKN2C,CLIC4,DDIT3,HAS2,IGF1R,IL24,MDM2,NSMAF,QKI,RAC1,TIMP3,TNFAIP8,TRAF1,TRAF3	22	7
Tissue Morphology	quantity of cells	4.85e-07		-0.448		ABL2,ACKR3,ADA,ADAMTS1,ADD3,ADM,AGT,APAF1,ARF6,ARNTL,ATF3,ATG5,B4GALT2,BBC3,BCLAF1,BIRC2,BIRC3,BMP2,CAV2,CCNA2,CDC20,CDC42,CDK6,CDKN2C,CLIC4,CNN1,CXCL8,CYLD,CYP1A1,DCLK1,DDIT3,DNM1,EGR1,ENTPD7,EPAS1,FCMR,FGFR3,FMR1,GADD45A,GCNT1,GCNT2,GDF15,HBEGF,HMGB1,ID1,IGF1R,IGF2,IGFBP5,IL13RA1,IL1R1,IL23A,IL24,IL33,IRS2,JARID2,KLF10,KLF4,L1CAM,LIFR,MDM2,MIR17HG,MYBL1,NFIL3,NRP1,PDCD1LG2,PER2,PIM1,PLCL2,PPP1R…	101	24
Cell Cycle	delay in initiation of M phase	5.55e-07				CDC20,CDC42,CKAP2,ECT2,NEK7,PIM1,PLK1,TOP2A	8	3
Cellular Movement, Skeletal and Muscular System Development and Function	migration of vascular smooth muscle cells	5.62e-07		-0.889		ADM,AGT,ATF3,BMP2,CDK6,CLIC4,CXCL8,EGR1,FHL1,HAS2,HMGB1,IGFBP5,PTGS2,RAC1	14	6
Cancer, Organismal Injury and Abnormalities, Respiratory Disease	lung cancer	5.7e-07		-0.32		ACLY,ADAMTS1,ADM,ARF6,ARHGAP5,ATF3,AURKA,BBC3,BCCIP,BMP2,CCNA2,CDC20,CDCA8,CDK6,CDKN2C,CXCL8,CYP1A1,DDIT3,DPY19L4,ECT2,ENAH,EP400,EPAS1,FGFR3,FHL1,GADD45A,HMGA2,ID1,IFI30,IGF1R,IGFN1,KRT5,KRT6B,L1CAM,LIFR,MDM2,MED28,MIR17HG,MKI67,MMP1,MTAP,MTUS1,MYBL1,NAB1,PDP2,PLK1,PRDX1,PTGS2,QKI,RAC1,RALA,RARB,RRM2,RRP15,SERBP1,SPIN4,SRSF1,TAF1,TCN1,TGFBR1,TIMP3,TOP2A,TRAF1,TRERF1,TUBE1,UACA,XIAP,ZFP36L2	68	17
Cardiovascular System Development and Function, Organismal Development	angiogenesis	5.9e-07		-0.569		ADA,ADAMTS1,ADM,AGT,ARNTL,ATF3,BCLAF1,BDKRB2,BMP2,CAV2,CDC42,CLIC4,CXCL8,CYLD,DDIT3,ECT2,EGR1,ELK3,EPAS1,FGFR3,FZD5,FZD8,GADD45A,HAS2,HBEGF,HIPK1,HMGB1,HMGB2,ID1,IGF1R,IGF2,IL20,IL24,ITGA2,L1CAM,MCAM,MDM2,MIR17HG,MMP1,NRP1,PIM1,PLA2G4A,PLPP3,PTGS2,PTHLH,PTPRJ,QKI,RAC1,RAD23B,RARB,SAA1,SEMA3A,SMAD7,SNAI2,SPRY2,TDG,TGFBR1,TIMP3,TNFAIP3,XIAP,ZNF24	61	19
Cancer, Gastrointestinal Disease, Organismal Injury and Abnormalities	digestive organ tumor	6.11e-07		-1.72		AADAC,ABL2,ACADSB,ACKR3,ACLY,ACSL3,ADA,ADAMTS1,ADAMTSL1,ADD3,AGT,AKAP11,ALDH1A3,ALG5,ANLN,AP4E1,APAF1,APBB2,APOLD1,ARF1,ARF3,ARHGAP12,ARHGAP42,ARHGAP5,ARHGEF16,ARID3B,ARL6IP1,ARNTL,ARRDC3,ASNS,ASPH,ASPM,ASRGL1,ATAD2,ATF3,ATG5,ATP11A,ATP11B,ATP6V1A,ATP6V1C1,ATP8B2,ATP9B,AURKA,AVL9,B4GALT2,B4GALT6,BBC3,BCAP29,BCLAF1,BDKRB2,BEX2,BIRC2,BIRC3,BMP2,BNC2,C11orf30,C11orf96,C12orf4,C3orf52,C5orf51,C9orf91…	401	30
Cancer, Organismal Injury and Abnormalities	thoracic cancer	6.19e-07		-0.234		ACLY,ADAMTS1,ADM,ARF6,ARHGAP5,ATF3,AURKA,BBC3,BCCIP,BMP2,CCNA2,CDC20,CDCA8,CDK6,CDKN2C,CXCL8,CYP1A1,DDIT3,DPY19L4,ECT2,EGR1,ENAH,EP400,EPAS1,FGFR3,FHL1,GADD45A,HMGA2,ID1,IFI30,IGF1R,IGFN1,KRT5,KRT6B,L1CAM,LIFR,MDM2,MED28,MIR17HG,MKI67,MMP1,MTAP,MTUS1,MYBL1,NAB1,PDP2,PLK1,PRDX1,PTGS2,QKI,RAC1,RALA,RARB,RRM2,RRP15,SERBP1,SPIN4,SRSF1,TAF1,TCN1,TGFBR1,TIMP3,TOP2A,TRAF1,TRERF1,TUBE1,UACA,XIAP,ZFP36L2	69	18
Cellular Movement, Skeletal and Muscular System Development and Function	cell movement of smooth muscle cells	6.29e-07		-0.917		ADM,AGT,ATF3,BMP2,CDC42,CDK6,CLIC4,CXCL8,EGR1,FHL1,HAS2,HBEGF,HMGB1,IGFBP5,PLA2G4A,PTGS2,RAC1,WISP2	18	7
Hematological System Development and Function, Tissue Morphology	quantity of lymphocytes	6.55e-07		0.223		ACKR3,ADA,AGT,ARNTL,ATG5,BBC3,BCLAF1,BIRC2,CDK6,CDKN2C,CYLD,CYP1A1,DDIT3,EGR1,ENTPD7,FCMR,GADD45A,GCNT1,GCNT2,ID1,IGF1R,IGF2,IL13RA1,IL1R1,IL23A,IL33,KLF10,KLF4,MDM2,MIR17HG,MYBL1,NFIL3,PDCD1LG2,PIM1,PLCL2,PRDX1,PTPRJ,RAC1,SAA1,SERPINB2,SLC39A10,SNAI2,TACC3,TGFBR1,TNFAIP3,TNFRSF11B,TRAF1,TRAF3,TXNIP,XIAP	50	17
Cellular Development, Cellular Growth and Proliferation	cell proliferation of breast cancer cell lines	6.59e-07		-1.669		ACKR3,ADAMTS1,ARF1,ARRDC3,ATAD2,BCCIP,BDKRB2,BEX2,DLGAP5,ENAH,GDF15,HAS2,HBEGF,ID1,IGF1R,IGF2,IGFBP5,IL24,IRS2,ITGA2,KLF4,MDM2,MED28,MTAP,MTUS1,NRP1,PIM1,PLK1,PTHLH,RAC1,RARB,RFC3,TNFAIP8,UBE2I,XIAP	35	9
Cell Cycle	interphase	7.37e-07		-0.856		AGT,ARPP19,ATF3,AURKA,BMP2,CCNA2,CDC20,CDC42,CDK6,CDKN2C,CDS1,CRLF3,CYLD,DDIT3,EGR1,EP400,GADD45A,GDF15,HAS2,HBEGF,HMGA2,ID1,IGF1R,IGF2,IGFBP5,IL24,IQGAP3,ITGA2,KLF4,LATS2,MDM2,MYBL1,PIM1,PLK1,PTGS2,PTHLH,RAC1,RALA,RCHY1,RFFL,RHOU,RPA1,SMAD7,SPDEF,SPRY2,TMPO,TXNIP	47	18
Connective Tissue Development and Function, Tissue Morphology	quantity of connective tissue	7.71e-07		-0.205		ADAMTS1,ADD3,AGT,ARHGAP5,ARNTL,CCDC80,CDC42,CDK6,CXCL8,CYLD,EGR1,EPAS1,FGFR3,GDF15,GFPT1,HMGA2,ID1,IL1R1,IL23A,IRS2,JARID2,KDM3A,KLF10,KLF4,MDM2,NFIL3,PER2,PIM1,PLCL2,PPP1R15B,PRDX1,PTHLH,RAC1,RAD23B,SCD,SGMS1,SLC20A1,SPRY2,TGFBR1,TMOD3,TMPO,TNFRSF11B,TRAF3,ZFP36L2	44	13
Cell Death and Survival	apoptosis of epithelial cells	7.75e-07		0.752		APAF1,AURKA,BBC3,BIRC2,BIRC3,CDK6,CLIC4,CXCL8,EGR1,EP400,GADD45A,GDF15,GLIS2,HMGB1,ID1,IGFBP5,KLF10,MDM2,PLA2G4A,PTGS2,PTHLH,SAA1,SCD,SLC20A1,TIMP3,XIAP	26	9
Organismal Development	size of body	8.31e-07		-1.703	bias	ABL2,ADA,ADAMTS1,AGT,APBB2,ARHGAP5,ARNTL,BCLAF1,BIRC2,CDK6,CDKN2C,CFL2,CLIC4,CYLD,EDN2,FGFR3,GDF15,HBEGF,ID1,IDS,IGF1R,IGF2,IGFBP5,IL1R1,IRS2,KRT6B,L1CAM,LAMP2,LIN7C,MBNL1,MDM2,MEX3C,MYBL1,NAB1,PER2,PIM1,PLA2G4A,PNRC2,PPP1R15B,PTPRJ,RAD23B,RARB,SCG5,SEMA3A,SGCB,SGMS1,SLC25A13,SLC5A3,SMAD7,SNAI2,SPRY2,TIMP3,TNFAIP3,TNFRSF11B,TRAF3,XIAP,ZFP36L2	57	10
Cardiovascular System Development and Function	abnormal morphology of cardiovascular system	8.5e-07				ABL2,ACKR3,ADD3,ADM,AGT,ARID3B,BBC3,BDKRB2,BIRC2,BIRC3,BMP2,CDK6,CDKN2C,CLIC4,FZD5,GADD45A,HAS2,HBEGF,IGF2,LATS2,MBNL1,NRP1,PARD3,PER2,PIM1,PLA2G4A,PLPP3,PPP1R15B,PRDX1,PTPRJ,RARB,SCG5,SEMA3A,SGCB,SMAD7,SMTN,TDG,TEAD1,TIMP3,TNFRSF11B,TXNIP,XIAP	42	8
Cell Death and Survival, Connective Tissue Disorders	apoptosis of synovial cells	1.01e-06		-1.373		ADM,AGT,BBC3,CASP4,SAA1,SNAI2,TIMP3,TNFAIP8,TNFRSF11B	9	3
Cell Death and Survival, Connective Tissue Disorders	cell death of fibroblast cell lines	1.03e-06		-1		ABL2,AGT,APAF1,ATF3,ATG5,BBC3,BIRC2,BIRC3,CDC20,CDK6,CLIC4,CYLD,DDIT3,EGR1,EP400,GMFB,HIPK1,ID1,LAMP2,MDM2,PIM1,PLA2G4A,PTHLH,QKI,RAC1,RASA4,RNF13,RRAS2,SERPINB2,SGPP1,STK17A,TNFAIP3,TOP2A,TXNIP	34	11
Cancer, Hematological Disease, Immunological Disease, Organismal Injury and Abnormalities	T-cell non-Hodgkin's disease	1.11e-06				ADA,AURKA,CDKN2C,CXCL8,DUSP5,EGR1,GADD45A,GSR,HMGB1,ID1,IL13RA1,KLHL42,MCAM,MDM2,MKI67,NUAK2,PIM1,RARB,RPA1,RRM2,TNFAIP3,TOP2A,TUBE1	23	10
Cell Cycle	ploidy	1.2e-06		1.522		AGT,ATG5,AURKA,CCNA2,CDC20,CKAP2,EP400,GADD45A,H3F3A/H3F3B,LATS2,NEK7,PIM1,PLK1,SPRY2,TACC3,TGFBR1,TOP2A,USP44	18	5
Cancer, Organismal Injury and Abnormalities, Reproductive System Disease	growth of mammary tumor	1.5e-06		0.296		AGT,BMP2,FBXW11,GADD45A,HMGB3,ID1,IGF1R,IGFBP5,IL20,MIR17HG,MKI67,PTGS2,RARB,SPDEF	14	6
Cancer, Cell Death and Survival, Organismal Injury and Abnormalities	cell death of tumor	1.6e-06		0.586		ACLY,APAF1,BEX2,BIRC2,BIRC3,BMP2,CDK6,CXCL8,DDIT3,DEPTOR,GADD45A,GCH1,GDF15,HBEGF,HMGA2,HMGB1,IGF1R,IL24,IL33,KLF10,L1CAM,MDM2,NRP1,PLK1,PTGS2,RAC1,SNAI2,SPRY2,TGFBR1,TNFRSF11B,XIAP	31	15
Cell Death and Survival, Connective Tissue Disorders	cell death of fibroblasts	1.61e-06		-0.789		ABL2,APAF1,ATF3,ATG5,BIRC2,BIRC3,BMP2,CASP4,CDC42,CDKN2C,CLIC4,DDIT3,HAS2,IGF1R,IGF2,IL24,MDM2,NSMAF,QKI,RAC1,TIMP3,TNFAIP8,TRAF1,TRAF3	24	7
Cell Death and Survival	cell viability of breast cancer cell lines	1.76e-06		-1.088		ACKR3,ADAMTS1,AGPS,ATG5,BCLAF1,BEX2,GDF15,HMGA2,IGF1R,IRS2,NRP1,PLK1,PTGS2,SCD,SGPP1,SNAI2,TNFAIP8,UBE2I	18	5
Dermatological Diseases and Conditions	psoriasis	1.81e-06				ADM,ALDH1A3,CASP4,CNN1,CXCL8,CYP1A1,DDHD2,EGR1,ELL2,FLG,ID1,IFI30,IL13RA1,IL20,IL23A,IL24,IL33,ITGA2,KRT5,KRT6B,MCAM,MKI67,MMP1,MT1X,NAB1,NFIL3,NRP1,PTGS2,RARB,SEMA3A,SERBP1,SERPINB2,SPTSSA,TAGLN,TCN1,TGFBR1,TIMP3,TNFAIP3,TROVE2,TXNIP,UBE2I,ZNF91	42	10
Tissue Development	growth of epithelial tissue	2.13e-06		0.107		ADAMTS1,ADM,AGT,BCLAF1,BIRC2,BMP2,CAV2,CDK6,CDKN2C,CXCL8,DDX5,EDN2,EGR1,FGFR3,FZD5,GDF15,HAS2,HBEGF,HIPK1,HMGB1,HMGB2,ID1,IGF1R,IGF2,IL20,IL24,KLF10,KLF4,L1CAM,MIR17HG,MKI67,MMP1,NAB1,NRP1,PIM1,PLA2G4A,PTGS2,PTHLH,PTPRK,RAC1,SAA1,SEMA3A,SLC20A1,SMAD7,SNAI2,TGFBR1,XIAP	47	15
Cellular Assembly and Organization, DNA Replication, Recombination, and Repair	quantity of centrosome	2.23e-06		-0.368		ATG5,AURKA,CCNA2,CHMP2B,GADD45A,ID1,LATS2,PLK1,TACC3	9	4
Cellular Assembly and Organization, Cellular Function and Maintenance	remodeling of actin	2.27e-06				CDC42,FMR1,NRP1,RAC1,RALA	5	3
Cancer, Organismal Injury and Abnormalities, Reproductive System Disease	endometrial cancer	2.47e-06				AASDHPPT,ACADSB,ACSL3,ADAMTS1,ADAMTSL1,ADD3,ADM,AGPS,AGT,AKAP11,ALG5,AP4E1,APBB2,APOLD1,ARHGAP11A,ARNTL,ARRDC3,ASPM,ATAD2,ATP11B,ATP9B,AURKA,AVL9,BCAP29,BIRC2,BNC2,C11orf30,C12orf4,CASC5,CASP4,CASQ1,CCNA2,CD55,CDA,CDC20,CEP170,CEP44,CHD9,CHML,CLCN5,CLMN,CNN1,CXCL8,CYP1A1,DCLK1,DISC1,ECT2,EDEM3,EEA1,ELL2,ENTPD7,EP400,ERMP1,FAM208A,FAM72A,FAM83D,FAT3,FBXW2,FGA,FGFR3,FHL1,FLG,FMR1,FSD1L,GFPT1,GLIPR1…	144	12
Cancer, Cell Death and Survival, Organismal Injury and Abnormalities, Tumor Morphology	cell death of tumor cells	2.5e-06		0.615		ACLY,APAF1,BEX2,BIRC2,BIRC3,BMP2,CDK6,CXCL8,DDIT3,DEPTOR,GADD45A,GCH1,GDF15,HBEGF,HMGA2,HMGB1,IGF1R,IL24,IL33,KLF10,L1CAM,MDM2,NRP1,PLK1,PTGS2,RAC1,SNAI2,SPRY2,TNFRSF11B,XIAP	30	14
Cellular Movement	cell movement of tumor cell lines	2.54e-06		-1.339		ACKR3,AGT,AKAP11,ARF1,ARF6,ARRDC3,ASNS,ATF3,AURKA,BMP2,CCDC88A,CDC42,CNN1,CXCL8,DPAGT1,ECT2,EDN2,EGR1,ENAH,FGA,GDF15,HAS2,HBEGF,HMGA2,ID1,IGF1R,IGF2,ITGA2,KLF4,L1CAM,LIFR,MCAM,MDM2,MMP1,MTUS1,NRP1,PARD3,PTGS2,PTHLH,RAC1,RALA,RFFL,RHOU,SEMA3A,SHC4,SMN1/SMN2,SNAI2,SOCS4,SPDEF,SPRY2,TGFBR1,TIMP3,TNFAIP8,TNFRSF11B,UBE2I,XIAP	56	16
Cancer, Organismal Injury and Abnormalities	adenocarcinoma	2.59e-06		0.528		AADAC,AASDHPPT,ABL2,ACADSB,ACLY,ACSL3,ADA,ADAMTS1,ADAMTSL1,ADD3,ADM,AGPS,AGT,AKAP11,ALDH1A3,ALG5,ANLN,AP4E1,APAF1,APBB2,APOLD1,ARF3,ARHGAP11A,ARHGAP12,ARHGAP42,ARHGAP5,ARHGEF16,ARID3B,ARNTL,ARRDC3,ASNS,ASPM,ASRGL1,ATAD2,ATG5,ATP11A,ATP11B,ATP6V1A,ATP6V1C1,ATP8B2,ATP9B,AURKA,AVL9,B4GALT2,B4GALT6,BCAP29,BCCIP,BCLAF1,BDKRB2,BEX2,BIRC2,BIRC3,BNC2,C11orf30,C11orf96,C12orf4,C3orf52,CACNA2D3,CASC5,CASD1…	369	28
Cellular Movement	migration of dermal cells	2.67e-06		0.747		AGT,CXCL8,GADD45A,HAS2,HBEGF,ITGA2,KRT6B,MMP1,RAC1,SERPINB2,SMAD7,TGFBR1	12	6
Cellular Growth and Proliferation	colony formation	3.4e-06		-0.851		ACKR3,ATF3,BBC3,CDA,CDC42,DDIT3,DDX5,EGR1,EP400,EPAS1,FGFR3,GADD45A,HAS2,HMGA2,IGF1R,IL1R1,IL24,KLF4,LIFR,LOXL1,MCAM,MT1X,NFIL3,PHC3,PIM1,PLK1,PSRC1,PTGS2,PTHLH,RAC1,RALA,RFFL,RRM2,SMAD7,SNAI2,SPRY2,TM4SF4,TRAF3,XIAP	39	14
Cellular Assembly and Organization, DNA Replication, Recombination, and Repair	alignment of chromosomes	3.56e-06		-1.664		AURKA,CCNA2,DLGAP5,KIF14,KIF2C,NCAPD2,PLK1	7	2
Cellular Movement, Skeletal and Muscular System Development and Function	migration of smooth muscle cells	3.58e-06		-0.948		ADM,AGT,ATF3,BMP2,CDK6,CLIC4,CXCL8,EGR1,FHL1,HAS2,HBEGF,HMGB1,IGFBP5,PTGS2,RAC1,WISP2	16	6
Cell Death and Survival, Skeletal and Muscular Disorders	apoptosis of muscle cell lines	3.66e-06		-0.396		AGT,BIRC3,BMP2,DDIT3,HBEGF,IGF1R,IGF2,RAC1,RARB,TXNIP	10	5
Cell Death and Survival	apoptosis of prostate cancer cell lines	4.82e-06		0.543		APAF1,BIRC2,BIRC3,BMP2,EGR1,GADD45A,GDF15,GLIPR1,HBEGF,ID1,IGFBP5,IL24,PIM1,PTGS2,SMAD7,TNFRSF11B,UACA,XIAP	18	8
Cellular Growth and Proliferation	arrest in proliferation of cells	5e-06				ARF1,BMP2,CDC42,CDK6,CDKN2C,DDIT3,EGR1,FGFR3,GADD45A,GDF15,IGF1R,IL1R1,IPO7,KLF4,MDM2,MYBL1,NRP1,RARB,SMAD7,UHMK1	20	11
Cellular Movement, Hair and Skin Development and Function	cell movement of keratinocytes	5.3e-06		0.713		AGT,CXCL8,GADD45A,HAS2,HBEGF,ITGA2,KRT6B,MMP1,RAC1,SERPINB2,SMAD7,TGFBR1	12	6
Cellular Growth and Proliferation	colony formation of cells	5.54e-06		-0.418		ACKR3,ATF3,BBC3,CDA,CDC42,DDIT3,DDX5,EGR1,EP400,EPAS1,FGFR3,GADD45A,HAS2,HMGA2,IGF1R,IL24,KLF4,LIFR,LOXL1,MCAM,MT1X,PHC3,PLK1,PSRC1,PTGS2,PTHLH,RAC1,RALA,RFFL,RRM2,SMAD7,SNAI2,SPRY2,TM4SF4,TRAF3,XIAP	36	12
Embryonic Development, Organ Development, Organ Morphology, Organismal Development, Renal and Urological System Development and Function, Tissue Development	size of kidney	5.99e-06		-0.816		ADAMTS1,AGT,GLIS2,IGF2,ITGA2,LIN7C,SPRY2	7	1
Cell Morphology	abnormal morphology of cells	6.06e-06				ABL2,ADA,ADD3,ADM,APAF1,ARNTL,ASPM,ATF3,ATG5,AURKA,BBC3,BDKRB2,CAV2,CD55,CDK6,CDKN2C,CFL2,CLIC4,CYLD,DCLK1,DDHD2,DNM1,EGR1,EP400,EPAS1,FAT3,FCMR,FGFR3,FMR1,GADD45A,GCNT1,H3F3A/H3F3B,HBEGF,IDS,IGF1R,IGFBP5,IRS2,KDM3A,KLF10,KRT6B,L1CAM,LAMP2,LATS2,MBNL1,MDM2,MYBL1,NAB1,NFIL3,PCTP,PEG10,PGGT1B,PIM1,PLA2G4A,PNRC2,PPP1R15B,PRDX1,PTHLH,PTPRJ,RAB8B,RAD23B,RARB,RP2,SCG5,SEMA3A,SGCB,SGMS1,SMTN,SPDEF,SPRY2…	74	9
Cardiovascular System Development and Function	function of cardiovascular system	6.26e-06		0.118		ACKR3,ADM,AGT,ARNTL,ASPH,BIRC2,BIRC3,CD55,CDC42,CLIC4,ELK3,EPAS1,GDF15,HBEGF,ID1,IGF1R,IL1R1,IL33,ITGA2,LAMP2,MMP1,RAC1,RGS2,SMAD7,SMTN,TIMP3,TNFAIP3,TXNIP,XIAP	29	9
Cellular Development, Tissue Development	differentiation of connective tissue cells	6.82e-06		0.439		ADM,AGT,ARNTL,ATF3,BCAP29,BMP2,CDK6,CXCL8,DDIT3,DDX5,FGFR3,H3F3A/H3F3B,HAS2,HMGA2,ID1,IGFBP5,IL20,IL23A,IL33,IRS2,KIAA1715,KLF10,KLF4,MDM2,MEX3C,MMP1,NRP1,PEG10,PLCL2,PTGS2,PTHLH,RARB,RGS2,RRAS2,SCD,SEMA3A,SMAD7,SNAI2,SUCO,TGFBR1,TIMP3,TMEM64,TNFRSF11B,TPM4	44	13
Cell Cycle	delay in M phase of cervical cancer cell lines	6.83e-06				CDC42,ECT2,NEK7,PLK1,TOP2A	5	2
Cellular Development, Hematological System Development and Function	differentiation of blood cells	7.09e-06		1.108		ABL2,ADA,AGT,ANLN,APAF1,ARNTL,ATG5,BMP2,CDC42,CDK6,CXCL8,CYLD,DUSP5,EGR1,EML1,EPAS1,FZD5,FZD8,GCNT1,HIST2H4B,HMGB2,ID1,IGF1R,IGF2,IL13RA1,IL1R1,IL23A,IL33,KLF10,KLF4,MIR17HG,MYBL1,NFIL3,NRP1,PLA2G4A,PTGS2,PTHLH,PTPRJ,RAC1,RARB,RFFL,RPA1,SEMA3A,SMAD7,SNAI2,SP3,TACC3,TGFBR1,TNFAIP3,TNFRSF11B,TOP2A,TRAF3,UBE2I,ZFP36L2	54	18
Cellular Movement, Hair and Skin Development and Function	migration of keratinocytes	7.37e-06		0.996		AGT,CXCL8,GADD45A,HAS2,HBEGF,ITGA2,KRT6B,MMP1,RAC1,SERPINB2,SMAD7	11	5
Cancer, Cellular Movement, Organismal Injury and Abnormalities, Tumor Morphology	invasion of cancer cells	7.38e-06		0.314		BMP2,EDN2,GDF15,ID1,IGF1R,ITGA2,KLF4,MCAM,NRP1,RAC1,SNAI2,SSX2IP,TGFBR1	13	9
Cancer, Hematological Disease, Immunological Disease, Organismal Injury and Abnormalities	neoplasia of leukocytes	7.69e-06				ADA,AURKA,CDKN2C,CXCL8,DUSP5,EGR1,ETNK1,FAT3,GADD45A,GSR,HMGB1,ID1,IL13RA1,JARID2,KLHL42,MCAM,MDM2,MKI67,NUAK2,PIM1,RARB,RHOU,RPA1,RRM2,TNFAIP3,TOP2A,TUBE1	27	10
Lipid Metabolism, Small Molecule Biochemistry	synthesis of lipid	8.02e-06		-0.908		ACLY,ACSL3,ADA,ADM,AGPS,AGT,ALDH1A3,ARF1,ARF6,ATF3,B4GALT6,BDKRB2,BMP2,CAV2,CDC42,CDS1,CXCL8,CYP1A1,DPAGT1,EDN2,EGR1,ELOVL7,EPT1,ETNK1,FAR1,FGFR3,GDF15,IGF1R,IGF2,IL24,IL33,NSMAF,PARD3,PCTP,PLA2G4A,PTGS2,QKI,RAC1,RALA,RARB,RGS2,SCD,SEMA3A,SGMS1,SGPP1,SPTSSA,TRERF1	47	7
Cellular Movement	migration of epithelial cells	8.24e-06		0.493		AGT,CDC42,CXCL8,GADD45A,HAS2,HBEGF,ITGA2,KRT6B,MMP1,RAC1,RRAS2,SERPINB2,SMAD7,TGFBR1	14	7
Cellular Assembly and Organization, Cellular Function and Maintenance	organization of cytoskeleton	8.63e-06		0.038		ABL2,ADM,AGT,AKAP11,ARF1,ARF6,ARHGAP5,ASPM,ATF3,AURKA,BLOC1S6,BMP2,CASP4,CCDC88A,CDC20,CDC42,CEP170,CFL2,CHMP2B,CKAP2,CLMN,CXCL8,CYLD,DCLK1,DISC1,DLGAP5,DNM1,ECT2,EDN2,EGR1,EML1,ENAH,EPB41L5,FMR1,GDF15,HAS2,HMGB1,HMGB2,HOOK3,ID1,IGF1R,IL1R1,IL33,KIF2C,KLHL42,KRT6B,L1CAM,LARP4,LIFR,MAPRE1,MTMR12,MTUS1,MYO6,NEK7,NRP1,NUAK2,PARD3,PI4K2B,PIBF1,PSRC1,PTGS2,PTPRK,RABL2A,RAC1,RALA,RGS2,RHOU,SEMA3A,SMN1/…	80	12
Cell Cycle	mitosis of cervical cancer cell lines	9.03e-06				AURKA,CASC5,CDC20,CDCA8,CYLD,DLGAP5,NEK7,NUF2,PLK1,SPAG5,TOP2A,UBE2S	12	2
Cellular Development, Tissue Development	differentiation of connective tissue	9.31e-06		0.119		ADM,AGT,ARNTL,ATF3,BCAP29,BMP2,CDK6,CXCL8,DDIT3,DDX5,EPAS1,FGFR3,H3F3A/H3F3B,HAS2,HMGA2,HMGB2,ID1,IGFBP5,IL20,IL23A,IL33,IRS2,KIAA1715,KLF10,KLF4,MDM2,MEX3C,MMP1,NRP1,PEG10,PLCL2,PTGS2,PTHLH,RARB,RFFL,RGS2,RRAS2,SCD,SEMA3A,SMAD7,SNAI2,SP3,SUCO,TGFBR1,TIMP3,TMEM64,TNFRSF11B,TPM4	48	13
Cellular Assembly and Organization, Cellular Function and Maintenance	organization of cytoplasm	9.45e-06		0.038		ABL2,ADM,AGT,AKAP11,ARF1,ARF6,ARHGAP5,ARL1,ASPM,ATF3,AURKA,BLOC1S6,BMP2,CASP4,CASQ1,CAV2,CCDC88A,CDC20,CDC42,CEP170,CFL2,CHMP2B,CKAP2,CLMN,CXCL8,CYLD,DCLK1,DISC1,DLGAP5,DNM1,ECT2,EDN2,EGR1,EML1,ENAH,EPAS1,EPB41L5,FMR1,GDF15,HAS2,HMGB1,HMGB2,HOOK3,ID1,IGF1R,IL1R1,IL33,KIF2C,KLHL42,KRT6B,L1CAM,LARP4,LIFR,MAPRE1,MTMR12,MTUS1,MYO6,NEK7,NRP1,NUAK2,PARD3,PI4K2B,PIBF1,PLK1,PSRC1,PTGS2,PTPRK,RABL2A,RAC1,…	86	14
Cell Death and Survival, Gastrointestinal Disease, Hepatic System Disease, Organismal Injury and Abnormalities	necrosis of liver	9.58e-06		0.007		ABL2,ADA,ADM,ARF6,BBC3,BIRC2,BIRC3,DDIT3,FGA,HBEGF,HMGB1,IL33,LAMP2,PLK1,PTGS2,SAA1,SCD,SCG5,SLC20A1,TIMP3,XIAP	21	5
Cell Death and Survival, Connective Tissue Disorders	apoptosis of fibroblast-like synoviocytes	9.8e-06		-0.7		ADM,AGT,BBC3,SAA1,SNAI2,TNFRSF11B	6	3
Cellular Development, Hematological System Development and Function, Hematopoiesis	differentiation of leukocytes	1.02e-05		1.528		ABL2,ADA,AGT,APAF1,ARNTL,ATG5,BMP2,CDC42,CDK6,CXCL8,CYLD,DUSP5,EGR1,FZD5,FZD8,GCNT1,ID1,IGF1R,IGF2,IL13RA1,IL1R1,IL23A,IL33,KLF10,KLF4,MIR17HG,MYBL1,NFIL3,NRP1,PLA2G4A,PTGS2,PTHLH,PTPRJ,RAC1,RARB,RFFL,SEMA3A,SMAD7,SNAI2,SP3,TGFBR1,TNFAIP3,TNFRSF11B,TRAF3,ZFP36L2	45	18
Cancer, Organismal Injury and Abnormalities, Reproductive System Disease	female genital tract cancer	1.03e-05				AASDHPPT,ACADSB,ACSL3,ADAMTS1,ADAMTSL1,ADD3,ADM,AGPS,AGT,AKAP11,ALG5,AP4E1,APBB2,APOLD1,ARHGAP11A,ARNTL,ARRDC3,ASPM,ATAD2,ATP11B,ATP8B2,ATP9B,AURKA,AVL9,BCAP29,BIRC2,BNC2,C11orf30,C12orf4,CASC5,CASP4,CASQ1,CCNA2,CD55,CDA,CDC20,CDKN2C,CEP170,CEP44,CHD9,CHML,CLCN5,CLIC4,CLMN,CNN1,CXCL8,CYP1A1,DCLK1,DISC1,ECT2,EDEM3,EEA1,ELL2,ENTPD7,EP400,ERMP1,FAM208A,FAM72A,FAM83D,FAT3,FBXW2,FGA,FGFR3,FHL1,FLG,FMR…	166	14
Cell Death and Survival	necrosis of prostate cancer cell lines	1.05e-05		0.257		APAF1,BIRC2,BIRC3,BMP2,DDIT3,EGR1,GADD45A,GDF15,GLIPR1,HBEGF,ID1,IGFBP5,IL24,PIM1,PTGS2,SMAD7,TNFRSF11B,UACA,XIAP	19	9
Cancer, Organismal Injury and Abnormalities	urogenital cancer	1.22e-05		0.456		AASDHPPT,ABL2,ACADSB,ACSL3,ADAMTS1,ADAMTSL1,ADD3,ADM,AGPS,AGT,AKAP11,ALG5,ANLN,AP4E1,APAF1,APBB2,APOLD1,ARHGAP11A,ARHGAP5,ARID3B,ARNTL,ARRDC3,ASPM,ASRGL1,ATAD2,ATF3,ATP11A,ATP11B,ATP8B2,ATP9B,AURKA,AVL9,BCAP29,BCLAF1,BIRC2,BIRC3,BNC2,C11orf30,C12orf4,CASC5,CASP4,CASQ1,CCDC80,CCNA2,CD55,CDA,CDC20,CDH6,CDK19,CDKN2C,CEP170,CEP44,CHD9,CHML,CLCN5,CLIC4,CLMN,CNN1,CXCL8,CYP1A1,DCLK1,DDX5,DHX40,DISC1,DLG…	219	20
Cancer, Gastrointestinal Disease, Organismal Injury and Abnormalities	colorectal neoplasia	1.36e-05		-0.954		AADAC,ABL2,ACKR3,ACLY,ACSL3,ADAMTS1,ADAMTSL1,ADD3,AKAP11,ALDH1A3,ALG5,ANLN,APAF1,ARHGAP5,ARRDC3,ASNS,ASPM,ATAD2,ATF3,ATG5,ATP11B,ATP6V1A,ATP8B2,AURKA,B4GALT2,B4GALT6,BBC3,BCAP29,BDKRB2,BIRC3,BMP2,BNC2,C11orf30,C11orf96,C12orf4,CACNA2D3,CASD1,CASP4,CCDC80,CCDC88A,CCNA2,CD55,CDCA8,CDH6,CDK19,CDKN2C,CDS1,CHD9,CHML,CKAP2,CLCN5,CLDND1,CLMN,CLOCK,CROT,CXCL8,CYLD,DCLK1,DDX10,DDX5,DLGAP5,DPAGT1,DPY19L4,D…	219	21
Cancer, Gastrointestinal Disease, Organismal Injury and Abnormalities	digestive system cancer	1.48e-05		-0.637		AADAC,ABL2,ACADSB,ACKR3,ACLY,ACSL3,ADA,ADAMTS1,ADAMTSL1,ADD3,AGT,AKAP11,ALDH1A3,ALG5,ANLN,AP4E1,APAF1,APBB2,APOLD1,ARF1,ARF3,ARHGAP12,ARHGAP42,ARHGAP5,ARHGEF16,ARID3B,ARL6IP1,ARNTL,ARRDC3,ASNS,ASPH,ASPM,ASRGL1,ATAD2,ATF3,ATG5,ATP11A,ATP11B,ATP6V1A,ATP6V1C1,ATP8B2,ATP9B,AURKA,AVL9,B4GALT2,B4GALT6,BCAP29,BCLAF1,BDKRB2,BEX2,BIRC2,BIRC3,BMP2,BNC2,C11orf30,C11orf96,C12orf4,C3orf52,C5orf51,C9orf91,CACN…	392	27
Cellular Development	epithelial-mesenchymal transition	1.5e-05		-0.058		AGT,BMP2,CDC42,CLIC4,EPB41L5,FAM83D,GLIS2,HAS2,HMGA2,ID1,IGF1R,IRS2,KLF4,MCAM,NRP1,RAC1,SMAD7,SNAI2,TGFBR1	19	9
Cellular Movement	invasion of tumor cell lines	1.51e-05		-0.48		ABL2,ADAMTS1,ADM,AGT,ARF6,ARRDC3,ATF3,AURKA,BMP2,CCDC88A,CCNA2,CDC42,CXCL8,ECT2,EGR1,ENAH,EPAS1,GDF15,HAS2,HBEGF,HMGB1,ID1,IGF1R,IGF2,IRS2,KLF4,L1CAM,MCAM,MDM2,MMP1,NAA15,NRP1,PTGS2,RAC1,RALA,RRM2,SAA1,SMAD7,SNAI2,SPDEF,SPRY2,TAGLN,TIMP3,XIAP	44	15
Cancer, Organismal Injury and Abnormalities	invasion of tissue	1.54e-05		0.693		ACKR3,AGT,ALDH1A3,BMP2,CDC42,CXCL8,ENAH,HAS2,IGF1R,IGFBP5,IL33,L1CAM,MMP1,MTAP,RAC1,RRAS2,TIMP3,WISP2	18	6
Cancer, Gastrointestinal Disease, Organismal Injury and Abnormalities	colon tumor	1.58e-05		-0.739		AADAC,ABL2,ACLY,ACSL3,ADAMTS1,ADAMTSL1,ADD3,AKAP11,ALDH1A3,ALG5,ANLN,APAF1,ARHGAP5,ARRDC3,ASNS,ASPM,ATAD2,ATF3,ATG5,ATP11B,ATP6V1A,ATP8B2,AURKA,B4GALT2,B4GALT6,BBC3,BCAP29,BDKRB2,BIRC3,BMP2,BNC2,C11orf30,C11orf96,C12orf4,CACNA2D3,CASD1,CASP4,CCDC88A,CCNA2,CD55,CDCA8,CDH6,CDK19,CDS1,CHD9,CHML,CKAP2,CLCN5,CLDND1,CLMN,CLOCK,CROT,CXCL8,CYLD,DCLK1,DDX10,DDX5,DLGAP5,DPAGT1,DPY19L4,DUSP5,ECT2,EGR1,ELK3,…	194	18
Cellular Growth and Proliferation	colony formation of tumor cell lines	1.62e-05		-0.402		ATF3,BBC3,EGR1,EPAS1,FGFR3,GADD45A,HAS2,HMGA2,IGF1R,KLF4,LOXL1,MCAM,MT1X,PLK1,PSRC1,PTGS2,RFFL,RRM2,SMAD7,SNAI2,SPRY2,TM4SF4,XIAP	23	9
Cancer, Organismal Injury and Abnormalities	pelvic tumor	1.66e-05		0.184		AASDHPPT,ABL2,ACADSB,ACSL3,ADAMTS1,ADAMTSL1,ADD3,ADM,AGPS,AGT,AKAP11,ALG5,AP4E1,APAF1,APBB2,APOLD1,ARHGAP11A,ARHGAP5,ARID3B,ARNTL,ARRDC3,ASPM,ATAD2,ATF3,ATP11A,ATP11B,ATP8B2,ATP9B,AURKA,AVL9,BCAP29,BCLAF1,BIRC2,BIRC3,BNC2,C11orf30,C12orf4,CASC5,CASP4,CASQ1,CCDC80,CCNA2,CD55,CDA,CDC20,CDK19,CDKN2C,CEP170,CEP44,CHD9,CHML,CLCN5,CLIC4,CLMN,CNN1,CXCL8,CYP1A1,DCLK1,DISC1,ECT2,EDEM3,EEA1,EGR1,ELL2,ELOVL…	209	19
Cell Death and Survival	apoptosis of carcinoma cell lines	1.72e-05		1.397		AURKA,BBC3,CDKN2C,DDIT3,EPAS1,IGF1R,IGF2,IL24,MDM2,MTUS1,PLK1,PTGS2,RAC1,RARB,RRM2,SCD,SPRY2,SRSF1,STK17A,UACA,XIAP	21	8
Cellular Growth and Proliferation, Tissue Development	generation of cells	1.75e-05		0.882		ABL2,ADA,ADAMTS1,ADM,AGT,APAF1,ARF6,ARHGAP5,ARNTL,ASPM,ATF3,ATG5,BBC3,BCLAF1,BLOC1S6,BMP2,CAV2,CCDC88A,CCNA2,CDC20,CDC42,CDK6,CHMP2B,CLIC4,CLMN,CLOCK,CXCL8,CYLD,CYP1A1,DCLK1,DISC1,ECT2,EGR1,ENAH,EP400,EPAS1,EPB41L5,FGFR3,FMR1,FZD5,FZD8,GSR,HBEGF,HIPK1,HMGB1,HMGB2,HSPA4L,ID1,IGF1R,IGF2,IL1R1,IL20,IL23A,IL33,IMPAD1,IRS2,ITGA2,KATNAL1,KDM3A,KLF10,KLF4,L1CAM,LIFR,MIR17HG,MMP1,MYBL1,MYO6,NAB1,NFIL3,NR…	106	23
Cancer, Cellular Development, Cellular Growth and Proliferation, Organismal Injury and Abnormalities, Reproductive System Disease, Tumor Morphology	proliferation of mammary tumor cells	1.81e-05		0.368		AGT,BMP2,FBXW11,HMGB3,ID1,IL20,MIR17HG,MKI67,RARB,SPDEF	10	3
Cell Death and Survival	apoptosis of intestinal cell lines	1.85e-05		0.505		BIRC2,BIRC3,HBEGF,PTHLH,RRAS2,TNFRSF11B,XIAP	7	2
Cellular Movement, Connective Tissue Development and Function	migration of fibroblast cell lines	1.87e-05		0.912		ATG5,CCNA2,CLIC4,CXCL8,ELK3,HAS2,HBEGF,HMGB1,MAPRE1,PTGS2,PTPRJ,RAC1,RFFL,TMEM30A	14	4
Cellular Development, Cellular Growth and Proliferation, Connective Tissue Development and Function, Tissue Development	development of connective tissue cells	2e-05		-0.15		ARNTL,BMP2,CDC42,CXCL8,CYP1A1,EGR1,EP400,FGFR3,FZD8,IL20,IL33,IMPAD1,KLF4,PLA2G4A,PTGS2,PTHLH,RAC1,SMAD7,TGFBR1,TNFRSF11B,TXNIP	21	9
Cellular Development, Cellular Growth and Proliferation, Organ Development, Skeletal and Muscular System Development and Function, Tissue Development	proliferation of smooth muscle cells	2.24e-05		-0.461		ADM,AGT,BMP2,CCDC88A,CDK6,CXCL8,EGR1,FHL1,HAS2,HBEGF,HMGA2,HMGB1,IGF1R,IGFBP5,ITGA2,KLF4,MIR17HG,MMP1,PTGS2,PTHLH,RAC1,TNFAIP3,WISP2	23	11
Cellular Movement, Connective Tissue Development and Function	cell movement of fibroblasts	2.25e-05		-0.172		ABL2,AGT,BMP2,CCDC88A,CCNA2,CDC42,ENAH,HBEGF,HMGB1,IL1R1,IL20,IL33,MMP1,PGGT1B,RAC1,TGFBR1,TMEM30A	17	7
Cellular Movement	cell movement of tumor cells	2.25e-05		-0.651		CXCL8,HBEGF,HMGB1,IGF1R,IL20,IRS2,KLF4,L1CAM,MCAM,NRP1,PTGS2,RAC1,SNAI2,SPDEF,SPRY2,TGFBR1,WISP2	17	8
Cancer, Organismal Injury and Abnormalities, Respiratory Disease	carcinoma in lung	2.29e-05		1.153		ADAMTS1,ARHGAP5,AURKA,BCCIP,CCNA2,CDC20,CDCA8,CDK6,CDKN2C,CXCL8,DDIT3,DPY19L4,ECT2,EP400,EPAS1,FGFR3,GADD45A,HMGA2,ID1,IFI30,IGF1R,IGFN1,KRT5,KRT6B,LIFR,MDM2,MED28,MIR17HG,MKI67,MMP1,MTAP,MTUS1,MYBL1,NAB1,PDP2,PRDX1,PTGS2,RAC1,RALA,RARB,RRM2,RRP15,SERBP1,SPIN4,SRSF1,TAF1,TCN1,TGFBR1,TIMP3,TOP2A,TRAF1,TRERF1,TUBE1,UACA,ZFP36L2	55	14
Inflammatory Response	inflammation of organ	2.43e-05		-0.535		ADA,ADM,AGT,ASNS,ATF3,ATG5,BIRC2,BIRC3,CASP4,CCNA2,CD55,CXCL8,CYLD,CYP1A1,DDIT3,DDX5,EGR1,ENTPD7,EPAS1,FCGBP,FGFR3,FLG,GADD45A,GLIS2,GSR,H3F3A/H3F3B,HBEGF,HMGA2,HMGB1,ID1,IFI30,IGF1R,IGF2,IL1R1,IL23A,IL24,IL33,KLF4,KRT5,MCAM,MDM2,MIR17HG,MKI67,MMP1,NFIL3,PDCD1LG2,PIM1,PLA2G4A,PRDX1,PTGS2,PTPRJ,RAC1,RARB,RRM2,SCD,SCG5,SMAD7,SMTN,SPDEF,TGFBR1,TIMP3,TNFAIP3,TNFAIP8,TNFRSF11B,TOP2A,TRAF3,TROVE2,TUBE1…	71	21
Cancer, Organismal Injury and Abnormalities, Reproductive System Disease	uterine tumor	2.45e-05				AASDHPPT,ACADSB,ACSL3,ADAMTS1,ADAMTSL1,ADD3,ADM,AGPS,AGT,AKAP11,ALG5,AP4E1,APBB2,APOLD1,ARHGAP11A,ARNTL,ARRDC3,ASPM,ATAD2,ATP11B,ATP9B,AURKA,AVL9,BCAP29,BIRC2,BNC2,C11orf30,C12orf4,CASC5,CASP4,CASQ1,CCNA2,CD55,CDA,CDC20,CEP170,CEP44,CHD9,CHML,CLCN5,CLMN,CNN1,CXCL8,CYP1A1,DCLK1,DISC1,DR1,ECT2,EDEM3,EEA1,ELL2,ENTPD7,EP400,ERMP1,FAM208A,FAM72A,FAM83D,FAT3,FBXW2,FGA,FGFR3,FHL1,FLG,FMR1,FSD1L,GFPT1,GL…	155	13
Cancer, Organismal Injury and Abnormalities	breast or colorectal cancer	2.55e-05		0.391		AADAC,ABL2,ACKR3,ACLY,ACSL3,ADAMTS1,ADAMTSL1,ADD3,AKAP11,ALDH1A3,ALG5,ANLN,APAF1,ARHGAP5,ARNTL,ARRDC3,ASNS,ASPM,ATAD2,ATF3,ATG5,ATP11B,ATP6V1A,ATP8B2,AURKA,B4GALT2,B4GALT6,BCAP29,BCCIP,BDKRB2,BEX2,BIRC3,BMP2,BNC2,C11orf30,C11orf96,C12orf4,CACNA2D3,CASD1,CASP4,CCDC80,CCDC88A,CCNA2,CD55,CDC20,CDCA8,CDH6,CDK19,CDK6,CDKN2C,CDS1,CHD9,CHML,CKAP2,CLCN5,CLDN12,CLDND1,CLMN,CLOCK,CNN1,CROT,CXCL8,CYLD,CYP1A…	240	22
Cellular Development, Tissue Development	differentiation of epithelial tissue	2.56e-05		-0.057		BLOC1S6,BMP2,CDC42,CLIC4,CYLD,EDN2,FGFR3,FLG,ID1,IGF1R,IGF2,IL20,IL24,KLF4,LATS2,MIR17HG,NRP1,PIM1,PLK1,PTGS2,PTHLH,RAC1,RRAS2,SMAD7,TAGLN,TGFBR1,TXNIP	27	12
Cell Death and Survival	cell death of carcinoma cell lines	2.57e-05		1.423		AURKA,BBC3,BIRC2,CDKN2C,CYLD,DDIT3,EPAS1,IGF1R,IGF2,IL24,MDM2,MTUS1,PLK1,PTGS2,RAC1,RARB,RRM2,SCD,SPRY2,SRSF1,STK17A,UACA,XIAP	23	9
Inflammatory Disease, Inflammatory Response, Organismal Injury and Abnormalities, Renal and Urological Disease	pyelonephritis	2.58e-05				CXCL8,PIM1,PTGS2,TOP2A	4	3
Cardiovascular System Development and Function, Cellular Development, Cellular Growth and Proliferation, Organ Development, Skeletal and Muscular System Development and Function, Tissue Development	proliferation of vascular smooth muscle cells	2.6e-05		-1.092		ADM,AGT,BMP2,CCDC88A,CDK6,CXCL8,FHL1,HAS2,IGF1R,IGFBP5,KLF4,MIR17HG,PTHLH,RAC1,WISP2	15	6
DNA Replication, Recombination, and Repair	synthesis of DNA	2.68e-05		-0.379		ADA,ADM,AGT,ATF3,BMP2,CCDC88A,CCNA2,CDC42,CDK6,CDKN2C,CXCL8,EDN2,HBEGF,ID1,IGF1R,IGF2,IGFBP5,IRS2,MDM2,MYBL1,PIM1,PLK1,PTGS2,RAC1,RALA,RFC3,RPA1,RRAS2,SMAD7,TNFAIP8	30	12
Cancer, Gastrointestinal Disease, Organismal Injury and Abnormalities	intestinal tumor	2.75e-05		-1.22		AADAC,ABL2,ACADSB,ACKR3,ACLY,ACSL3,ADAMTS1,ADAMTSL1,ADD3,AGT,AKAP11,ALDH1A3,ALG5,ANLN,AP4E1,APAF1,APBB2,APOLD1,ARF3,ARHGAP12,ARHGAP42,ARHGAP5,ARHGEF16,ARID3B,ARNTL,ARRDC3,ASNS,ASPM,ATAD2,ATF3,ATG5,ATP11A,ATP11B,ATP6V1A,ATP6V1C1,ATP8B2,ATP9B,AURKA,B4GALT2,B4GALT6,BBC3,BCAP29,BCLAF1,BDKRB2,BIRC3,BMP2,BNC2,C11orf30,C11orf96,C12orf4,C3orf52,CACNA2D3,CASD1,CASP4,CCDC50,CCDC80,CCDC88A,CCNA2,CD55,CDC37L…	324	24
Cancer, Organismal Injury and Abnormalities, Reproductive System Disease	genital tract cancer	2.84e-05				AASDHPPT,ABL2,ACADSB,ACSL3,ADAMTS1,ADAMTSL1,ADD3,ADM,AGPS,AGT,AKAP11,ALG5,AP4E1,APBB2,APOLD1,ARHGAP11A,ARID3B,ARNTL,ARRDC3,ASPM,ATAD2,ATP11A,ATP11B,ATP8B2,ATP9B,AURKA,AVL9,BCAP29,BIRC2,BNC2,C11orf30,C12orf4,CASC5,CASP4,CASQ1,CCDC80,CCNA2,CD55,CDA,CDC20,CDKN2C,CEP170,CEP44,CHD9,CHML,CLCN5,CLIC4,CLMN,CNN1,CXCL8,CYP1A1,DCLK1,DISC1,ECT2,EDEM3,EEA1,ELL2,ELOVL7,EML1,ENTPD7,EP400,ERMP1,FAM208A,FAM72A,FA…	189	17
Hair and Skin Development and Function, Organ Development	growth of skin	2.92e-05		-1.08		CXCL8,DDX5,HAS2,HBEGF,IGF1R,IGF2,IL20,IL24,KLF10,KLF4,L1CAM,MKI67,NAB1,PTGS2,PTHLH,PTPRK,SCG5,SMAD7,SNAI2	19	6
Cancer, Organismal Injury and Abnormalities, Reproductive System Disease	uterine cancer	3.19e-05				AASDHPPT,ACADSB,ACSL3,ADAMTS1,ADAMTSL1,ADD3,ADM,AGPS,AGT,AKAP11,ALG5,AP4E1,APBB2,APOLD1,ARHGAP11A,ARNTL,ARRDC3,ASPM,ATAD2,ATP11B,ATP9B,AURKA,AVL9,BCAP29,BIRC2,BNC2,C11orf30,C12orf4,CASC5,CASP4,CASQ1,CCNA2,CD55,CDA,CDC20,CEP170,CEP44,CHD9,CHML,CLCN5,CLMN,CNN1,CXCL8,CYP1A1,DCLK1,DISC1,ECT2,EDEM3,EEA1,ELL2,ENTPD7,EP400,ERMP1,FAM208A,FAM72A,FAM83D,FAT3,FBXW2,FGA,FGFR3,FHL1,FLG,FMR1,FSD1L,GFPT1,GLIPR1…	148	13
Cancer, Organismal Injury and Abnormalities, Reproductive System Disease	tumorigenesis of reproductive tract	3.31e-05		0.555		AASDHPPT,ACADSB,ACSL3,ADAMTS1,ADAMTSL1,ADD3,ADM,AGPS,AGT,AKAP11,ALG5,ANLN,AP4E1,APBB2,APOLD1,ARHGAP11A,ARID3B,ARNTL,ARRDC3,ASPM,ATAD2,ATP11B,ATP8B2,ATP9B,AURKA,AVL9,BCAP29,BCLAF1,BIRC2,BNC2,C11orf30,C12orf4,CACNA2D3,CASC5,CASD1,CASP4,CASQ1,CCDC88A,CCNA2,CD55,CDA,CDC20,CDK19,CDKN2C,CEP170,CEP44,CHD9,CHML,CLCN5,CLIC4,CLMN,CNN1,CXCL8,CYP1A1,DCLK1,DISC1,DR1,DUSP5,ECT2,EDEM3,EEA1,ELL2,ENTPD7,EP400,EPA…	191	18
Cellular Assembly and Organization, Cellular Function and Maintenance	microtubule dynamics	3.32e-05		0.298		ABL2,ADM,AGT,AKAP11,ARF6,ARHGAP5,ATF3,AURKA,BLOC1S6,BMP2,CCDC88A,CDC20,CDC42,CEP170,CHMP2B,CKAP2,CLMN,CXCL8,CYLD,DCLK1,DISC1,DLGAP5,DNM1,ECT2,EDN2,EGR1,EML1,ENAH,FMR1,GDF15,HMGB1,HMGB2,HOOK3,ID1,IGF1R,IL1R1,KIF2C,KLHL42,L1CAM,LIFR,MAPRE1,MTMR12,MTUS1,MYO6,NEK7,NRP1,PARD3,PI4K2B,PIBF1,PSRC1,PTGS2,PTPRK,RABL2A,RAC1,RALA,RGS2,RHOU,SEMA3A,SMN1/SMN2,SSX2IP,TACC3,TGFBR1,TIMP3,TROVE2,UBE2I,UHMK1,VEZT,WI…	68	12
Cancer, Gastrointestinal Disease, Organismal Injury and Abnormalities	colon cancer	3.46e-05				AADAC,ABL2,ACLY,ACSL3,ADAMTS1,ADAMTSL1,ADD3,AKAP11,ALDH1A3,ALG5,ANLN,APAF1,ARHGAP5,ARRDC3,ASNS,ASPM,ATAD2,ATF3,ATG5,ATP11B,ATP6V1A,ATP8B2,AURKA,B4GALT2,B4GALT6,BCAP29,BDKRB2,BIRC3,BMP2,BNC2,C11orf30,C11orf96,C12orf4,CACNA2D3,CASD1,CASP4,CCDC88A,CCNA2,CD55,CDCA8,CDH6,CDK19,CDS1,CHD9,CHML,CKAP2,CLCN5,CLDND1,CLMN,CLOCK,CROT,CXCL8,CYLD,DCLK1,DDX10,DDX5,DLGAP5,DPAGT1,DPY19L4,DUSP5,ECT2,EGR1,ELK3,ELL2,…	191	17
Cellular Assembly and Organization	attachment of kinetochores	3.47e-05		-1.982	bias	CASC5,CDC42,CDCA8,ECT2,NUF2	5	1
Cell Cycle	delay in mitosis of cervical cancer cell lines	3.47e-05				AURKA,CDC20,DLGAP5,PLK1,TOP2A	5	1
Cancer, Organismal Injury and Abnormalities, Reproductive System Disease	mammary tumor	3.47e-05		0.638		ADAMTS1,AGPS,AGT,ALDH1A3,ANLN,ARNTL,ARRDC3,ATF3,ATP8B2,BCCIP,BEX2,BMP2,CACNA2D3,CCNA2,CDC20,CDK6,CDKN2C,CLDN12,CNN1,CXCL8,CYLD,CYP1A1,DDHD2,DDX5,EGR1,ENAH,EP400,FAM49B,FBXW11,FCGBP,FGFR3,GADD45A,H3F3A/H3F3B,HBEGF,HMGA2,HMGB3,HOOK3,ID1,IGF1R,IGF2,IGFBP5,IGFN1,IL20,IL23A,IL33,IRS2,KIF2C,KLF10,KLF4,KRT5,KRT6B,L1CAM,LIFR,LURAP1L,MAPRE1,MCAM,MDM2,MIR17HG,MKI67,MMP1,MT1X,NEK7,NFIL3,PARD3,PIM1,PRDX1,PTG…	88	17
Cancer, Organismal Injury and Abnormalities, Reproductive System Disease	female genital neoplasm	3.49e-05		0.555		AASDHPPT,ACADSB,ACSL3,ADAMTS1,ADAMTSL1,ADD3,ADM,AGPS,AGT,AKAP11,ALG5,ANLN,AP4E1,APBB2,APOLD1,ARHGAP11A,ARID3B,ARNTL,ARRDC3,ASPM,ATAD2,ATP11B,ATP8B2,ATP9B,AURKA,AVL9,BCAP29,BCLAF1,BIRC2,BNC2,C11orf30,C12orf4,CACNA2D3,CASC5,CASD1,CASP4,CASQ1,CCDC88A,CCNA2,CD55,CDA,CDC20,CDK19,CDKN2C,CEP170,CEP44,CHD9,CHML,CLCN5,CLIC4,CLMN,CNN1,CXCL8,CYP1A1,DCLK1,DISC1,DR1,DUSP5,ECT2,EDEM3,EEA1,ELL2,ENTPD7,EP400,EPA…	191	18
Cell Cycle, Cellular Movement	cytokinesis of tumor cell lines	3.5e-05		-1.937	bias	ANLN,ARF6,ECT2,KIF14,KIF20A,NEK7,RAC1,SPG20,TOP2A	9	1
Cancer, Organismal Injury and Abnormalities	pelvic cancer	3.56e-05		-0.293		AASDHPPT,ABL2,ACADSB,ACSL3,ADAMTS1,ADAMTSL1,ADD3,ADM,AGPS,AGT,AKAP11,ALG5,AP4E1,APAF1,APBB2,APOLD1,ARHGAP11A,ARHGAP5,ARID3B,ARNTL,ARRDC3,ASPM,ATAD2,ATF3,ATP11A,ATP11B,ATP8B2,ATP9B,AURKA,AVL9,BCAP29,BCLAF1,BIRC2,BIRC3,BNC2,C11orf30,C12orf4,CASC5,CASP4,CASQ1,CCDC80,CCNA2,CD55,CDA,CDC20,CDK19,CDKN2C,CEP170,CEP44,CHD9,CHML,CLCN5,CLIC4,CLMN,CNN1,CXCL8,CYP1A1,DCLK1,DISC1,ECT2,EDEM3,EEA1,ELL2,ELOVL7,EML…	206	18
Cell Death and Survival	apoptosis of blood cells	3.59e-05		0.197		ADA,ATF3,ATG5,BBC3,BIRC2,BIRC3,CASP4,CDC42,CXCL8,CYLD,DDIT3,EGR1,EPAS1,FCMR,HMGB1,IL33,IRS2,KLF4,MDM2,MIR17HG,PCTP,PDCD1LG2,PIM1,PLA2G4A,RAC1,SLC39A10,SMAD7,SNAI2,TMOD3,TNFAIP3,TOP2A,TRAF1,TRAF3,XIAP	34	13
Organismal Development	development of genitourinary system	3.67e-05		-0.526	bias	ADA,ADAMTS1,ADM,AGT,ALDH1A3,ARHGAP5,ARNTL,ASPM,BDKRB2,BIRC2,BMP2,CDH6,CDK6,CDKN2C,CLOCK,EGR1,EPAS1,ERMP1,FMR1,FZD5,GCNT1,GDF15,GLIS2,GSR,HBEGF,HMGB2,HSPA4L,ID1,IGF1R,IGF2,IGFBP5,IRS2,ITGA2,KATNAL1,KDM3A,LIFR,LIN7C,MYBL1,PEG10,PTGS2,PTHLH,QKI,RAD23B,RARB,RRAS2,SESTD1,SNAI2,SP3,SPRY2,STYX,TGFBR1,TIMP3,TRAF3,XIAP	54	9
Cancer, Organismal Injury and Abnormalities, Respiratory Disease	non-small cell lung cancer	3.77e-05		1.432	bias	ADAMTS1,ARHGAP5,AURKA,BCCIP,CCNA2,CDC20,CDCA8,CDK6,CDKN2C,CXCL8,DPY19L4,ECT2,EP400,EPAS1,FGFR3,GADD45A,HMGA2,ID1,IFI30,IGF1R,IGFN1,KRT5,KRT6B,LIFR,MDM2,MED28,MIR17HG,MKI67,MTAP,MTUS1,MYBL1,NAB1,PDP2,PRDX1,PTGS2,RALA,RARB,RRM2,RRP15,SERBP1,SPIN4,SRSF1,TAF1,TCN1,TGFBR1,TIMP3,TOP2A,TRAF1,TRERF1,TUBE1,UACA,ZFP36L2	52	11
Lipid Metabolism, Small Molecule Biochemistry	fatty acid metabolism	4.24e-05		0.529	bias	ACADSB,ACLY,ACSL3,ADA,AGT,ATP11B,B4GALT6,BMP2,CAV2,CDC42,CROT,CXCL8,CYP1A1,EDN2,EGR1,ELOVL7,FAR1,FGFR3,GDF15,IGF2,IL24,IL33,NSMAF,PARD3,PCTP,PLA2G4A,PTGS2,QKI,RAC1,RARB,SAA1,SCD,SEMA3A,SGMS1,SGPP1,SLC25A13,SLCO3A1,SUCLG2,TMEM30A	39	6
Cellular Growth and Proliferation, Tissue Development	proliferation of connective tissue cells	4.24e-05		-1.066		ADM,AGT,ATF3,BMP2,CCNA2,CDC42,CDK6,CDKN2C,CXCL8,DDX5,EP400,FGFR3,GADD45A,HAS2,HBEGF,IFI30,IGF1R,IGF2,IGFBP5,IL20,IL24,KLF10,KLF4,MDM2,MKI67,NAB1,PGGT1B,PTGS2,PTHLH,PTPRK,RAC1,SAA1,SMAD7,SNAI2,SPRY2,TNFAIP8,TNFRSF11B,TRAF3,TXNIP	39	14
Cell Cycle, Cellular Movement	cytokinesis of cervical cancer cell lines	4.39e-05		-1.698	bias	ANLN,ARF6,ECT2,KIF14,KIF20A,NEK7,RAC1,SPG20	8	1
Cell Death and Survival	cell death of sarcoma cell lines	4.45e-05		0.846		ATAD2,ATG5,AURKA,BBC3,BCLAF1,BIRC2,BIRC3,BMP2,CDK6,DPP8,IGF1R,IGFBP5,LAMP2,MDM2,PLK1,PRDX1,TOP2A,TRAF1,XIAP	19	7
Embryonic Development, Organ Development, Organismal Development, Renal and Urological System Development and Function, Tissue Development	formation of kidney	4.61e-05		-0.692		ADAMTS1,ADM,AGT,ALDH1A3,ARNTL,BDKRB2,BMP2,CDH6,EPAS1,GCNT1,GDF15,GLIS2,HBEGF,IGF2,ITGA2,LIN7C,PTGS2,RARB,RRAS2,SESTD1,SPRY2,TGFBR1	22	4
Cancer, Gastrointestinal Disease, Organismal Injury and Abnormalities	large intestine neoplasm	4.65e-05		-0.954		AADAC,ABL2,ACADSB,ACKR3,ACLY,ACSL3,ADAMTS1,ADAMTSL1,ADD3,AGT,AKAP11,ALDH1A3,ALG5,ANLN,AP4E1,APAF1,APBB2,APOLD1,ARF3,ARHGAP12,ARHGAP42,ARHGAP5,ARHGEF16,ARID3B,ARNTL,ARRDC3,ASNS,ASPM,ATAD2,ATF3,ATG5,ATP11A,ATP11B,ATP6V1A,ATP6V1C1,ATP8B2,ATP9B,AURKA,B4GALT2,B4GALT6,BBC3,BCAP29,BCLAF1,BDKRB2,BIRC3,BMP2,BNC2,C11orf30,C11orf96,C12orf4,C3orf52,CACNA2D3,CASD1,CASP4,CCDC50,CCDC80,CCDC88A,CCNA2,CD55,CDC37L…	322	24
Cancer, Gastrointestinal Disease, Organismal Injury and Abnormalities	Gastrointestinal Tract Cancer and Tumors	4.71e-05		-1.372		AADAC,ABL2,ACADSB,ACKR3,ACLY,ACSL3,ADA,ADAMTS1,ADAMTSL1,ADD3,AGT,AKAP11,ALDH1A3,ALG5,ANLN,AP4E1,APAF1,APBB2,APOLD1,ARF3,ARHGAP12,ARHGAP42,ARHGAP5,ARHGEF16,ARID3B,ARNTL,ARRDC3,ASNS,ASPM,ATAD2,ATF3,ATG5,ATP11A,ATP11B,ATP6V1A,ATP6V1C1,ATP8B2,ATP9B,AURKA,B4GALT2,B4GALT6,BBC3,BCAP29,BCLAF1,BDKRB2,BEX2,BIRC3,BMP2,BNC2,C11orf30,C11orf96,C12orf4,C3orf52,CACNA2D3,CASD1,CASP4,CCDC50,CCDC80,CCDC88A,CCNA2,CD…	337	24
Dermatological Diseases and Conditions	active stage psoriasis	4.81e-05				ADM,CXCL8,NFIL3,PTGS2,SERPINB2	5	2
Cell Cycle	G1 phase	4.92e-05		0.183		AGT,ATF3,BMP2,CCNA2,CDC42,CDK6,CDKN2C,CDS1,CRLF3,CYLD,DDIT3,EP400,GADD45A,GDF15,IGF1R,IGF2,IQGAP3,KLF4,LATS2,MDM2,PIM1,RAC1,RCHY1,RFFL,RHOU,SMAD7,SPRY2,TMPO	28	13
Embryonic Development, Organ Development, Organ Morphology, Organismal Development, Renal and Urological System Development and Function, Reproductive System Development and Function, Tissue Development	mass of kidney	5.04e-05		-0.695		ADM,AGT,ARNTL,BDKRB2,GDF15,GLIS2,IGF2,LIN7C,PTGS2	9	1
Cancer, Hematological Disease, Immunological Disease, Organismal Injury and Abnormalities	non-Hodgkin's disease	5.18e-05		0.152		ADA,AURKA,BBC3,BIRC3,CCNA2,CDK6,CDKN2C,CXCL8,DDX10,DUSP5,EGR1,GADD45A,GSR,HMGB1,ID1,IL13RA1,KLHL42,KLRC3,MCAM,MDM2,MIR17HG,MKI67,NUAK2,PDCD1LG2,PIM1,PRDX1,RARB,RPA1,RRM2,STK17A,TAF1,TCN1,TMEM30A,TNFAIP3,TOP2A,TUBE1,ZNF91	37	14
Cardiovascular Disease, Developmental Disorder, Organismal Injury and Abnormalities	hypertrophy of heart	5.47e-05		-0.331		ADM,AGT,ATF3,DUSP5,EPAS1,GDF15,HBEGF,HMGB1,IL33,KLF4,MBNL1,MDM2,MMP1,NAB1,PIM1,PLA2G4A,PTGS2,RAC1,RGS2,SEMA3A,SMAD7,SMTN,SP3,TIMP3,TNFAIP3	25	8
Cardiovascular System Development and Function, Cellular Development, Cellular Function and Maintenance, Cellular Growth and Proliferation, Organismal Development, Tissue Development	proliferation of vascular endothelial cells	5.61e-05		0.822		ADM,BCLAF1,CXCL8,HIPK1,IL20,MMP1,NRP1,PLA2G4A,RAC1,SAA1,SEMA3A,SNAI2,TGFBR1,XIAP	14	6
Embryonic Development, Organismal Development	development of abdomen	5.62e-05		-0.872		ADA,ADAMTS1,ADM,AGT,ALDH1A3,ARF6,ARNTL,ATF3,BDKRB2,BMP2,CDH6,EGR1,EPAS1,ERMP1,FMR1,GCNT1,GDF15,GLIS2,HBEGF,IGF1R,IGF2,IRS2,ITGA2,JARID2,LIN7C,NFIL3,PTGS2,RARB,RRAS2,SCG5,SESTD1,SLC20A1,SMN1/SMN2,SP3,SPRY2,TGFBR1,TMOD3,TRAF3	38	6
Cancer, Organismal Injury and Abnormalities	metastatic solid tumor	5.76e-05		1		ACKR3,ADAMTS1,CDH6,CDK6,CDKN2C,CXCL8,DLGAP5,FGFR3,GCH1,GDF15,GSR,HMGB2,IDS,IFI30,IGF1R,IGF2,IGFBP5,IL24,KIF20A,L1CAM,MDM2,MMP1,PLPP3,PTGS2,RRM2,SCD,SLC5A3,TGFBR1,TIMP3,TNFRSF11B,TOP2A,TUBE1,ZFP36L2	33	9
Cell Death and Survival	cell death of colorectal cancer cell lines	6e-05		0.401		ACKR3,APAF1,ATF3,BBC3,CDC20,CDC42,CKAP2,DDIT3,GADD45A,GDF15,GLIPR1,IGF1R,IGF2,IL24,MIR17HG,MYO6,NAA30,PTGS2,RAC1,SMAD7,TRAF3,XIAP	22	7
Cell Death and Survival, Gastrointestinal Disease, Hepatic System Disease, Organismal Injury and Abnormalities	cell death of liver cells	6.08e-05		1.094		ADM,ARF6,BBC3,BIRC2,BIRC3,DDIT3,HBEGF,HMGB1,IL33,LAMP2,PLK1,PTGS2,SAA1,SCD,SLC20A1,TIMP3,XIAP	17	5
Tissue Development	development of connective tissue	6.24e-05		0.476		ADAMTS1,ADM,ARNTL,BMP2,CDC42,CXCL8,CYP1A1,EGR1,EP400,FGFR3,FZD8,HBEGF,HMGB2,IL20,IL23A,IL33,IMPAD1,KLF4,PLA2G4A,PTGS2,PTHLH,RAC1,RARB,SMAD7,SNAI2,TGFBR1,TMOD3,TNFRSF11B,TXNIP	29	10
Cell Cycle, Cell-To-Cell Signaling and Interaction, Cellular Growth and Proliferation, Skeletal and Muscular System Development and Function	contact growth inhibition of muscle cell lines	6.25e-05				CDC42,IGF1R,RAC1	3	3
Cell Cycle	mitogenesis of cervical cancer cell lines	6.25e-05				IGF2,IGFBP5,SPRY2	3	0
Cardiovascular System Development and Function, Organ Morphology, Organismal Development, Renal and Urological System Development and Function, Tissue Morphology	vasodilation of kidney	6.25e-05				ADM,AGT,PTHLH	3	0
Cell Cycle	G1/S phase transition	6.29e-05		-0.579		ATF3,CCNA2,CDC42,CDK6,CDKN2C,CRLF3,CYLD,DDIT3,GADD45A,IGF1R,IQGAP3,KLF4,LATS2,MDM2,RAC1,RCHY1,RHOU,SPRY2	18	11
Organismal Development	abnormal morphology of abdomen	6.41e-05				ABL2,ADA,ADAMTS1,AGT,ARF6,ARNTL,ATF3,ATG5,BBC3,BDKRB2,CD55,CDK6,CDKN2C,CYLD,CYP1A1,EGR1,FGA,GADD45A,GCNT1,GDF15,GLIS2,HSPA4L,IGFBP5,IRS2,KLF4,KRT5,LIN7C,LOXL1,MYBL1,NFIL3,NUAK2,PCTP,PLA2G4A,PPP1R15B,PRDX1,PTGS2,PTPRJ,RAD23B,RARB,SCG5,SESTD1,SGMS1,SLC20A1,SMTN,SNAI2,SPDEF,SPRY2,TIMP3,TMPO,TXNIP,UACA,ZFP36L2	52	8
Developmental Disorder	Hypertrophy	6.57e-05		0.214		ADM,AGT,APAF1,ATF3,BMP2,DEPTOR,DUSP5,EPAS1,FHL1,GDF15,HBEGF,HMGB1,IL33,KLF4,MBNL1,MDM2,MMP1,NAB1,PIM1,PLA2G4A,PTGS2,PTHLH,RAC1,RARB,RGS2,SEMA3A,SMAD7,SMTN,SP3,TIMP3,TNFAIP3,TNFRSF11B	32	10
Organ Morphology, Renal and Urological System Development and Function	quantity of kidney	6.64e-05		0.788	bias	AGT,CDH6,CNN1,IGF1R,IGF2,MDM2,PTGS2,RARB	8	3
Digestive System Development and Function	morphology of digestive system	6.86e-05				ADA,APAF1,ARF6,ARNTL,ATF3,ATG5,CYLD,FGA,FGFR3,GCNT1,IGF2,IGFBP5,IRS2,KLF4,KRT5,KRT6B,LOXL1,NFIL3,NUAK2,PCTP,PPP1R15B,PTGS2,PTHLH,RAD23B,RARB,SCG5,SESTD1,SGMS1,SLC20A1,SMTN,SPDEF,SPRY2,TIMP3,TMPO,TXNIP,UACA,ZFP36L2	37	3
Cell Cycle	mitosis of tumor cell lines	6.93e-05		-0.762		AURKA,BMP2,CASC5,CDC20,CDCA8,CYLD,DLGAP5,NEK7,NUF2,PLK1,SPAG5,TOP2A,UBE2S	13	3
Tissue Morphology	abnormal morphology of epithelial tissue	7.39e-05				ADA,ADM,ARNTL,ASPM,ATG5,BDKRB2,CAV2,CDKN2C,CLIC4,CYLD,EPAS1,FGFR3,GADD45A,GCNT2,HBEGF,IGF1R,IL1R1,KLF4,KRT5,KRT6B,LIN7C,MYBL1,PCTP,PTHLH,PTPRJ,RAD23B,RARB,SPDEF,SPRY2	29	5
Hematological System Development and Function	hematocrit	7.74e-05				ADD3,BDKRB2,CYP1A1,EDN2,ELK3,EPAS1,PPP1R15B,PRDX1,PTGS2,SNAI2,TMPO,ZFP36L2	12	2
Cell Death and Survival	apoptosis of breast cancer cell lines	7.75e-05		-0.92		ABL2,ADM,APAF1,ATG5,BEX2,BIRC2,BIRC3,CCDC80,CYLD,GADD45A,IGFBP5,IL24,ITGA2,NRP1,PLK1,PTGS2,PTHLH,RAC1,SNAI2,SPAG5,TGFBR1,XIAP	22	10
Cell Death and Survival	apoptosis of cervical cancer cell lines	7.75e-05		1.759		ATG5,BBC3,BIRC2,CASC5,CASP4,CDC20,CDKN2C,DDIT3,GADD45A,KIF14,LATS2,NEK7,NUF2,PLK1,RAC1,RPA1,SPAG5,SRSF1,TACC3,TIMP3,TNFAIP8,XIAP	22	5
Developmental Disorder	hypertrophy of cells	7.75e-05		-0.416		AGT,ATF3,BMP2,DEPTOR,DUSP5,EPAS1,FHL1,GDF15,HBEGF,HMGB1,IL33,KLF4,MDM2,MMP1,PIM1,PTGS2,PTHLH,RAC1,RGS2,SMAD7,SP3,TNFAIP3	22	9
Cell Morphology	sprouting	7.76e-05		0.292		ABL2,ADAMTS1,ADM,AGT,ARF6,ATF3,BDKRB2,BMP2,CCDC88A,CDC42,CHMP2B,CYLD,FMR1,HMGB1,HMGB2,IGF2,IL1R1,L1CAM,LIFR,NRP1,PTGS2,PTPRJ,RAC1,RALA,SEMA3A,SPRY2,TIMP3,VEZT	28	7
Cancer, Immunological Disease, Organismal Injury and Abnormalities	lymphatic node tumor	7.79e-05		0.152		ADA,AURKA,BBC3,BIRC3,CCNA2,CDK6,CDKN2C,CXCL8,DDX10,DUSP5,EGR1,GADD45A,GSR,HMGB1,ID1,IL13RA1,IL24,KLHL42,KLRC3,MCAM,MDM2,MIR17HG,MKI67,NUAK2,PDCD1LG2,PIM1,PRDX1,RARB,RPA1,RRM2,STK17A,TAF1,TCN1,TMEM30A,TNFAIP3,TOP2A,TUBE1,ZNF91	38	14
Cell Cycle	formation of mitotic spindle	7.97e-05		0.577		AURKA,CKAP2,DCLK1,KIF2C,LAMTOR5,MDM2,NEK7,NUF2,PLK1	9	2
Cancer, Organismal Injury and Abnormalities	advanced stage solid tumor	8.09e-05		1		ACKR3,ADAMTS1,CDH6,CDK6,CDKN2C,CXCL8,DLGAP5,FGFR3,GCH1,GDF15,GSR,HMGB2,IDS,IFI30,IGF1R,IGF2,IGFBP5,IL24,KIAA1804,KIF20A,L1CAM,MCAM,MDM2,MMP1,PLPP3,PTGS2,RRM2,SCD,SLC5A3,TGFBR1,TIMP3,TNFRSF11B,TOP2A,TUBE1,TXNIP,ZFP36L2,ZNF138	37	9
Cancer, Gastrointestinal Disease, Organismal Injury and Abnormalities	colorectal cancer	8.17e-05				AADAC,ABL2,ACKR3,ACLY,ACSL3,ADAMTS1,ADAMTSL1,ADD3,AKAP11,ALDH1A3,ALG5,ANLN,APAF1,ARHGAP5,ARRDC3,ASNS,ASPM,ATAD2,ATF3,ATG5,ATP11B,ATP6V1A,ATP8B2,AURKA,B4GALT2,B4GALT6,BCAP29,BDKRB2,BIRC3,BMP2,BNC2,C11orf30,C11orf96,C12orf4,CACNA2D3,CASD1,CASP4,CCDC80,CCDC88A,CCNA2,CD55,CDCA8,CDH6,CDK19,CDKN2C,CDS1,CHD9,CHML,CKAP2,CLCN5,CLDND1,CLMN,CLOCK,CROT,CXCL8,CYLD,DCLK1,DDX10,DDX5,DLGAP5,DPAGT1,DPY19L4,DUSP5,…	212	19
Cellular Movement, Connective Tissue Development and Function	cell movement of fibroblast cell lines	8.35e-05		0.627		ATG5,CCNA2,CDC42,CLIC4,CXCL8,ELK3,HAS2,HBEGF,HMGB1,MAPRE1,PTGS2,PTPRJ,RAC1,RFFL,TMEM30A	15	5
Cell Death and Survival	anoikis of intestinal cell lines	8.67e-05		-0.192		BIRC2,BIRC3,RRAS2,TNFRSF11B,XIAP	5	2
Cell Cycle	polyploidy	8.85e-05				H3F3A/H3F3B,LATS2,NEK7,PIM1,PLK1,SPRY2	6	2
Cancer, Organismal Injury and Abnormalities, Reproductive System Disease	tumorigenesis of genital organ	8.97e-05		0.87		AASDHPPT,ABL2,ACADSB,ACSL3,ADAMTS1,ADAMTSL1,ADD3,ADM,AGPS,AGT,AKAP11,ALG5,ANLN,AP4E1,APBB2,APOLD1,ARHGAP11A,ARID3B,ARNTL,ARRDC3,ASPM,ATAD2,ATP11A,ATP11B,ATP8B2,ATP9B,AURKA,AVL9,BCAP29,BCLAF1,BIRC2,BNC2,C11orf30,C12orf4,CACNA2D3,CASC5,CASD1,CASP4,CASQ1,CCDC80,CCDC88A,CCNA2,CD55,CDA,CDC20,CDK19,CDKN2C,CEP170,CEP44,CHD9,CHML,CLCN5,CLIC4,CLMN,CNN1,CXCL8,CYP1A1,DCLK1,DISC1,DR1,DUSP5,ECT2,EDEM3,EEA1,EG…	211	21
Tissue Morphology	morphology of connective tissue	9.02e-05				ABL2,ADD3,ARNTL,ASPM,BBC3,BIRC2,BIRC3,CDK6,EDN2,EP400,FGFR3,IGFBP5,KDM3A,KLF10,LOXL1,MYBL1,PIM1,PNRC2,PPP1R15B,PRDX1,PTHLH,PTPRJ,RAC1,RAD23B,RARB,SCG5,SMTN,SPRY2,TIMP3,TNFRSF11B,XIAP	31	6
Cellular Assembly and Organization, DNA Replication, Recombination, and Repair	amplification of centrosome	9.12e-05		-1.969		AURKA,CHORDC1,GADD45A,KLF4,MDM2,PIM1,PLK1	7	5
Developmental Disorder, Skeletal and Muscular Disorders	congenital anomaly of musculoskeletal system	9.21e-05		1.798	bias	ACLY,AGPS,APAF1,ASPH,ASPM,B3GALNT2,BCLAF1,BMP2,CASC5,CAV2,CFL2,DPAGT1,FGFR3,FHL1,GADD45A,HIPK1,IER3IP1,IFI30,IGF2,IMPAD1,KRT6B,LAMP2,LMBR1,LOXL1,MBNL1,MDM2,MIR17HG,MTAP,NUAK2,PSMA4,PTHLH,PTPRJ,RAD23B,RALA,SEMA3A,SESTD1,SGCB,SLC26A2,SNAI2,SPRY2,TACC3,TEAD1,TGFBR1,TIMP3,TNFRSF11B,TPM4	46	6
Cancer, Organismal Injury and Abnormalities, Reproductive System Disease	genital tumor	9.24e-05		0.87		AASDHPPT,ABL2,ACADSB,ACSL3,ADAMTS1,ADAMTSL1,ADD3,ADM,AGPS,AGT,AKAP11,ALG5,ANLN,AP4E1,APBB2,APOLD1,ARHGAP11A,ARID3B,ARNTL,ARRDC3,ASPM,ATAD2,ATP11A,ATP11B,ATP8B2,ATP9B,AURKA,AVL9,BCAP29,BCLAF1,BIRC2,BNC2,C11orf30,C12orf4,CACNA2D3,CASC5,CASD1,CASP4,CASQ1,CCDC80,CCDC88A,CCNA2,CD55,CDA,CDC20,CDK19,CDKN2C,CEP170,CEP44,CHD9,CHML,CLCN5,CLIC4,CLMN,CNN1,CXCL8,CYP1A1,DCLK1,DISC1,DR1,DUSP5,ECT2,EDEM3,EEA1,EG…	211	21
Cancer, Organismal Injury and Abnormalities, Reproductive System Disease	female genital tract serous cancer	9.32e-05				AURKA,CCNA2,CDA,CDC20,CDKN2C,CNN1,CXCL8,FGFR3,FLG,IGFBP5,IL33,KIAA1804,KIF2C,L1CAM,LIFR,MCAM,PDXK,PLK1,RGS2,SAA1,SMTN,TAF1,TIMP3,TOP2A,TXNIP,UBE2S,ZNF138	27	3
Cell Death and Survival	apoptosis of endothelial cells	9.53e-05		-0.471		ABL2,ADAMTS1,ADM,AGT,ATF3,CXCL8,DDIT3,ITGA2,MCAM,PTHLH,RAC1,SEMA3A,TGFBR1,TNFAIP3,TNFRSF11B,XIAP	16	7
Cell Cycle	ploidy of cells	0.000106		0.476		ATG5,AURKA,CCNA2,CDC20,CKAP2,GADD45A,NEK7,PIM1,PLK1,SPRY2,TACC3,TGFBR1,USP44	13	5
Connective Tissue Development and Function, Skeletal and Muscular System Development and Function	resorption of bone	0.000106		-1.667		ARNTL,BMP2,CDC42,CXCL8,CYP1A1,EGR1,IGF2,IGFBP5,IL1R1,IL33,PTGS2,PTHLH,RAC1,TMEM64,TNFRSF11B	15	8
Cancer, Organismal Injury and Abnormalities	benign neoplasia	0.000108		-0.488		ABL2,ACKR3,AURKA,BBC3,BIRC2,CASC5,CCDC80,CDKN2C,CLCN5,CLMN,CYLD,DCLK1,DDIT3,DDX5,DR1,DUSP5,EGR1,FGFR3,GADD45A,HMGA2,HMGB1,HMGB2,ID1,IGF1R,IGF2,IGFBP5,KIAA1804,KLF10,LIFR,LTN1,MCAM,MDM2,MKI67,MMP1,MYBL1,NRP1,NUAK2,NUP50,PDCD1LG2,PHLPP2,PKIB,PRDX1,PTGS2,RRM2,SCD,SERPINB2,SLC5A3,SNX30,SP3,SRSF1,TAF1,TCN1,TIMP3,TNFAIP3,TOP2A,TXNIP,UBE2I,UBE2S,USP44,WISP2,ZNF138	61	15
Cell Cycle	arrest in mitosis	0.000108				CASC5,CDC20,CDK19,CKAP2,GADD45A,NEK7,NUF2,PLK1,SPAG5,UBE2S	10	2
Organismal Injury and Abnormalities, Renal and Urological Disease	hydronephrosis	0.000108		1.325	bias	ADAMTS1,AGT,CXCL8,HSPA4L,IGF1R,RARB,SESTD1,TGFBR1,TIMP3,TNFRSF11B	10	4
Cellular Movement	cell movement of connective tissue cells	0.000109		-0.325		ABL2,AGT,BMP2,CCDC88A,CCNA2,CDC42,ENAH,HBEGF,HMGB1,IL1R1,IL20,IL33,MMP1,PGGT1B,RAC1,SEMA3A,TGFBR1,TMEM30A	18	7
Cancer, Immunological Disease, Organismal Injury and Abnormalities	neoplasia of lymphoid organ	0.000113		0.876		ADA,AURKA,BBC3,BIRC3,CCNA2,CDK6,CDKN2C,CXCL8,DDX10,DUSP5,EGR1,GADD45A,GSR,HMGB1,ID1,IL13RA1,IL24,KLHL42,KLRC3,MCAM,MDM2,MIR17HG,MKI67,NUAK2,PDCD1LG2,PIM1,PRDX1,RARB,RPA1,RRM2,STK17A,TAF1,TCN1,TMEM30A,TNFAIP3,TNFRSF11B,TOP2A,TUBE1,ZNF91	39	15
Digestive System Development and Function	abnormal morphology of digestive system	0.000114				ADA,APAF1,ARF6,ARNTL,ATF3,ATG5,CYLD,FGA,GCNT1,IGFBP5,IRS2,KLF4,KRT5,KRT6B,LOXL1,NFIL3,NUAK2,PCTP,PPP1R15B,PTGS2,PTHLH,RAD23B,RARB,SCG5,SESTD1,SGMS1,SLC20A1,SMTN,SPDEF,SPRY2,TIMP3,TMPO,TXNIP,UACA,ZFP36L2	35	3
Hematological Disease, Immunological Disease, Organismal Injury and Abnormalities	granulocytosis	0.000114		0		BIRC2,BIRC3,CXCL8,XIAP	4	2
Cellular Movement	migration of tumor cells	0.000115		-0.455		CXCL8,HBEGF,HMGB1,IGF1R,IL20,IRS2,KLF4,L1CAM,MCAM,NRP1,PTGS2,RAC1,SERPINB2,SNAI2,SPDEF,SPRY2,TGFBR1,WISP2	18	8
Cell Death and Survival	cell death of breast cancer cell lines	0.000124		-1.115		ABL2,ADM,APAF1,ATG5,BEX2,BIRC2,BIRC3,CCDC80,CDC42,CYLD,GADD45A,IGFBP5,IL24,ITGA2,NFIL3,NRP1,PLK1,PTGS2,PTHLH,RAC1,SNAI2,SPAG5,TGFBR1,XIAP	24	11
Cellular Movement, Embryonic Development	cell movement of embryonic cell lines	0.000124		-0.822	bias	AGT,CDC42,DNM1,FGA,IGF1R,IGF2,ITGA2,L1CAM,RAC1,SAA1,SRSF1	11	4
Cancer, Organismal Injury and Abnormalities, Respiratory Disease	growth of lung tumor	0.000125		0.647		DDIT3,FHL1,MIR17HG,PTGS2,RAC1,RALA,RARB,XIAP	8	3
Cell Death and Survival	cell death of lymphoma cell lines	0.000128		0.5		ATG5,BBC3,BIRC3,BMP2,CASP4,CD55,DDIT3,DNM1,EGR1,MIR17HG,MYBL1,RAC1,RAD23B,SGMS1,SMAD7,TRAF3,XIAP	17	6
Cell Cycle	arrest in G2/M phase transition of tumor cell lines	0.000129				CCNA2,GADD45A,IGF2,IL24,LATS2,MDM2	6	3
Organismal Injury and Abnormalities	Wound	0.000133				ADM,ARNTL,CLIC4,EGR1,ELK3,FGA,GADD45A,HBEGF,HMGB1,IGFBP5,IL1R1,KRT6B,PER2,PLA2G4A,PTGS2,RAC1,SERPINB2,TGFBR1	18	6
Cellular Development, Cellular Growth and Proliferation, Hair and Skin Development and Function, Organ Development, Tissue Development	proliferation of keratinocytes	0.000138		-0.872		CXCL8,DDX5,HAS2,HBEGF,IL20,KLF10,KLF4,MKI67,NAB1,PTGS2,PTHLH,PTPRK,SMAD7,SNAI2	14	5
Cellular Development, Cellular Growth and Proliferation	proliferation of stem cells	0.000141		-0.45		AGT,BMP2,CDK6,CDKN2C,EDN2,EPAS1,FGFR3,HBEGF,HMGB1,HMGB2,IGF2,KDM3A,L1CAM,PTGS2,TGFBR1	15	4
Cancer, Organismal Injury and Abnormalities, Reproductive System Disease	endometrial carcinoma	0.000146				AASDHPPT,ACADSB,ACSL3,ADAMTS1,ADAMTSL1,ADD3,ADM,AGPS,AGT,AKAP11,ALG5,AP4E1,APBB2,ARHGAP11A,ARNTL,ARRDC3,ASPM,ATAD2,ATP11B,ATP9B,AVL9,BCAP29,BIRC2,BNC2,C11orf30,C12orf4,CASC5,CASP4,CASQ1,CD55,CEP170,CEP44,CHD9,CHML,CLCN5,CLMN,CXCL8,CYP1A1,DCLK1,DISC1,ECT2,EDEM3,EEA1,ELL2,ENTPD7,EP400,ERMP1,FAM208A,FAM72A,FAM83D,FAT3,FBXW2,FGA,FGFR3,FMR1,FSD1L,GFPT1,HAS2,HIPK1,HOOK3,HSPA4L,HYLS1,IL13RA1,ITGA2,JARID…	127	10
Cancer, Gastrointestinal Disease, Organismal Injury and Abnormalities	gastrointestinal tract cancer	0.000151		-0.283		AADAC,ABL2,ACADSB,ACKR3,ACLY,ACSL3,ADA,ADAMTS1,ADAMTSL1,ADD3,AGT,AKAP11,ALDH1A3,ALG5,ANLN,AP4E1,APAF1,APBB2,APOLD1,ARF3,ARHGAP12,ARHGAP42,ARHGAP5,ARHGEF16,ARID3B,ARNTL,ARRDC3,ASNS,ASPM,ATAD2,ATF3,ATG5,ATP11A,ATP11B,ATP6V1A,ATP6V1C1,ATP8B2,ATP9B,AURKA,B4GALT2,B4GALT6,BCAP29,BCLAF1,BDKRB2,BEX2,BIRC3,BMP2,BNC2,C11orf30,C11orf96,C12orf4,C3orf52,CACNA2D3,CASD1,CASP4,CCDC50,CCDC80,CCDC88A,CCNA2,CD55,CD…	332	23
Cell Death and Survival	cell death of blood cells	0.000152		0.179		ADA,APAF1,ATF3,ATG5,BBC3,BIRC2,BIRC3,BMP2,CASP4,CDC42,CLOCK,CXCL8,CYLD,DDIT3,EGR1,EPAS1,FCMR,GCNT1,HMGB1,IL24,IL33,IRS2,KLF4,MDM2,MIR17HG,NFIL3,PCTP,PDCD1LG2,PIM1,PLA2G4A,RAC1,SERPINB2,SLC39A10,SMAD7,SNAI2,TMOD3,TNFAIP3,TNFRSF11B,TOP2A,TRAF1,TRAF3,XIAP	42	15
Cancer, Gastrointestinal Disease, Organismal Injury and Abnormalities	intestinal cancer	0.000153				AADAC,ABL2,ACADSB,ACKR3,ACLY,ACSL3,ADAMTS1,ADAMTSL1,ADD3,AGT,AKAP11,ALDH1A3,ALG5,ANLN,AP4E1,APAF1,APBB2,APOLD1,ARF3,ARHGAP12,ARHGAP42,ARHGAP5,ARHGEF16,ARID3B,ARNTL,ARRDC3,ASNS,ASPM,ATAD2,ATF3,ATG5,ATP11A,ATP11B,ATP6V1A,ATP6V1C1,ATP8B2,ATP9B,AURKA,B4GALT2,B4GALT6,BCAP29,BCLAF1,BDKRB2,BIRC3,BMP2,BNC2,C11orf30,C11orf96,C12orf4,C3orf52,CACNA2D3,CASD1,CASP4,CCDC50,CCDC80,CCDC88A,CCNA2,CD55,CDC37L1,CDC…	318	22
DNA Replication, Recombination, and Repair	initiation of synthesis of DNA	0.000153				CCNA2,CDK6,MDM2	3	3
Hematological System Development and Function, Organismal Development, Tissue Morphology	quantity of blood	0.000154		0.772		ADD3,CDK6,CXCL8,CYLD,EPAS1,ID1,JARID2,MDM2,NFIL3,PIM1,PPP1R15B,PRDX1,RAC1,SLC20A1,TGFBR1,TMOD3,TMPO,TRAF3,ZFP36L2	19	8
Cancer, Cellular Development, Cellular Growth and Proliferation, Organismal Injury and Abnormalities, Tumor Morphology	arrest in growth of cancer cells	0.000168				EGR1,GDF15,IL1R1,RARB	4	2
Cell-To-Cell Signaling and Interaction, Nervous System Development and Function	attraction of axons	0.000168				CDC42,L1CAM,NRP1,SEMA3A	4	2
Cellular Assembly and Organization, DNA Replication, Recombination, and Repair	chromosomal congression of chromosomes	0.000168				KIF14,KIF2C,PLK1,SGOL2	4	1
Connective Tissue Development and Function, Skeletal and Muscular System Development and Function	remodeling of bone	0.000172		-1.668		ARNTL,BMP2,CDC42,CXCL8,CYP1A1,EGR1,IGF2,IGFBP5,IL1R1,IL33,PTGS2,PTHLH,RAC1,SUCO,TMEM64,TNFRSF11B	16	8
Cancer, Organismal Injury and Abnormalities, Reproductive System Disease	uterine serous papillary cancer	0.000176				AURKA,CCNA2,CDA,CDC20,CNN1,CXCL8,FLG,IGFBP5,IL33,KIF2C,L1CAM,PDXK,PLK1,RGS2,SAA1,SMTN,TOP2A,UBE2S	18	3
Cancer, Gastrointestinal Disease, Organismal Injury and Abnormalities	malignant neoplasm of large intestine	0.000181				AADAC,ABL2,ACADSB,ACKR3,ACLY,ACSL3,ADAMTS1,ADAMTSL1,ADD3,AGT,AKAP11,ALDH1A3,ALG5,ANLN,AP4E1,APAF1,APBB2,APOLD1,ARF3,ARHGAP12,ARHGAP42,ARHGAP5,ARHGEF16,ARID3B,ARNTL,ARRDC3,ASNS,ASPM,ATAD2,ATF3,ATG5,ATP11A,ATP11B,ATP6V1A,ATP6V1C1,ATP8B2,ATP9B,AURKA,B4GALT2,B4GALT6,BCAP29,BCLAF1,BDKRB2,BIRC3,BMP2,BNC2,C11orf30,C11orf96,C12orf4,C3orf52,CACNA2D3,CASD1,CASP4,CCDC50,CCDC80,CCDC88A,CCNA2,CD55,CDC37L1,CDC…	317	22
Cell Death and Survival, Hematological Disease, Immunological Disease	apoptosis of leukocytes	0.000183		0.293		ADA,ATF3,ATG5,BBC3,BIRC2,BIRC3,CASP4,CDC42,CXCL8,CYLD,DDIT3,EGR1,FCMR,HMGB1,IL33,IRS2,KLF4,MDM2,MIR17HG,PCTP,PDCD1LG2,PIM1,PLA2G4A,RAC1,SLC39A10,SMAD7,TNFAIP3,TOP2A,TRAF1,XIAP	30	12
Cellular Movement	distribution of cells	0.000184				AGT,CXCL8,DCLK1,NFIL3,NRP1,SEMA3A	6	2
Cell Death and Survival, Hematological Disease, Immunological Disease	cell death of immune cells	0.000189		0.382		ADA,APAF1,ATF3,ATG5,BBC3,BIRC2,BIRC3,BMP2,CASP4,CDC42,CLOCK,CXCL8,CYLD,DDIT3,EGR1,FCMR,GCNT1,HMGB1,IL24,IL33,IRS2,KLF4,MDM2,MIR17HG,NFIL3,PCTP,PDCD1LG2,PIM1,PLA2G4A,RAC1,SERPINB2,SLC39A10,SMAD7,SNAI2,TNFAIP3,TNFRSF11B,TOP2A,TRAF1,TRAF3,XIAP	40	15
Carbohydrate Metabolism	quantity of carbohydrate	0.00019		-0.355		ADA,ADM,AGT,APAF1,ARF1,ARF6,ARNTL,BDKRB2,CCDC80,CLCN5,CXCL8,EDN2,GDF15,GFPT1,HAS2,IGF2,IGFBP5,IRS2,KDM3A,L1CAM,LIFR,MGAT4A,NUAK2,PCTP,PLA2G4A,PLPP3,PTGS2,PTHLH,SCD,SCG5,SLC25A13,SLC5A3,TXNIP	33	2
Cellular Development	differentiation of tumor cell lines	0.000193		0.27		ALG5,BEX2,BMP2,CDC42,CDK6,DDIT3,ECT2,EGR1,GCNT1,ID1,IGF1R,IGF2,IGFBP5,IL24,IRS2,KLF4,LIFR,PTGS2,QKI,RAC1,RARB,RRAS2,SERPINB2,SMAD7,SPRY2,STYX	26	10
Organismal Injury and Abnormalities	Fibrosis	0.000193		1.228		ADA,AGT,ATF3,AZIN1,BDKRB2,CAV2,CD55,DDIT3,DDX5,EGR1,FGFR3,GLIS2,HAS2,HBEGF,HMGA2,ID1,IGF1R,IL1R1,IL23A,IL33,LIN7C,MBNL1,MMP1,PLA2G4A,PTGS2,PTHLH,RAC1,SCD,SGCB,SMAD7,TGFBR1,TIMP3,TNFAIP3,TNFRSF11B	34	11
Developmental Disorder	Growth Failure	0.000197		1.742	bias	ARID3B,ARNTL,AURKA,CFL2,DPH3,EDN2,EGR1,FGFR3,GADD45A,H3F3A/H3F3B,HAS2,HIPK1,HS3ST1,ID1,IGF1R,IGF2,KRT6B,LATS2,MYBL1,NEK7,PARD3,PEG10,PIM1,PLPP3,PTGS2,PTPRJ,RAD23B,RALA,RARB,SLC20A1,SLC25A13,SMTN,SNAI2,TACC3,TEAD1,TGFBR1,TNFRSF11B	37	9
Cell Death and Survival, Skeletal and Muscular Disorders	necrosis of muscle	0.000198		0.05		ADM,AGT,BBC3,BIRC3,BMP2,CXCL8,DDIT3,HBEGF,HMGB1,ID1,IGF1R,IGF2,IL33,MDM2,MKI67,PIM1,RAC1,RARB,SGCB,SMN1/SMN2,TIMP3,TNFAIP3,TXNIP,XIAP	24	12
Cellular Movement, Connective Tissue Development and Function	migration of fibroblasts	0.000203		-0.073		ABL2,AGT,BMP2,CCNA2,CDC42,HBEGF,IL20,IL33,MMP1,PGGT1B,RAC1,TGFBR1,TMEM30A	13	6
Cellular Development, Cellular Growth and Proliferation, Hair and Skin Development and Function, Organ Development, Tissue Development	proliferation of dermal cells	0.000208		-0.872		CXCL8,DDX5,HAS2,HBEGF,IL20,IL24,KLF10,KLF4,MKI67,NAB1,PTGS2,PTHLH,PTPRK,SMAD7,SNAI2	15	5
Cardiovascular System Development and Function, Organ Morphology, Organismal Development	abnormal morphology of heart	0.000212				ABL2,ACKR3,ADM,ARID3B,BIRC2,BIRC3,CDK6,CDKN2C,HAS2,HBEGF,IGF2,LATS2,MBNL1,PARD3,PLA2G4A,PTPRJ,RARB,SCG5,SEMA3A,SMAD7,SMTN,TDG,TEAD1,TIMP3,TXNIP,XIAP	26	2
Organ Morphology	morphology of skin	0.000213				APAF1,EGR1,HBEGF,IGF1R,IGF2,KLF4,KRT5,KRT6B,LAMP2,LIPH,LOXL1,MYBL1,NAB1,RAD23B,SCG5,SMAD7,SNAI2,TIMP3,TMPO,TNFAIP3	20	5
Cellular Development	differentiation of neuroblastoma cell lines	0.000213		-1.467	bias	BMP2,CDC42,DDIT3,ECT2,IGF1R,IGF2,IGFBP5	7	4
Organ Morphology, Renal and Urological System Development and Function	quantity of nephron	0.000213		1.195	bias	AGT,CDH6,CNN1,IGF1R,MDM2,PTGS2,RARB	7	3
Hematological System Development and Function, Tissue Morphology	quantity of T lymphocytes	0.000215		-0.112		ADA,AGT,BBC3,BCLAF1,CDK6,CDKN2C,CYLD,DDIT3,ENTPD7,FCMR,GADD45A,ID1,IGF1R,IGF2,IL13RA1,IL1R1,IL23A,IL33,KLF10,KLF4,MIR17HG,NFIL3,PDCD1LG2,PIM1,PRDX1,RAC1,SAA1,SNAI2,TACC3,TGFBR1,TNFRSF11B,TRAF3,TXNIP,XIAP	34	14
Organismal Injury and Abnormalities, Renal and Urological Disease	polyuria	0.000221		0.579	bias	ADAMTS1,AGT,CLCN5,GDF15,GLIS2,IRS2,LIN7C,PTGS2	8	1
Cancer, Neurological Disease, Organismal Injury and Abnormalities	medulloblastoma	0.000228				BCCIP,CDK6,CDKN2C,EP400,GSR,H3F3A/H3F3B,IGF1R,IRS2,LURAP1L,NRP1,TAF1,TOP2A	12	3
Carbohydrate Metabolism	uptake of monosaccharide	0.000231		-0.389		ADM,AGT,ARF6,BDKRB2,CXCL8,CYLD,EGR1,GFPT1,HBEGF,IGF1R,IGF2,IRS2,KLF4,PARD3,RAC1,RALA,SCD,SGCB,SLC30A7,TXNIP	20	6
Cardiovascular System Development and Function, Cellular Movement	movement of vascular endothelial cells	0.000231		-1.773		ACKR3,ADAMTS1,ADM,CDC42,CXCL8,CYLD,DEPTOR,ID1,IL24,NRP1,PLA2G4A,PTGS2,RAC1,SAA1,SNAI2	15	8
Connective Tissue Development and Function, Skeletal and Muscular System Development and Function, Tissue Morphology	quantity of bone tissue	0.000234		-0.872		ARNTL,CDC42,EGR1,FGFR3,ID1,IL1R1,IL23A,KLF10,KLF4,PER2,PLCL2,PTHLH,RAC1,TNFRSF11B	14	7
Cardiovascular System Development and Function, Organ Morphology, Organismal Development	morphology of heart	0.000242				ABL2,ACKR3,ADM,ARID3B,BIRC2,BIRC3,CDK6,CDKN2C,HAS2,HBEGF,IGF2,LATS2,MBNL1,PARD3,PLA2G4A,PTHLH,PTPRJ,RARB,SCG5,SEMA3A,SMAD7,SMTN,TDG,TEAD1,TIMP3,TXNIP,XIAP	27	2
Cellular Movement	migration of connective tissue cells	0.000243		-0.576		ABL2,AGT,BMP2,CCNA2,CDC42,HBEGF,HMGB1,IL20,IL33,MMP1,PGGT1B,RAC1,SEMA3A,TGFBR1,TMEM30A	15	6
Cellular Development, Tissue Development	differentiation of bone cells	0.000249		0.405		AGT,BCAP29,BMP2,CDK6,CXCL8,DDX5,H3F3A/H3F3B,ID1,IGFBP5,IL20,IL23A,IL33,KLF10,KLF4,MDM2,NRP1,PLCL2,PTGS2,PTHLH,RRAS2,SEMA3A,SMAD7,SNAI2,SUCO,TMEM64,TNFRSF11B,TPM4	27	10
Cellular Development, Hematological System Development and Function, Hematopoiesis	differentiation of lymphocytes	0.000251		1.371		ABL2,ADA,APAF1,ARNTL,ATG5,CDK6,CYLD,DUSP5,EGR1,FZD5,FZD8,GCNT1,ID1,IGF1R,IGF2,IL1R1,IL23A,KLF10,KLF4,MIR17HG,NFIL3,PTGS2,PTPRJ,RAC1,SMAD7,SNAI2,SP3,TGFBR1,TNFAIP3,TNFRSF11B,TRAF3,ZFP36L2	32	14
Cellular Function and Maintenance	function of blood cells	0.000253		-1.013		ADA,ATF3,BBC3,BIRC3,CD55,CDC42,CDKN2C,CXCL8,CYLD,EGR1,FCMR,GDF15,HMGB1,ID1,IFI30,IL13RA1,IL1R1,IL23A,IL33,ITGA2,KLF10,NSMAF,PCTP,PDCD1LG2,PER2,PIM1,PLA2G4A,PLCL2,PTGS2,PTPRJ,RAC1,RRAS2,SEMA3A,TNFAIP3,TRAF3,TXNIP	36	13
Organismal Injury and Abnormalities	formation of nodule	0.000255		0.479		BMP2,DDIT3,FGFR3,HMGB1,PTGS2,SMAD7	6	3
Gene Expression	transactivation of RNA	0.000258		-1.094		AGT,BEX2,BMP2,CDC42,CXCL8,CYP1A1,DDIT3,DNM1,EGR1,EPAS1,GADD45A,GLIS2,HMGB1,ID1,IGFBP5,IL33,KLF4,MDM2,MED28,MYBL1,NAB1,PARD3,PCTP,PEG10,PIM1,PRDX1,PTGS2,RAC1,RARB,RCHY1,SMAD7,TGFBR1,UBE2I,XIAP	34	14
Gastrointestinal Disease, Hepatic System Disease, Organismal Injury and Abnormalities	liver lesion	0.000261		-0.999		AADAC,ABL2,ACADSB,ACLY,ADA,ADAMTS1,ADAMTSL1,AGT,ALDH1A3,ALG5,ANLN,AP4E1,APBB2,ARF1,ARHGAP12,ARHGAP5,ARL6IP1,ARNTL,ASPH,ASPM,ASRGL1,ATAD2,ATP11A,ATP11B,AURKA,AVL9,B4GALT6,BCAP29,BCLAF1,BIRC2,BNC2,C11orf30,C12orf4,C9orf91,CACNA2D3,CASC5,CASD1,CCDC80,CCNA2,CDC20,CDC37L1,CDCA3,CDH6,CEP44,CFL2,CHD9,CHORDC1,CLCN5,CLMN,CNN1,CROT,CXCL8,DCLK1,DDIT3,DEPDC1,DISC1,DNM1,DPAGT1,DPP8,DPY19L4,ECT2,ELL2,ENAH,ERMP…	200	13
Cellular Movement, Hair and Skin Development and Function	cell movement of epithelial cell lines	0.000266		-0.554	bias	AGT,CDC42,DNM1,FGA,ITGA2,L1CAM,PTGS2,RAC1,SAA1,SRSF1,TGFBR1	11	5
Cell Cycle	cell cycle progression of tumor cell lines	0.00027		-0.04		ACKR3,APBB2,AURKA,CCNA2,CDK6,CDKN2C,CKAP2,EGR1,GLIPR1,HBEGF,KLF4,MDM2,MIR17HG,MTUS1,PLK1,RAC1,RARB,RPA1,XIAP	19	7
Cellular Development, Cellular Growth and Proliferation	cell proliferation of hepatoma cell lines	0.00027		-1.603		ASNS,ATG5,AURKA,CXCL8,CYP1A1,HMGB1,IGF2,IL24,MAT2B,PEG10,PLA2G4A,PTGS2,PTHLH,RRM2,SMAD7,ZNF267	16	4
Lipid Metabolism, Small Molecule Biochemistry	synthesis of fatty acid	0.000272		0.593		ACLY,ACSL3,ADA,AGT,BMP2,CAV2,CXCL8,EDN2,EGR1,ELOVL7,FAR1,FGFR3,IGF2,IL33,PLA2G4A,PTGS2,QKI,RAC1,RARB,SCD,SEMA3A,SGPP1	22	5
Neurological Disease	epileptic seizure	0.000277				ADM,ARRDC3,ATF3,BBC3,C11orf96,DUSP5,EGR1,ELL2,GADD45A,KLF10,NFIL3,PTGS2,RGS2,SPRY2	14	5
Cancer, Cell Death and Survival, Organismal Injury and Abnormalities, Tumor Morphology	cell viability of tumor cells	0.000285		-1.425	bias	ACLY,BMP2,CXCL8,GCH1,HMGB1,IGF1R,IL24,PLK1,PTGS2,TNFRSF11B,XIAP	11	6
Cancer, Gastrointestinal Disease, Hepatic System Disease, Organismal Injury and Abnormalities	hepatocellular carcinoma	0.000289		-0.728		AADAC,ABL2,ACADSB,ACLY,ADA,ADAMTS1,ADAMTSL1,AGT,ALDH1A3,ALG5,ANLN,AP4E1,APBB2,ARF1,ARHGAP12,ARHGAP5,ARL6IP1,ARNTL,ASPH,ASPM,ASRGL1,ATAD2,ATP11A,ATP11B,AURKA,AVL9,B4GALT6,BCAP29,BCLAF1,BIRC2,BNC2,C11orf30,C12orf4,C9orf91,CACNA2D3,CASC5,CASD1,CCDC80,CCNA2,CDC20,CDC37L1,CDCA3,CDH6,CEP44,CFL2,CHD9,CHORDC1,CLCN5,CLMN,CNN1,CROT,CXCL8,DCLK1,DDIT3,DEPDC1,DISC1,DNM1,DPAGT1,DPP8,DPY19L4,ECT2,ELL2,ENAH,ERMP…	193	12
Cellular Development, Tissue Development	differentiation of epithelial cells	0.000293		0.437		BLOC1S6,BMP2,CDC42,CLIC4,CYLD,EDN2,FLG,ID1,IGF1R,IGF2,IL20,KLF4,LATS2,MIR17HG,PLK1,PTGS2,PTHLH,RAC1,RRAS2,SMAD7,TAGLN,TXNIP	22	9
Organismal Functions, Organismal Injury and Abnormalities	healing of lesion	0.0003				ADM,ARNTL,CLIC4,EGR1,ELK3,FGA,HBEGF,HMGB1,IL1R1,KRT6B,PER2,PTGS2,RAC1,SERPINB2,TGFBR1	15	5
Cellular Development, Hematological System Development and Function, Hematopoiesis	differentiation of mononuclear leukocytes	0.000301		1.416		ABL2,ADA,AGT,APAF1,ARNTL,ATG5,CDK6,CXCL8,CYLD,DUSP5,EGR1,FZD5,FZD8,GCNT1,ID1,IGF1R,IGF2,IL1R1,IL23A,KLF10,KLF4,MIR17HG,NFIL3,PTGS2,PTPRJ,RAC1,SMAD7,SNAI2,SP3,TGFBR1,TNFAIP3,TNFRSF11B,TRAF3,ZFP36L2	34	15
Cellular Assembly and Organization, DNA Replication, Recombination, and Repair	formation of spindle pole	0.000301				CKAP2,DLGAP5,PLK1	3	1
Gastrointestinal Disease, Organismal Injury and Abnormalities	size of polyp	0.000301				ASPH,PLA2G4A,PTGS2	3	1
Inflammatory Response	inflammation of body region	0.000302		-0.777		ADA,ADM,AGT,ASNS,ATF3,ATG5,BDKRB2,BIRC2,BIRC3,CASP4,CD55,CXCL8,CYLD,CYP1A1,DDIT3,DDX5,EGR1,ENTPD7,EPAS1,FGFR3,GADD45A,GLIS2,HBEGF,HMGA2,HMGB1,ID1,IFI30,IGF1R,IGF2,IL1R1,IL23A,IL24,IL33,KLF4,MDM2,MIR17HG,NFIL3,PDCD1LG2,PIM1,PLA2G4A,PRDX1,PTGS2,PTPRJ,RAC1,SCD,SCG5,SMAD7,SMTN,SPDEF,TIMP3,TNFAIP3,TNFAIP8,TNFRSF11B,TOP2A,TRAF3,TROVE2,UACA,XIAP	58	16
Cellular Movement	cell movement of neurons	0.000305		-1.029		APAF1,APBB2,ARF1,ARF6,ASPM,AURKA,CDKN2C,DCLK1,DISC1,FAT3,GDF15,HBEGF,HMGB1,IGF1R,L1CAM,NAV1,NRP1,RAC1,SEMA3A	19	3
Cancer, Organismal Injury and Abnormalities	abdominal adenocarcinoma	0.000311				AADAC,AASDHPPT,ABL2,ACADSB,ACSL3,ADA,ADAMTS1,ADAMTSL1,ADD3,ADM,AGPS,AGT,AKAP11,ALDH1A3,ALG5,ANLN,AP4E1,APAF1,APBB2,ARHGAP11A,ARHGAP5,ARNTL,ARRDC3,ASNS,ASPM,ASRGL1,ATAD2,ATG5,ATP11B,ATP6V1A,ATP8B2,ATP9B,AURKA,AVL9,B4GALT2,B4GALT6,BCAP29,BDKRB2,BEX2,BIRC2,BIRC3,BNC2,C11orf30,C11orf96,C12orf4,CACNA2D3,CASC5,CASD1,CASP4,CASQ1,CCDC88A,CD55,CDH6,CDK19,CDKN2C,CDS1,CEP170,CEP44,CHD9,CHML,CKAP2,CLCN5,CLDN…	267	21
Cancer, Organismal Injury and Abnormalities	neoplasia of cells	0.000312		-0.092		ABL2,ADA,ADAMTS1,ADAMTSL1,ALDH1A3,ANLN,ARHGAP5,ARRDC3,ATF3,ATG5,ATP6V1A,ATP6V1C1,ATP9B,AURKA,B4GALT2,BBC3,BCLAF1,BDKRB2,BMP2,C11orf96,C7orf73,CASD1,CCDC88A,CD55,CDCA8,CDH6,CDK6,CDKN2C,CEP170,CNN1,CXCL8,CYLD,DCLK1,DEPTOR,DHX40,DNM1,DPAGT1,DUSP5,ECT2,EGR1,ENAH,EP400,EPAS1,ETNK1,FAT3,FGA,FGFR3,FLG,FMR1,GADD45A,GCNT1,GSR,GXYLT1,H3F3A/H3F3B,HAS2,HBEGF,HMGA2,HMGB1,ID1,IGF1R,IGFBP5,IGFN1,IL13RA1,IL1R1,I…	150	25
Organ Morphology	abnormal morphology of skin	0.000313				APAF1,EGR1,HBEGF,IGF1R,IGF2,KLF4,KRT5,KRT6B,LIPH,LOXL1,MYBL1,NAB1,RAD23B,SCG5,SNAI2,TIMP3,TMPO,TNFAIP3	18	5
Cell Morphology	morphology of tumor cell lines	0.000327				ADM,CDC42,DPAGT1,EGR1,FGFR3,GDF15,HBEGF,ID1,IGF1R,KLF4,MDM2,RARB,RRAS2,SNAI2,SPDEF,TIMP3	16	7
Cellular Development, Connective Tissue Development and Function, Tissue Development	differentiation of adipocytes	0.000331		-0.207		ADM,ARNTL,ATF3,BMP2,DDIT3,HMGA2,IRS2,KLF4,MEX3C,MMP1,NRP1,PEG10,PTGS2,RGS2,SCD,SEMA3A,SMAD7,SNAI2,TIMP3	19	7
Cell Death and Survival, Skeletal and Muscular Disorders	cell death of muscle cells	0.000347		0.05		ADM,AGT,BBC3,BIRC3,BMP2,CXCL8,DDIT3,HBEGF,HMGB1,ID1,IGF1R,IGF2,IL33,MDM2,MKI67,PIM1,RAC1,RARB,SGCB,TIMP3,TNFAIP3,TXNIP,XIAP	23	12
Cancer, Gastrointestinal Disease, Hepatic System Disease, Organismal Injury and Abnormalities	liver tumor	0.000355		-1.252		AADAC,ABL2,ACADSB,ACLY,ADA,ADAMTS1,ADAMTSL1,AGT,ALDH1A3,ALG5,ANLN,AP4E1,APBB2,ARF1,ARHGAP12,ARHGAP5,ARL6IP1,ARNTL,ASPH,ASPM,ASRGL1,ATAD2,ATP11A,ATP11B,AURKA,AVL9,B4GALT6,BCAP29,BCLAF1,BIRC2,BNC2,C11orf30,C12orf4,C9orf91,CACNA2D3,CASC5,CASD1,CCDC80,CCNA2,CDC20,CDC37L1,CDCA3,CDH6,CEP44,CFL2,CHD9,CHORDC1,CLCN5,CLMN,CNN1,CROT,CXCL8,DCLK1,DDIT3,DEPDC1,DISC1,DNM1,DPAGT1,DPP8,DPY19L4,ECT2,ELL2,ENAH,ERMP…	199	13
Cancer, Neurological Disease, Organismal Injury and Abnormalities	primitive neuroectodermal tumor	0.000359		0		BCCIP,CDK6,CDKN2C,EP400,GSR,H3F3A/H3F3B,IGF1R,IGF2,IL24,IRS2,LURAP1L,NRP1,RARB,TAF1,TOP2A,TUBE1	16	3
Organ Development, Renal and Urological System Development and Function	function of kidney	0.00037		-0.555		ADM,AGT,BDKRB2,GLIS2,HSPA4L,LIN7C,MIR17HG,SMAD7	8	0
Cell Death and Survival	cell death of cervical cancer cell lines	0.000376		1.566		ATG5,BBC3,BIRC2,CASC5,CASP4,CDC20,CDKN2C,DDIT3,GADD45A,KIF14,LATS2,NAA30,NEK7,NUF2,PLK1,RAC1,RPA1,SPAG5,SRSF1,TACC3,TIMP3,TNFAIP8,TOP2A,XIAP	24	5
Cancer, Organismal Injury and Abnormalities, Reproductive System Disease	progesterone receptor negative breast tumor	0.000383				AGPS,CDK6,CDKN2C,CXCL8,CYP1A1,EGR1,FGFR3,L1CAM,PIM1,PTHLH,RRM2,TIMP3,TOP2A,TUBE1	14	5
Cell Death and Survival	cell death of epithelial cell lines	0.000384		-0.572		ATF3,ATG5,BIRC2,BIRC3,CASP4,CDC42,CDK6,CLIC4,DDIT3,IGF1R,IGFBP5,IL24,PIM1,RAC1,RRAS2,TGFBR1,TMX1,TNFRSF11B,TRAF1,XIAP	20	9
Cell Death and Survival	apoptosis of sarcoma cell lines	0.000385		0.194		ATAD2,ATG5,AURKA,BBC3,BCLAF1,BIRC2,BIRC3,BMP2,CDK6,IGF1R,IGFBP5,MDM2,PLK1,TRAF1,XIAP	15	7
Cancer, Gastrointestinal Disease, Hepatic System Disease, Organismal Injury and Abnormalities	hepatobiliary system cancer	0.000391		-0.769		AADAC,ABL2,ACADSB,ACLY,ADA,ADAMTS1,ADAMTSL1,AGT,AKAP11,ALDH1A3,ALG5,ANLN,AP4E1,APBB2,ARF1,ARHGAP12,ARHGAP5,ARL6IP1,ARNTL,ASPH,ASPM,ASRGL1,ATAD2,ATP11A,ATP11B,AURKA,AVL9,B4GALT6,BCAP29,BCLAF1,BIRC2,BNC2,C11orf30,C12orf4,C9orf91,CACNA2D3,CASC5,CASD1,CCDC80,CCNA2,CDC20,CDC37L1,CDCA3,CDH6,CEP44,CFL2,CHD9,CHORDC1,CLCN5,CLMN,CNN1,CROT,CXCL8,CYP1A1,DCLK1,DDIT3,DEPDC1,DISC1,DNM1,DPAGT1,DPP8,DPY19L4,ECT2,…	199	12
Gene Expression	expression of RNA	0.000395		-0.646		ADA,AGT,APBB2,ARID3B,ARNTL,ASPH,ASPM,ATAD2,ATF3,BCLAF1,BDKRB2,BIRC2,BMP2,CCNA2,CDC42,CDK6,CDKN2C,CKAP2,CLOCK,CRLF3,CSRNP1,DCLK1,DDIT3,DDX5,DEPDC1,DR1,DUSP5,ECT2,EGR1,ELK3,ELL2,EPAS1,FBXW11,FGFR3,FMR1,FZD5,FZD8,GADD45A,GCFC2,GLIS2,HCFC2,HIPK1,HMGA2,HMGB1,HMGB2,ID1,IGF1R,IGF2,IGFBP5,IL23A,IL33,IQGAP3,JARID2,KDM3A,KLF10,KLF4,L1CAM,MDM2,MED28,MRPL57,MYBL1,MYO6,NAA15,NAB1,NANOS1,NFIL3,PAIP1,PER2,PHF19…	106	17
Embryonic Development	tubulogenesis	0.000395		0.378	bias	ATF3,BMP2,CXCL8,HBEGF,ITGA2,NRP1,RAC1	7	5
Cancer, Organismal Injury and Abnormalities, Reproductive System Disease	adenocarcinoma in endometrium	0.000414				AASDHPPT,ACADSB,ACSL3,ADAMTS1,ADAMTSL1,ADD3,ADM,AGPS,AGT,AKAP11,ALG5,AP4E1,APBB2,ARHGAP11A,ARNTL,ARRDC3,ASPM,ATAD2,ATP11B,ATP9B,AVL9,BCAP29,BIRC2,BNC2,C11orf30,C12orf4,CASC5,CASP4,CASQ1,CD55,CEP170,CEP44,CHD9,CHML,CLCN5,CLMN,CYP1A1,DCLK1,DISC1,ECT2,EDEM3,EEA1,ELL2,ENTPD7,EP400,ERMP1,FAM208A,FAM72A,FAM83D,FAT3,FBXW2,FGA,FGFR3,FMR1,FSD1L,GFPT1,HAS2,HIPK1,HOOK3,HSPA4L,HYLS1,IL13RA1,ITGA2,JARID2,KDM3…	123	8
Cancer, Cell Death and Survival, Organismal Injury and Abnormalities	cell death of malignant tumor	0.000418		0.37		ACLY,APAF1,BEX2,BMP2,CDK6,CXCL8,DDIT3,DEPTOR,GCH1,GDF15,HMGB1,IGF1R,IL24,KLF10,PLK1,PTGS2,RAC1,SPRY2,TGFBR1,TNFRSF11B,XIAP	21	10
Cancer, Organismal Injury and Abnormalities, Reproductive System Disease	estrogen receptor negative breast tumor	0.000425				AGPS,CDK6,CDKN2C,CXCL8,CYP1A1,EGR1,FGFR3,L1CAM,PIM1,PTHLH,RRM2,TIMP3,TOP2A,TUBE1	14	5
Cell Cycle	arrest in interphase	0.000429				AURKA,BMP2,CCNA2,CDC42,CDS1,DDIT3,EGR1,EP400,GADD45A,GDF15,HAS2,IGF2,IGFBP5,IL24,KLF4,LATS2,MDM2,PIM1,PLK1,PTHLH,RALA,RFFL,RPA1,SMAD7,SPDEF,TMPO,TXNIP	27	10
Cellular Development, Cellular Growth and Proliferation	cell proliferation of sarcoma cell lines	0.000435		-0.923		CDC42,CNN1,EGR1,HMGA2,IGF1R,IGF2,KLF10,MDM2,PSMA4,RAC1,SPRY2,TGFBR1,TIMP3	13	6
Cardiovascular Disease, Developmental Disorder, Organismal Injury and Abnormalities	hypertrophy of heart cells	0.000435		-0.162		AGT,ATF3,DUSP5,EPAS1,GDF15,HBEGF,HMGB1,IL33,MDM2,PIM1,SMAD7,SP3,TNFAIP3	13	4
Organismal Survival	survival of organism	0.000435		0.677		ADM,AGT,ARF6,ATG5,BIRC3,CDA,CDCA8,CDK6,CDKN2C,CLIC4,DNM1,ELK3,EPAS1,FCMR,FZD5,HMGA2,HMGB1,ID1,IGF1R,IGF2,IL1R1,IL23A,KIF14,KRT5,MDM2,MIR17HG,MKI67,NFIL3,NRP1,NSMAF,PGGT1B,PIM1,PTGS2,PTHLH,SCG5,SEMA3A,SMN1/SMN2,TGFBR1,TNFAIP3,TNFAIP8,TOP2A	41	12
Cancer, Organismal Injury and Abnormalities, Reproductive System Disease	female genital tract adenocarcinoma	0.000444				AASDHPPT,ACADSB,ACSL3,ADAMTS1,ADAMTSL1,ADD3,ADM,AGPS,AGT,AKAP11,ALG5,AP4E1,APBB2,ARHGAP11A,ARNTL,ARRDC3,ASPM,ATAD2,ATP11B,ATP8B2,ATP9B,AVL9,BCAP29,BIRC2,BNC2,C11orf30,C12orf4,CASC5,CASP4,CASQ1,CD55,CDKN2C,CEP170,CEP44,CHD9,CHML,CLCN5,CLMN,CYP1A1,DCLK1,DISC1,ECT2,EDEM3,EEA1,ELL2,ENTPD7,EP400,ERMP1,FAM208A,FAM72A,FAM83D,FAT3,FBXW2,FGA,FGFR3,FMR1,FSD1L,GFPT1,HAS2,HIPK1,HMGA2,HOOK3,HSPA4L,HYLS1,IL13R…	132	9
Lipid Metabolism, Small Molecule Biochemistry	synthesis of diacylglycerol	0.000462		-1.732	bias	BDKRB2,CDS1,IGF2,RGS2,SCD,SGMS1	6	0
Cancer, Neurological Disease, Organismal Injury and Abnormalities	brain cancer	0.000467		1.095		BCCIP,CDK6,CDKN2C,CXCL8,EP400,GSR,H3F3A/H3F3B,IGF1R,IRS2,LURAP1L,MMP1,NRP1,PTGS2,TAF1,TOP2A	15	6
Cancer, Gastrointestinal Disease, Hepatic System Disease, Organismal Injury and Abnormalities	liver cancer	0.000473		-0.769		AADAC,ABL2,ACADSB,ACLY,ADA,ADAMTS1,ADAMTSL1,AGT,ALDH1A3,ALG5,ANLN,AP4E1,APBB2,ARF1,ARHGAP12,ARHGAP5,ARL6IP1,ARNTL,ASPH,ASPM,ASRGL1,ATAD2,ATP11A,ATP11B,AURKA,AVL9,B4GALT6,BCAP29,BCLAF1,BIRC2,BNC2,C11orf30,C12orf4,C9orf91,CACNA2D3,CASC5,CASD1,CCDC80,CCNA2,CDC20,CDC37L1,CDCA3,CDH6,CEP44,CFL2,CHD9,CHORDC1,CLCN5,CLMN,CNN1,CROT,CXCL8,DCLK1,DDIT3,DEPDC1,DISC1,DNM1,DPAGT1,DPP8,DPY19L4,ECT2,ELL2,ENAH,ERMP…	197	12
Gene Expression	binding of DNA	0.000484		-0.011		AGT,BMP2,CXCL8,CYP1A1,DDIT3,EGR1,EPAS1,FZD8,GFPT1,H3F3A/H3F3B,HBEGF,HMGB1,HMGB2,ID1,IL1R1,IL23A,IL24,IL33,ITGA2,KRT6B,MDM2,PRDX1,RAC1,RARB,RPA1,SCD,SMAD7,SNAI2,TAGLN,TEAD1,TGFBR1,TNFAIP3	32	12
Cellular Development	branching of cells	0.000484		0.755		ABL2,ADM,ARF6,ATF3,BDKRB2,BMP2,CCDC88A,CDC42,CHMP2B,CYLD,FMR1,HMGB1,HMGB2,IL1R1,ITGA2,L1CAM,LIFR,NRP1,PTGS2,PTPRJ,RAC1,RALA,RRAS2,SEMA3A,VEZT	25	8
Cancer, Organismal Injury and Abnormalities	endometrioid carcinoma	0.000487				AASDHPPT,ACADSB,ACSL3,ADAMTS1,ADAMTSL1,ADD3,AGPS,AGT,AKAP11,ALG5,AP4E1,APBB2,ARHGAP11A,ARNTL,ARRDC3,ASPM,ATAD2,ATP11B,ATP9B,AVL9,BCAP29,BIRC2,BNC2,C11orf30,C12orf4,CASC5,CASP4,CASQ1,CD55,CEP170,CEP44,CHD9,CHML,CLCN5,CLMN,CYP1A1,DCLK1,DISC1,ECT2,EDEM3,EEA1,ELL2,ENTPD7,EP400,ERMP1,FAM208A,FAM72A,FAM83D,FAT3,FBXW2,FGA,FGFR3,FMR1,FSD1L,GFPT1,HAS2,HIPK1,HMGA2,HOOK3,HSPA4L,HYLS1,IL13RA1,ITGA2,JARID2,KD…	123	8
Cellular Development, Cellular Growth and Proliferation	proliferation of blood cells	0.000489		-0.707		ACLY,ADA,ARF6,BCLAF1,BIRC3,CCNA2,CD55,CDC42,CDK6,CDKN2C,CXCL8,CYLD,EGR1,EPAS1,GADD45A,GCNT1,GDF15,HMGB1,IGF2,IL13RA1,IL1R1,IL23A,IL24,IL33,IRS2,KLF4,MDM2,MIR17HG,MYBL1,NFIL3,PDCD1LG2,PIM1,PLCL2,PTGS2,PTPRJ,RGS2,SLC39A10,SMAD7,SNAI2,SP3,TACC3,TGFBR1,TIMP3,TNFAIP3,TNFRSF11B,TRAF1,TRAF3,TXNIP	48	17
Dermatological Diseases and Conditions	plaque psoriasis	0.00049				CXCL8,IL24,ITGA2,KRT6B,MT1X,NRP1,RARB,SEMA3A,TCN1,TXNIP,ZNF91	11	3
Cancer, Neurological Disease, Organismal Injury and Abnormalities	central nervous system tumor	0.000494		1.631		ARHGAP5,ASPM,ATP6V1A,BCCIP,BEX2,CDK6,CDKN2C,CXCL8,ECT2,EP400,FAM3C,FGFR3,FLG,FZD8,GDF15,GSR,H3F3A/H3F3B,HBEGF,HMGB3,IDS,IGF1R,IGF2,IGFBP5,IL1R1,IL24,IRS2,KLF4,KLRC1,LURAP1L,MDM2,MKI67,MMP1,NRP1,NUP58,PHF10,PIM1,PTGS2,QKI,RAC1,RARB,RRM2,SERPINB7,SH3RF2,SHC4,SLC25A13,SLCO3A1,SNAI2,TAF1,TAGLN,TCN1,TMEM156,TOP2A,ZNF91	53	14
Cell Death and Survival	cell death of stomach cancer cell lines	0.000495		-1.195		BIRC2,BIRC3,DDIT3,IGF1R,MT1X,SMAD7,TRAF1	7	3
Cellular Movement	cell movement of carcinoma cell lines	0.000495		-1.134		ASNS,AURKA,CDC42,CXCL8,DPAGT1,HMGA2,ID1,ITGA2,L1CAM,MMP1,NRP1,PTGS2,RAC1,RFFL,SNAI2,TGFBR1	16	10
Cellular Movement	migration of melanoma cell lines	0.000503		-0.24		ARF1,ITGA2,L1CAM,MCAM,NRP1,RAC1,RFFL,SEMA3A,SHC4,TNFAIP8	10	3
Cell Cycle	arrest in M phase of tumor cell lines	0.000509				ECT2,MDM2,NEK7,NUF2,PLK1	5	2
Cell Cycle	cell cycle progression of colorectal cancer cell lines	0.000509				CDK6,CKAP2,KLF4,RAC1,XIAP	5	3
Cardiovascular Disease, Organismal Injury and Abnormalities	hemopericardium	0.000509		0.492	bias	ABL2,BIRC2,BIRC3,TDG,XIAP	5	1
Cell Death and Survival, Gastrointestinal Disease, Hepatic System Disease, Organismal Injury and Abnormalities	apoptosis of liver cells	0.000513		1.015		ADM,ARF6,BBC3,BIRC2,BIRC3,HBEGF,HMGB1,PTGS2,SAA1,SCD,SLC20A1,TIMP3,XIAP	13	3
Cell Cycle, Cell-To-Cell Signaling and Interaction, Cellular Growth and Proliferation	contact growth inhibition	0.000513		-1.554		BMP2,CDC42,CDK6,EGR1,HAS2,HMGB1,IGF1R,LATS2,RAC1,RRAS2,SMAD7,TOP2A,UBE2I	13	6
Cellular Development, Connective Tissue Development and Function, Skeletal and Muscular System Development and Function, Tissue Development	differentiation of osteoclasts	0.000514		0.418		AGT,BMP2,CXCL8,ID1,IL20,IL23A,IL33,KLF10,KLF4,NRP1,PTGS2,PTHLH,SEMA3A,TMEM64,TNFRSF11B	15	7
Cellular Development, Skeletal and Muscular System Development and Function, Tissue Development	differentiation of calvarial cells	0.000517				BMP2,NRP1,SEMA3A	3	2
Cellular Movement, Nervous System Development and Function	distribution of neurons	0.000517				DCLK1,NRP1,SEMA3A	3	1
Cancer	transformation of carcinoma cell lines	0.000517				BMP2,IGF1R,RAC1	3	3
Cancer	transformation of lung cancer cell lines	0.000517				BMP2,IGF1R,RAC1	3	3
Free Radical Scavenging	production of reactive oxygen species	0.000518		1.001		AGT,ATG5,BMP2,CDC42,CXCL8,CYP1A1,DDIT3,FCMR,GCH1,HAS2,HMGB1,IL24,MMP1,MTUS1,PIM1,PLA2G4A,PRDX1,PTGS2,RAC1,TAGLN,TNFRSF11B,TRAF3,TXNIP,XIAP	24	9
Digestive System Development and Function	development of digestive system	0.000531				ADA,ARF6,ASPH,ATF3,BMP2,BNC2,CLCN5,CSRNP1,FGFR3,IGF1R,IRS2,JARID2,NFIL3,NRP1,SESTD1,SLC20A1,SMAD7,SMN1/SMN2,SNAI2,SP3,SPRY2,TGFBR1,TMOD3,TNFRSF11B,TRAF3	25	6
Cellular Development, Cellular Growth and Proliferation, Organ Development, Skeletal and Muscular System Development and Function, Tissue Development	proliferation of muscle cells	0.000531		-0.515		ADM,AGT,BMP2,CCDC88A,CDK6,CXCL8,EGR1,FHL1,HAS2,HBEGF,HMGA2,HMGB1,IGF1R,IGF2,IGFBP5,ITGA2,KLF10,KLF4,MIR17HG,MMP1,PTGS2,PTHLH,RAC1,TNFAIP3,WISP2	25	11
Cancer, Organismal Injury and Abnormalities, Respiratory Disease	pulmonary metastasis	0.000541		-1.348		ADAMTS1,ADM,ARF6,ATF3,BBC3,ENAH,EPAS1,FGFR3,L1CAM,MDM2	10	2
Free Radical Scavenging, Molecular Transport	quantity of reactive oxygen species	0.000549		0.152		ABL2,ADA,ADM,AGT,CXCL8,CYP1A1,GCH1,GMFB,GSR,PRDX1,PTGS2,RAC1,STK17A,TXNIP	14	3
Lipid Metabolism, Small Molecule Biochemistry	synthesis of phospholipid	0.000549		-0.619	bias	AGT,ARF1,ARF6,CDC42,CDS1,CXCL8,EPT1,ETNK1,FAR1,PLA2G4A,PTGS2,RAC1,RALA,SGMS1	14	4
Cell Cycle	anaphase	0.000571				CDC20,CKAP2,NCAPD2,TOP2A	4	0
Carbohydrate Metabolism, Molecular Transport	transport of monosaccharide	0.000572		-0.447		AGT,ARF6,EPAS1,IRS2,LMBRD1,MGAT4A,NUAK2,PPP1R3B,RAC1,SESN2,SLC5A3,TXNIP,UBE2I	13	2
Cardiovascular System Development and Function, Cellular Movement	cell movement of endothelial cell lines	0.00058		0.449		ADM,BDKRB2,CDC42,CXCL8,HMGB1,PLPP3,PTPRJ,RAC1,TMOD3,ZNF24	10	3
Lipid Metabolism, Small Molecule Biochemistry	metabolism of membrane lipid derivative	0.000598		-0.448	bias	AGT,ARF1,ARF6,B4GALT6,BDKRB2,CDC42,CDS1,CXCL8,EPT1,ETNK1,FAR1,IL24,NSMAF,PARD3,PCTP,PLA2G4A,PLPP3,PTGS2,RAC1,RALA,SAA1,SCD,SGMS1,SGPP1,SPTSSA	25	4
Cellular Movement, Nervous System Development and Function	migration of neurons	0.000603		-1.081	bias	APAF1,APBB2,ARF1,ARF6,ASPM,AURKA,CDKN2C,DCLK1,DISC1,FAT3,HBEGF,HMGB1,IGF1R,L1CAM,NAV1,NRP1,RAC1,SEMA3A	18	3
Cell Death and Survival	apoptosis of lymphoma cell lines	0.000606		0.825		BBC3,BIRC3,BMP2,CASP4,CD55,DDIT3,DNM1,EGR1,MYBL1,RAC1,RAD23B,SGMS1,SMAD7,XIAP	14	6
Cellular Development, Cellular Growth and Proliferation, Embryonic Development, Organ Development, Organismal Development, Skeletal and Muscular System Development and Function, Tissue Development	formation of muscle cells	0.000606		0.455		CASQ1,CCNA2,CDC42,CFL2,FHL1,HBEGF,HMGB1,IGF1R,IGF2,KLF10,RAC1,SGCB,SPRY2,TGFBR1	14	5
Cellular Movement	haptotaxis of cells	0.000607		-0.84	bias	CXCL8,DNM1,ITGA2,L1CAM,RAC1	5	3
Cardiovascular System Development and Function, Cellular Movement	migration of endothelial cell lines	0.000611		0.216		BDKRB2,CDC42,CXCL8,HMGB1,PLPP3,PTPRJ,RAC1,TMOD3,ZNF24	9	3
Lipid Metabolism, Small Molecule Biochemistry	metabolism of phospholipid	0.000628		-0.619	bias	AGT,ARF1,ARF6,BDKRB2,CDC42,CDS1,CXCL8,EPT1,ETNK1,FAR1,PLA2G4A,PLPP3,PTGS2,RAC1,RALA,SGMS1,SGPP1	17	4
Cell Cycle, Cellular Assembly and Organization, DNA Replication, Recombination, and Repair	segregation of chromosomes	0.000632		-0.239		AURKA,CCNA2,CDC42,ECT2,KIF2C,NCAPD2,NUF2,PLK1,SPAG5,TOP2A,USP44	11	3
Cell Cycle	arrest in G2 phase of rhabdomyosarcoma cell lines	0.000634				GADD45A,IGF2	2	1
Cardiovascular System Development and Function, Hematological System Development and Function, Respiratory System Development and Function	blood pressure of pulmonary alveolus	0.000634				AGT,PLA2G4A	2	0
Lipid Metabolism, Molecular Transport, Small Molecule Biochemistry	concentration of 18:1(n-9) fatty acids	0.000634				ACLY,SCD	2	0
Cell Morphology, Reproductive System Development and Function, Skeletal and Muscular System Development and Function	contraction of myoid cells	0.000634				ADM,AGT	2	0
Nervous System Development and Function, Skeletal and Muscular System Development and Function	density of vertebral column	0.000634				FMR1,IGFBP5	2	0
Cellular Movement, Nervous System Development and Function	distribution of sympathetic neuron	0.000634				NRP1,SEMA3A	2	1
Ophthalmic Disease, Organismal Injury and Abnormalities	excessive lacrimation	0.000634				L1CAM,RAD23B	2	0
Cell Morphology, Cellular Assembly and Organization	extension of actin cytoskeleton	0.000634				CDC42,RAC1	2	2
Developmental Disorder, Hereditary Disorder, Immunological Disease, Neurological Disease, Organismal Injury and Abnormalities, Skeletal and Muscular Disorders	limb-girdle myasthenia with tubular aggregates	0.000634				DPAGT1,GFPT1	2	0
Cell Morphology, Cellular Assembly and Organization, Skeletal and Muscular System Development and Function	polarization of podosomes	0.000634				CDC42,RAC1	2	2
Cell Cycle, Connective Tissue Development and Function	re-entry into G0/G1 phase transition of fibroblast cell lines	0.000634				CDC42,RAC1	2	2
Organ Morphology, Tissue Development	regeneration of myocardium	0.000634				CCNA2,HMGB1	2	1
Organismal Functions, Renal and Urological System Development and Function	regulation of kidney	0.000634				AGT,PTGS2	2	1
Cell Morphology	ruffling of cervical cancer cell lines	0.000634				CDC42,RAC1	2	2
Cardiovascular Disease	thickening of tunica media	0.000634				AGT,HBEGF	2	0
Cellular Development, Skeletal and Muscular System Development and Function	transdifferentiation of muscle cell lines	0.000634				BMP2,MED28	2	1
Cardiovascular System Development and Function, Organismal Development, Tissue Morphology	vasodilation of uterine artery	0.000634				ADM,PTHLH	2	0
Cancer, Organismal Injury and Abnormalities	tumorigenesis of malignant tumor	0.000639		-0.137		BIRC2,CDKN2C,CHD9,CYLD,EGR1,GDF15,HMGB1,IL24,JARID2,MBNL1,MCAM,MDM2,MIR17HG,MMP1,PIM1,PTGS2,RALA,SERPINB2,SSX2IP	19	6
Cardiovascular System Development and Function	vascularization	0.000654		1.815		ADAMTS1,AGT,ARNTL,BMP2,CLIC4,EPAS1,ID1,IGF1R,IGF2,IGFBP5,NRP1,PLA2G4A,PTGS2,PTHLH,RRM2,SEMA3A,TNFAIP3	17	7
Hematological System Development and Function	increased hematocrit of organism	0.00066				ADD3,BDKRB2,CYP1A1,EPAS1,PPP1R15B,PRDX1,PTGS2,SNAI2,ZFP36L2	9	2
Organismal Functions, Organismal Injury and Abnormalities, Tissue Morphology	healing of wound	0.000668				ADM,ARNTL,CLIC4,EGR1,ELK3,FGA,HBEGF,IL1R1,KRT6B,PER2,PTGS2,RAC1,SERPINB2,TGFBR1	14	5
Connective Tissue Development and Function, Skeletal and Muscular System Development and Function, Tissue Morphology	quantity of bone cells	0.00067		-1.17		ARNTL,CDC42,EGR1,FGFR3,ID1,IL1R1,IL23A,KLF10,KLF4,PER2,PLCL2,PTHLH,TNFRSF11B	13	6
Cancer, Organismal Injury and Abnormalities, Reproductive System Disease	Prostate Cancer and Tumors	0.000677		0.505		ABL2,ACSL3,AGT,APOLD1,ARID3B,ATP11A,ATP9B,AURKA,CASC5,CCDC80,CDKN2C,DISC1,EGR1,ELOVL7,EML1,EP400,FGA,FGFR3,FLG,GCFC2,GDF15,GFPT1,GLIPR1,GSR,GXYLT1,HMGB3,IDS,IGF1R,IGF2,IRS2,KLF4,LACTB,LTN1,MDM2,MKI67,MMP1,MTMR12,NAV1,NRP1,PHF10,PIM1,PLK1,PTGS2,RASA4,RASAL2,SEH1L,SNAI2,SP3,SPDEF,SPRY2,TCFL5,TCN1,TIMP3,TNFRSF11B,TOP2A,TUBE1,UACA,XIAP,YIPF4,ZNF138,ZNF611,ZNF827,ZNF91	63	12
Cancer, Organismal Injury and Abnormalities, Renal and Urological Disease	urinary tract cancer	0.000677				ACSL3,ADM,ANLN,APAF1,ARHGAP5,ASPM,ASRGL1,ATF3,ATP11B,AURKA,BCLAF1,BIRC3,CDH6,CDK19,CDKN2C,CEP170,CHD9,CXCL8,CYP1A1,DDX5,DHX40,DLGAP5,EP400,FAM169A,FAT3,FGA,FGFR3,FLG,GCNT2,GRAMD1B,GXYLT1,HMGB2,IGF1R,IGF2,IGFBP5,IL1R1,IRS2,KDM3A,L1CAM,LARP4,LATS2,LIFR,LONRF2,MDM2,MKI67,MPLKIP,NMT2,PAIP1,PDXK,PLK1,PTGS2,QKI,RAB11FIP4,RALA,RARB,RASA4,RRAS2,RRM2,SAA1,SCD,SERPINB2,SESN2,SESTD1,SGMS1,SMAD7,SMTN,TAF1,TC…	77	11
Carbohydrate Metabolism, Cellular Function and Maintenance, Molecular Transport, Small Molecule Biochemistry	transport of D-glucose	0.000685		-1		AGT,ARF6,EPAS1,IRS2,LMBRD1,MGAT4A,PPP1R3B,RAC1,SESN2,SLC5A3,TXNIP,UBE2I	12	2
Embryonic Development, Organismal Development, Tissue Development	growth of embryonic tissue	0.000688		-0.441		AGT,ARHGAP5,ASPM,BMP2,CDK6,CDKN2C,DISC1,EML1,EPAS1,FGFR3,FMR1,HBEGF,ID1,IGF2,IGFBP5,IRS2,KLF4,PTGS2,PTHLH	19	5
Cancer, Hematological Disease, Immunological Disease, Organismal Injury and Abnormalities	lymphocytic cancer	0.000689		0.346		ADA,AURKA,BBC3,BIRC3,CCNA2,CDK6,CDKN2C,CXCL8,DDX10,DUSP5,EGR1,GADD45A,GSR,HMGA2,HMGB1,ID1,IL13RA1,IPO7,KLHL42,KLRC3,MCAM,MDM2,MIR17HG,MKI67,NUAK2,PDCD1LG2,PER2,PIM1,PRDX1,RARB,RPA1,RRM2,STK17A,TAF1,TCN1,TMEM30A,TNFAIP3,TOP2A,TUBE1,USP44,ZNF91	41	14
Ophthalmic Disease, Organismal Injury and Abnormalities	cataract disease	0.000713		1.067	bias	APBB2,ARNTL,ATG5,FAM126A,GCNT2,MBNL1,PTGS2,RARB,TGFBR1,TOP2A	10	2
Cell Death and Survival	apoptosis of bladder cancer cell lines	0.000719		0.277		DEPDC1,HBEGF,PLK1,RAC1,XIAP	5	2
Gene Expression	transcription of RNA	0.00072		-1.131		AGT,APBB2,ARID3B,ARNTL,ASPH,ASPM,ATAD2,ATF3,BCLAF1,BDKRB2,BIRC2,BMP2,CCNA2,CDC42,CDKN2C,CKAP2,CLOCK,CRLF3,CSRNP1,DCLK1,DDIT3,DDX5,DEPDC1,DR1,DUSP5,ECT2,EGR1,ELK3,ELL2,EPAS1,FBXW11,FGFR3,FZD5,FZD8,GADD45A,GCFC2,GLIS2,HCFC2,HIPK1,HMGA2,HMGB1,HMGB2,ID1,IGF1R,IGF2,IL23A,IL33,JARID2,KDM3A,KLF10,KLF4,MDM2,MED28,MYBL1,MYO6,NAA15,NAB1,NFIL3,PER2,PHF19,PLK1,PSRC1,PTPRK,PURB,RAC1,RALA,RARB,SLC20A1,SMAD7,SN…	90	15
Cancer, Organismal Injury and Abnormalities	abdominal carcinoma	0.000728				AADAC,AASDHPPT,ABL2,ACADSB,ACSL3,ADA,ADAMTS1,ADAMTSL1,ADD3,ADM,AGPS,AGT,AKAP11,ALDH1A3,ALG5,ANLN,AP4E1,APAF1,APBB2,ARHGAP11A,ARHGAP5,ARNTL,ARRDC3,ASNS,ASPM,ASRGL1,ATAD2,ATG5,ATP11B,ATP6V1A,ATP8B2,ATP9B,AURKA,AVL9,B4GALT2,B4GALT6,BCAP29,BDKRB2,BEX2,BIRC2,BIRC3,BNC2,C11orf30,C11orf96,C12orf4,CACNA2D3,CASC5,CASD1,CASP4,CASQ1,CCDC88A,CD55,CDH6,CDK19,CDKN2C,CDS1,CEP170,CEP44,CHD9,CHML,CKAP2,CLCN5,CLDN…	269	22
Cancer, Organismal Injury and Abnormalities, Renal and Urological Disease	urinary tract tumor	0.000728				ACSL3,ADM,ANLN,APAF1,ARHGAP5,ASPM,ASRGL1,ATF3,ATP11B,AURKA,BCLAF1,BIRC3,CDH6,CDK19,CDKN2C,CEP170,CHD9,CXCL8,CYP1A1,DDX5,DHX40,DLGAP5,EP400,EPAS1,FAM169A,FAT3,FGA,FGFR3,FLG,GCNT2,GRAMD1B,GXYLT1,HMGB2,IGF1R,IGF2,IGFBP5,IL1R1,IRS2,KDM3A,L1CAM,LARP4,LATS2,LIFR,LONRF2,LOXL1,MDM2,MKI67,MPLKIP,NMT2,PAIP1,PDXK,PLK1,PTGS2,QKI,RAB11FIP4,RALA,RARB,RASA4,RRAS2,RRM2,SAA1,SCD,SERPINB2,SESN2,SESTD1,SGMS1,SMAD7,…	79	11
Developmental Disorder	hypertrophy of tissue	0.000731		-0.086		AGT,APAF1,ATF3,BMP2,DUSP5,FHL1,GDF15,HBEGF,HMGB1,IL33,MDM2,MMP1,PTGS2,PTHLH,RAC1,RGS2,SMAD7,TNFAIP3	18	7
Cellular Assembly and Organization, Cellular Compromise, Cellular Function and Maintenance	destabilization of microtubules	0.000732				EGR1,KIF2C,RAC1,TACC3	4	2
Cancer, Organismal Injury and Abnormalities	neoplasia of sarcoma cell lines	0.000732		1.982		CNN1,HAS2,SNAI2,SPRY2	4	1
Cellular Movement	homing of cells	0.000754		-0.058	bias	ACKR3,AGT,ARHGEF16,BMP2,CCDC88A,CDC42,CXCL8,DNM1,EDN2,GCNT1,HBEGF,HMGB1,HMGB2,IGF1R,IGF2,IL1R1,IL20,IL23A,IL33,ITGA2,L1CAM,LIFR,NRP1,PARD3,PTGS2,PTPRJ,RAC1,RALA,RHOU,SAA1,SEMA3A,SGPP1,SNAI2,TGFBR1	34	11
Cell Morphology	size of cells	0.000755				ABL2,ADA,AGT,ARHGAP5,ARNTL,CACNA2D3,CAV2,CDC42,DEPTOR,GADD45A,GDF15,ID1,IGF1R,IGF2,IL1R1,IL33,IQGAP3,IRS2,KDM3A,LAMTOR5,PHLPP2,PRDX1,RAC1,RGS2,SLC5A3,SMN1/SMN2,TMOD3	27	6
Dermatological Diseases and Conditions, Inflammatory Disease, Inflammatory Response	Dermatitis	0.000776		-0.137		ADA,CCNA2,CD55,CXCL8,FCGBP,FLG,GADD45A,GSR,H3F3A/H3F3B,IFI30,IL1R1,IL23A,IL24,IL33,KRT5,MCAM,MKI67,MMP1,PTGS2,RARB,RRM2,SMAD7,TGFBR1,TNFAIP3,TOP2A,TUBE1,UBE2I	27	10
Lipid Metabolism, Molecular Transport, Small Molecule Biochemistry	concentration of lipid	0.000778		-0.235		AADAC,ACLY,ADA,ADM,AGPS,AGT,APAF1,ARF1,ARF6,ARNTL,ATF3,ATG5,B4GALT2,CCDC80,CDKN2C,CLOCK,CXCL8,CYP1A1,DDHD2,EGR1,IGF2,IL1R1,IL33,IRS2,KDM3A,MGAT4A,NSMAF,NUAK2,PCTP,PLA2G4A,PLPP3,PTGS2,PTHLH,QKI,RAC1,SAA1,SCD,SCG5,SGMS1,SGPP1,SLC25A13,TRAF3,TXNIP,UACA,UHMK1	45	5
Cancer, Organismal Injury and Abnormalities, Reproductive System Disease	HER2 negative hormone receptor negative breast cancer	0.000782				CDK6,CDKN2C,CXCL8,CYP1A1,EGR1,FGFR3,L1CAM,PIM1,PTHLH,RRM2,TIMP3,TOP2A,TUBE1	13	5
Cell Death and Survival	apoptosis of melanoma cell lines	0.000807		1.601		ATG5,BBC3,BIRC2,CASP4,DDIT3,EGR1,GADD45A,IL24,PRDX1,RAC1,XIAP	11	5
Cellular Movement	cell movement of melanoma cell lines	0.000807		0.046		ARF1,CNN1,ITGA2,L1CAM,MCAM,NRP1,RAC1,RFFL,SEMA3A,SHC4,TNFAIP8	11	3
Cellular Movement	cell movement of cancer cells	0.000809		-1.747		CXCL8,HMGB1,IRS2,KLF4,L1CAM,MCAM,NRP1,RAC1,SNAI2,SPRY2,TGFBR1,WISP2	12	6
Cellular Development, Cellular Growth and Proliferation, Hematological System Development and Function, Hematopoiesis, Tissue Development	development of blood cells	0.00081		0.708		ABL2,ADA,ADM,APAF1,ATG5,BBC3,CDK6,CYLD,EGR1,EPAS1,FZD5,FZD8,HMGB1,ID1,IGF1R,IGF2,IL1R1,IL23A,IL33,KLF10,KLF4,MIR17HG,NAB1,NFIL3,PDCD1LG2,PIM1,PTGS2,PTHLH,RAC1,RALA,RPA1,SMAD7,SNAI2,SP3,TACC3,TGFBR1,TMOD3,TNFAIP3,TNFRSF11B,TRAF3,ZFP36L2	41	15
Cellular Growth and Proliferation	colony formation of bladder cancer cell lines	0.000812				FGFR3,LOXL1,XIAP	3	0
Lipid Metabolism, Small Molecule Biochemistry	incorporation of glycosphingolipid	0.000812				ACLY,SCD,SGMS1	3	0
Carbohydrate Metabolism, Nucleic Acid Metabolism, Small Molecule Biochemistry	metabolism of UDP-N-acetylhexosamines	0.000812				B3GALNT2,DPAGT1,GFPT1	3	0
Cardiovascular System Development and Function, Organismal Development, Tissue Morphology	vasodilation of abdominal aorta	0.000812				ADM,AGT,TIMP3	3	0
Cardiovascular System Development and Function	vasoconstriction of blood vessel	0.000814		-0.718		ADM,AGT,ARNTL,EDN2,FGA,IL1R1,PTGS2,RAC1,RGS2,SMTN	10	3
Cancer, Organismal Injury and Abnormalities	neuroepithelial tumor	0.000818		1.103		ARHGAP5,ASPM,ATP6V1A,BEX2,CDKN2C,ECT2,EP400,FAM3C,FGFR3,FLG,FZD8,GDF15,GSR,H3F3A/H3F3B,HBEGF,HMGB3,IDS,IGF1R,IGF2,IGFBP5,IL1R1,IL24,KIF14,KLRC1,MDM2,MIR17HG,MKI67,NRP1,NUP58,PHF10,PTGS2,QKI,RAC1,RRM2,SERPINB7,SH3RF2,SHC4,SLC25A13,SLCO3A1,SNAI2,TAF1,TAGLN,TCN1,TMEM156,TOP2A,ZNF91	46	9
Organismal Injury and Abnormalities, Reproductive System Disease	endometriosis	0.000825				ALDH1A3,ARF1,CAV2,CCNA2,CLCN5,CXCL8,EGR1,ELL2,HMGA2,ID1,IL1R1,IRS2,KIF20A,LOXL1,MMP1,MT1X,NFIL3,PLA2G4A,PLPP3,PTGS2,RAC1,SMAD7,SPRY2,TOP2A,TRAF1	25	8
Cardiovascular System Development and Function, Cellular Development, Cellular Growth and Proliferation	proliferation of endothelial cell lines	0.000828		-0.384		ADAMTS1,ADM,CXCL8,IL24,MDM2,PLK1,TNFAIP3,UBE2I,ZNF24	9	4
Cardiovascular System Development and Function, Cellular Movement	homing of endothelial cells	0.000836		-0.32	bias	CDC42,CXCL8,HMGB1,IGF2,PTGS2,RAC1,SNAI2	7	5
Cellular Development, Cellular Growth and Proliferation, Connective Tissue Development and Function, Tissue Development	development of fibroblasts	0.000845		0.106	bias	EP400,KLF4,RAC1,SMAD7,TGFBR1	5	3
Cell Morphology, Cellular Assembly and Organization, DNA Replication, Recombination, and Repair	morphology of mitotic spindle	0.000845				AURKA,NEK7,PLK1,TACC3,USP44	5	1
Cellular Movement	invasion of breast cancer cell lines	0.000851		-0.581		ABL2,ADAMTS1,ARF6,ARRDC3,BMP2,CCDC88A,CCNA2,ENAH,HAS2,ID1,IRS2,MCAM,MDM2,MMP1,PTGS2,RAC1,SNAI2,XIAP	18	8
Digestive System Development and Function, Organ Morphology, Organismal Development	abnormal morphology of intestine	0.000866				ADA,CYLD,FGA,GCNT1,KLF4,LOXL1,NFIL3,NUAK2,PTGS2,RAD23B,SESTD1,SMTN,SPDEF,SPRY2,TMPO,TXNIP	16	3
Cell-mediated Immune Response, Cellular Development, Cellular Function and Maintenance, Cellular Growth and Proliferation, Hematological System Development and Function, Hematopoiesis, Lymphoid Tissue Structure and Development, Tissue Development	T cell development	0.00087		0.418		ABL2,ADA,APAF1,ATG5,BBC3,CDK6,CYLD,EGR1,FZD5,FZD8,HMGB1,ID1,IGF1R,IGF2,IL1R1,IL23A,KLF10,KLF4,MIR17HG,NAB1,PDCD1LG2,PIM1,PTGS2,RAC1,SMAD7,SNAI2,SP3,TGFBR1,TNFAIP3,TNFRSF11B,TRAF3,ZFP36L2	32	15
Lipid Metabolism, Molecular Transport, Small Molecule Biochemistry	concentration of phospholipid	0.000888		-0.828		ADA,APAF1,ARF1,ARF6,CXCL8,PCTP,PLA2G4A,PLPP3,PTGS2,PTHLH,SAA1,SCD,SGMS1,TXNIP	14	2
Cancer, Gastrointestinal Disease, Organismal Injury and Abnormalities	secondary neoplasm of digestive system	0.000889				ACKR3,CDH6,CDKN2C,DLGAP5,FGFR3,GCH1,GDF15,HMGB2,IGF1R,IGFBP5,KIF20A,L1CAM,PLPP3,PTGS2,RRM2,SLC5A3,TIMP3,TNFRSF11B,TOP2A,TUBE1,ZFP36L2	21	4
Cellular Function and Maintenance	cellular homeostasis	0.000922		-0.174		ABL2,ACLY,ADA,ADAMTS1,ADM,AGT,APAF1,ARF1,ARF6,ARNTL,ATG5,AURKA,BBC3,BDKRB2,BIRC2,CD55,CDK6,CFL2,CHMP2B,CLIC4,CXCL8,CYLD,DDIT3,DEPTOR,DISC1,EDN2,EGR1,EPAS1,ERO1B,FMR1,FZD5,FZD8,HMGB1,ID1,IGF1R,IGF2,IGFBP5,IL1R1,IL23A,IL24,IRS2,KLF10,KLF4,L1CAM,LAMP2,MCAM,MDM2,MIR17HG,MMP1,NAB1,NFIL3,PDCD1LG2,PIM1,PLA2G4A,PLCL2,PTGS2,PTHLH,PTPRJ,RAC1,RGS2,SAA1,SCD,SCG5,SCOC,SESN2,SLC39A10,SMAD7,SNAI2,SP3,SPG20,TGFB…	77	20
Cell Death and Survival	cell viability of melanoma cell lines	0.000922		-1.664		ACKR3,ATG5,MCAM,MDM2,NRP1,RAC1,TNFAIP8	7	3
Cell Death and Survival	anoikis of epithelial cell lines	0.000922				BIRC2,BIRC3,RRAS2,TNFRSF11B	4	2
Cell-To-Cell Signaling and Interaction, Nervous System Development and Function	contact repulsion	0.000922				CDC42,L1CAM,NRP1,SEMA3A	4	2
Cellular Development	epithelial-mesenchymal transition of prostate cancer cell lines	0.000922		-1.081		ID1,KLF4,NRP1,SNAI2	4	4
Carbohydrate Metabolism, Lipid Metabolism, Small Molecule Biochemistry	synthesis of phosphatidylinositol 4,5-diphosphate	0.000922				ARF1,ARF6,CDC42,RAC1	4	2
Developmental Disorder, Skeletal and Muscular Disorders	muscular hypertrophy	0.000926		-0.943		AGT,ATF3,DUSP5,FHL1,GDF15,HBEGF,HMGB1,IL33,MDM2,MMP1,PTGS2,RAC1,RGS2,SMAD7,TNFAIP3	15	6
Cancer, Cell Death and Survival, Organismal Injury and Abnormalities, Tumor Morphology	cell death of cancer cells	0.000939		0.37		ACLY,APAF1,BEX2,BMP2,CDK6,CXCL8,DDIT3,DEPTOR,GCH1,GDF15,HMGB1,IGF1R,IL24,KLF10,PLK1,PTGS2,RAC1,SPRY2,TNFRSF11B,XIAP	20	9
Cancer, Organismal Injury and Abnormalities	serous neoplasm	0.000968				ATP8B2,AURKA,CCNA2,CDA,CDC20,CDKN2C,CNN1,CXCL8,DCLK1,ENTPD7,FGFR3,FLG,HAS2,IGFBP5,IL33,KIAA1804,KIF2C,KRT6B,L1CAM,LIFR,MCAM,NUP50,PDXK,PLK1,RGS2,SAA1,SLC5A3,SMTN,TAF1,TCN1,TIMP3,TOP2A,TXNIP,UBE2S,ZNF138	35	3
Endocrine System Development and Function, Lipid Metabolism, Molecular Transport, Small Molecule Biochemistry	secretion of aldosterone	0.000987		-0.221		ADM,AGT,EGR1,ELL2,NFIL3	5	1
Cancer, Organismal Injury and Abnormalities	incidence of tumor	0.00104		1.015		ADM,AURKA,CDKN2C,CYLD,DDIT3,EGR1,GADD45A,GLIPR1,HIPK1,ID1,IL1R1,IL23A,KLF10,MMP1,NUAK2,PER2,PLA2G4A,PRDX1,PTGS2,UACA,USP44	21	8
Cancer, Organismal Injury and Abnormalities, Reproductive System Disease	neoplasia of breast cancer cell lines	0.00105		-1.27		ADAMTS1,ARRDC3,BBC3,CCDC88A,EPAS1,ITGA2,LOXL1,MCAM,MTUS1,PTGS2	10	3
Lipid Metabolism, Molecular Transport, Small Molecule Biochemistry	secretion of lipid	0.00107		1.106		ADM,AGT,ATF3,BDKRB2,BMP2,CXCL8,EGR1,ELL2,NFIL3,PCTP,PLA2G4A,PTGS2,PTHLH,SCD	14	4
Post-Translational Modification	ubiquitination of protein	0.00108		-0.373		ATG5,BIRC2,BIRC3,CDC42,FBXW11,FBXW2,FGFR3,KLHL42,LTN1,MDM2,PLK1,RCHY1,RFWD3,RNF115,RNF13,RNF182,SMAD7,TGFBR1,TNFAIP3,UBE2I,XIAP	21	7
Skeletal and Muscular System Development and Function	volume of bone	0.00108		1.084		BMP2,ID1,IGFBP5,IL23A,KLF10,LIFR,PER2,PLCL2,PTHLH,SEMA3A,TNFRSF11B	11	3
Lipid Metabolism, Molecular Transport, Small Molecule Biochemistry	quantity of glycosphingolipid	0.0011		-0.957		ARF6,B4GALT2,NSMAF,PLA2G4A,QKI,RAC1,SCD,SGMS1,SGPP1	9	1
Cell Death and Survival, Organismal Injury and Abnormalities, Renal and Urological Disease	apoptosis of glomerular cells	0.00111		0.374		AGT,ATF3,GFPT1,PTGS2,PTHLH,SMAD7	6	1
Cell Death and Survival, Organismal Injury and Abnormalities, Renal and Urological Disease	necrosis of nephron	0.00112		0.096		AGT,ATF3,CDH6,GFPT1,PTGS2,PTHLH,SMAD7	7	1
Cellular Movement	chemotaxis	0.00112		0.406	bias	ACKR3,AGT,ARHGEF16,BMP2,CCDC88A,CDC42,CXCL8,EDN2,HBEGF,HMGB1,HMGB2,IGF1R,IGF2,IL1R1,IL20,IL23A,IL33,ITGA2,L1CAM,LIFR,NRP1,PARD3,PTGS2,PTPRJ,RAC1,RALA,RHOU,SAA1,SEMA3A,SGPP1,SNAI2,TGFBR1	32	11
Free Radical Scavenging	synthesis of reactive oxygen species	0.00113		1.225		AGT,ATG5,BBC3,BMP2,CDC42,CXCL8,CYP1A1,DDIT3,EPAS1,FCMR,GCH1,HAS2,HMGB1,IL24,MMP1,MTUS1,PHLPP2,PIM1,PLA2G4A,PRDX1,PTGS2,RAC1,RRM2,SPRY2,TAGLN,TNFRSF11B,TRAF3,TXNIP,XIAP	29	11
Cancer, Organismal Injury and Abnormalities	lymphohematopoietic neoplasia	0.00114		-0.238		ABL2,ACADSB,ADA,ANLN,ASRGL1,ATG5,ATP11A,AURKA,AVL9,B4GALT2,BBC3,BCLAF1,BIRC3,C9orf91,CASD1,CCNA2,CDA,CDC20,CDK6,CDKN2C,CHD9,CHORDC1,CXCL8,CYP1A1,DDX10,DUSP5,EGR1,EPAS1,ETNK1,FAM208A,FAR1,FAT3,FCMR,FGFR3,FLG,GADD45A,GCFC2,GDF15,GSR,HMGA2,HMGB1,ID1,IGF1R,IGF2,IL13RA1,IL1R1,IL24,INTS2,IPO7,JARID2,KIAA1804,KIF2C,KLHL42,KLRC3,L1CAM,LIFR,LRRC49,MCAM,MDM2,MIR17HG,MKI67,MTUS1,NRP1,NSMAF,NUAK2,PARD3,PDCD1…	115	25
Inflammatory Response	inflammation of body cavity	0.00114		-1.083		ADA,AGT,ASNS,ATF3,ATG5,BIRC2,BIRC3,CD55,CXCL8,CYLD,CYP1A1,DDIT3,DDX5,EGR1,EPAS1,FGFR3,GADD45A,GLIS2,HBEGF,HMGA2,HMGB1,IGF1R,IL1R1,IL23A,IL33,MDM2,PDCD1LG2,PIM1,PLA2G4A,PRDX1,PTGS2,PTPRJ,RAC1,SCD,SCG5,SMAD7,SPDEF,TIMP3,TNFAIP3,TOP2A,TROVE2,UACA,XIAP	43	13
Cardiovascular System Development and Function, Cellular Development, Cellular Function and Maintenance, Cellular Growth and Proliferation, Embryonic Development, Lymphoid Tissue Structure and Development, Organ Development, Organismal Development, Tissue Development	proliferation of lymphatic endothelial cells	0.00115		-1	bias	ADM,CXCL8,FGFR3,IGF2	4	1
Cell Death and Survival	apoptosis of heart cell lines	0.00115		1		AGT,DDIT3,HBEGF,RAC1,TXNIP	5	2
Cellular Development, Cellular Growth and Proliferation, Connective Tissue Development and Function, Skeletal and Muscular System Development and Function, Tissue Development	development of chondrocytes	0.00115				ARNTL,BMP2,FGFR3,IMPAD1,PTHLH	5	1
Cell-mediated Immune Response, Cellular Development, Cellular Function and Maintenance, Cellular Growth and Proliferation, Hematological System Development and Function, Hematopoiesis, Lymphoid Tissue Structure and Development, Tissue Development	differentiation of T lymphocytes	0.00116		1.183		ABL2,ADA,APAF1,CDK6,CYLD,EGR1,FZD5,FZD8,ID1,IGF1R,IGF2,IL1R1,IL23A,KLF10,KLF4,MIR17HG,PTGS2,RAC1,SMAD7,SNAI2,SP3,TGFBR1,TNFAIP3,ZFP36L2	24	12
Cell Death and Survival	apoptosis of myeloma cell lines	0.00116		0.16		AURKA,BMP2,DDIT3,FGFR3,IGF1R,MDM2,TNFRSF11B,TOP2A	8	5
Cancer, Organismal Injury and Abnormalities, Tumor Morphology	invasion of carcinoma	0.00116		1.134	bias	EDN2,HMGB1,ID1,IGF1R,ITGA2,MDM2,PTGS2,SNAI2	8	6
Cellular Movement, Embryonic Development	migration of embryonic cell lines	0.00116		-0.42	bias	CDC42,FGA,IGF1R,IGF2,ITGA2,L1CAM,RAC1,SAA1	8	4
Embryonic Development, Nervous System Development and Function, Organ Development, Organismal Development, Tissue Development	formation of telencephalon	0.00117				ALDH1A3,APBB2,BMP2,CDK6,ENAH,KIF14,L1CAM,PARD3,RAC1,RARB,SEMA3A,TDG	12	3
Hematological System Development and Function, Inflammatory Response, Tissue Morphology	quantity of phagocytes	0.00117		-0.013		ADA,AGT,ARNTL,ATF3,BIRC3,CLIC4,CXCL8,CYP1A1,DDIT3,GCNT1,GDF15,HBEGF,HMGB1,ID1,IL1R1,IL23A,IL33,JARID2,SERPINB2,SNAI2,TGFBR1,TIMP3,TNFAIP3,TNFRSF11B,UACA,ZFP36L2	26	9
Hematological Disease	abnormality of hematopoietic system	0.00118				CDK6,GADD45A,ID1,ITGA2,MDM2,PER2,PTGS2,SNAI2,UBE2I	9	7
Cell Death and Survival, Organismal Injury and Abnormalities, Renal and Urological Disease	necrosis of kidney	0.00119		0.115		AGT,ATF3,ATG5,BIRC2,BIRC3,CASP4,CDC42,CDH6,DDIT3,GFPT1,GLIS2,GMFB,IGF1R,IL24,PLA2G4A,PTGS2,PTHLH,RAC1,RNF13,SMAD7,TMX1,TRAF1,XIAP	23	6
Dermatological Diseases and Conditions, Immunological Disease, Inflammatory Disease, Inflammatory Response	advanced stage atopic dermatitis	0.00119				FLG,KRT5,MKI67	3	1
Cancer, Neurological Disease, Organismal Injury and Abnormalities	growth of brain tumor	0.00119				MMP1,NRP1,PTGS2	3	3
Cellular Function and Maintenance	homeostasis of blood cells	0.00121		0.681	bias	ABL2,ADA,APAF1,ATG5,BBC3,CDK6,CYLD,EGR1,EPAS1,FZD5,FZD8,HMGB1,ID1,IGF1R,IGF2,IL1R1,IL23A,KLF10,KLF4,MIR17HG,NAB1,NFIL3,PDCD1LG2,PIM1,PTGS2,RAC1,SMAD7,SNAI2,SP3,TGFBR1,TNFAIP3,TNFRSF11B,TRAF3,ZFP36L2	34	15
Cancer, Cell Death and Survival, Organismal Injury and Abnormalities, Tumor Morphology	apoptosis of tumor cells	0.00121		1.816		BEX2,CDK6,DDIT3,DEPTOR,GADD45A,GDF15,HBEGF,HMGA2,IGF1R,IL24,KLF10,L1CAM,MDM2,NRP1,PLK1,RAC1,SNAI2,SPRY2,XIAP	19	9
Cancer, Organismal Injury and Abnormalities	metastasis of tumor cell lines	0.00122		0.066		ADAMTS1,ATF3,BBC3,CCDC88A,CNN1,CXCL8,IGF1R,ITGA2,MCAM,MMP1,MTUS1,PTGS2,SNAI2,TXNIP	14	7
Cellular Development, Cellular Growth and Proliferation, Hematological System Development and Function	proliferation of lymphocytes	0.00129		-0.456		ACLY,ADA,ARF6,BCLAF1,BIRC3,CD55,CDC42,CDK6,CDKN2C,CYLD,EGR1,GADD45A,GCNT1,HMGB1,IGF2,IL13RA1,IL1R1,IL23A,IL24,IL33,IRS2,KLF4,MDM2,MIR17HG,MYBL1,NFIL3,PDCD1LG2,PIM1,PLCL2,PTGS2,PTPRJ,RGS2,SLC39A10,SMAD7,SP3,TGFBR1,TNFAIP3,TNFRSF11B,TRAF1,TRAF3,TXNIP	41	14
Gene Expression	transcription	0.00129		-1.135		AGT,APBB2,ARID3B,ARNTL,ASPH,ASPM,ATAD2,ATF3,BCLAF1,BDKRB2,BIRC2,BMP2,CCNA2,CD55,CDC42,CDK6,CDKN2C,CKAP2,CLOCK,CRLF3,CSRNP1,DCLK1,DDIT3,DDX5,DEPDC1,DR1,DUSP5,ECT2,EGR1,ELK3,ELL2,EPAS1,FBXW11,FGFR3,FZD5,FZD8,GADD45A,GCFC2,GLIS2,HCFC2,HIPK1,HMGA2,HMGB1,HMGB2,ID1,IGF1R,IGF2,IL23A,IL33,IQGAP3,JARID2,KDM3A,KLF10,KLF4,MDM2,MED28,MYBL1,MYO6,NAA15,NAB1,NFIL3,PER2,PHF19,PLK1,PSRC1,PTPRK,PURB,QKI,RAC1,RALA,…	97	16
Cellular Assembly and Organization, Cellular Development, Cellular Growth and Proliferation, Nervous System Development and Function, Tissue Development	growth of axons	0.0013		-0.9		APBB2,ARF6,CDC42,DCLK1,EEA1,IGF1R,L1CAM,MIR17HG,NRP1,RAC1,SEMA3A,SMN1/SMN2	12	4
Cancer, Hematological Disease, Organismal Injury and Abnormalities	hematological neoplasia	0.00131		-0.238		ABL2,ACADSB,ADA,ANLN,ASRGL1,ATG5,ATP11A,AURKA,AVL9,B4GALT2,BBC3,BCLAF1,BIRC3,C9orf91,CASD1,CCNA2,CDA,CDC20,CDK6,CDKN2C,CHD9,CHORDC1,CXCL8,CYP1A1,DDX10,DUSP5,EGR1,EPAS1,ETNK1,FAM208A,FAR1,FAT3,FCMR,FGFR3,FLG,GADD45A,GCFC2,GDF15,GSR,HMGA2,HMGB1,ID1,IGF1R,IGF2,IL13RA1,IL1R1,INTS2,IPO7,JARID2,KIAA1804,KIF2C,KLHL42,KLRC3,L1CAM,LIFR,LRRC49,MCAM,MDM2,MIR17HG,MKI67,MTUS1,NRP1,NSMAF,NUAK2,PARD3,PDCD1LG2,P…	114	25
Cellular Movement, Renal and Urological System Development and Function	homing of kidney cell lines	0.00132		-1.091	bias	AGT,CDC42,CXCL8,DNM1,L1CAM	5	2
Cancer, Organismal Injury and Abnormalities, Skeletal and Muscular Disorders	hyperplasia of muscle	0.00132		-1.342		AGT,ARNTL,CCNA2,IGF1R,KLF4	5	3
Cellular Development, Cellular Growth and Proliferation	proliferation of rhabdomyosarcoma cell lines	0.00132		-1		CDC42,HMGA2,MDM2,PSMA4,RAC1	5	3
Cancer, Gastrointestinal Disease, Organismal Injury and Abnormalities	colon carcinoma	0.00134				AADAC,ABL2,ACLY,ACSL3,ADAMTS1,ADAMTSL1,ADD3,AKAP11,ALDH1A3,ALG5,ANLN,APAF1,ARHGAP5,ARRDC3,ASNS,ASPM,ATAD2,ATG5,ATP11B,ATP6V1A,ATP8B2,AURKA,B4GALT2,B4GALT6,BCAP29,BDKRB2,BIRC3,BNC2,C11orf30,C11orf96,C12orf4,CACNA2D3,CASD1,CASP4,CCDC88A,CCNA2,CD55,CDH6,CDK19,CDS1,CHD9,CHML,CKAP2,CLCN5,CLDND1,CLMN,CLOCK,CROT,CYLD,DCLK1,DDX10,DDX5,DLGAP5,DPAGT1,DPY19L4,ECT2,EGR1,ELK3,ELL2,ELMOD2,EP400,ERMP1,FAM126A,F…	173	12
Cancer, Organismal Injury and Abnormalities, Reproductive System Disease	uterine carcinoma	0.00137				AASDHPPT,ACADSB,ACSL3,ADAMTS1,ADAMTSL1,ADD3,ADM,AGPS,AGT,AKAP11,ALG5,AP4E1,APBB2,ARHGAP11A,ARNTL,ARRDC3,ASPM,ATAD2,ATP11B,ATP9B,AURKA,AVL9,BCAP29,BIRC2,BNC2,C11orf30,C12orf4,CASC5,CASP4,CASQ1,CD55,CEP170,CEP44,CHD9,CHML,CLCN5,CLMN,CXCL8,CYP1A1,DCLK1,DISC1,ECT2,EDEM3,EEA1,ELL2,ENTPD7,EP400,ERMP1,FAM208A,FAM72A,FAM83D,FAT3,FBXW2,FGA,FGFR3,FMR1,FSD1L,GFPT1,HAS2,HIPK1,HOOK3,HSPA4L,HYLS1,IL13RA1,ITGA2…	129	10
Cancer, Endocrine System Disorders, Organismal Injury and Abnormalities	malignant neoplasm of endocrine gland	0.00137				ADAMTS1,ATP6V1A,BMP2,CDKN2C,EP400,FCGBP,FGFR3,GDF15,IGF1R,IGF2,LIFR,MKI67,PTGS2,RAC1,RARB,RRM2,TCN1,TDG,TGFBR1,TIMP3,TOP2A,TUBE1,XRN1	23	7
Cardiovascular System Development and Function, Organ Morphology, Organismal Development	morphology of heart ventricle	0.00139				ACKR3,ADM,HAS2,HBEGF,IGF2,PLA2G4A,PTPRJ,SEMA3A,SMAD7,SMTN,TDG,TEAD1,TIMP3,TXNIP	14	0
Cancer, Neurological Disease, Organismal Injury and Abnormalities	growth of primitive neuroectodermal tumor	0.0014				IGF1R,IGF2,NRP1,RARB	4	2
Cancer, Cellular Development, Cellular Growth and Proliferation, Endocrine System Disorders, Organismal Injury and Abnormalities, Reproductive System Disease, Tumor Morphology	proliferation of ovarian cancer cells	0.0014		1.067		GDF15,HMGA2,IGF1R,IL24	4	1
Organismal Injury and Abnormalities	cytosis of blood cells	0.00143		0.539		ADA,BIRC2,BIRC3,CXCL8,ETNK1,IL1R1,PLA2G4A,RAC1,RRM2,XIAP	10	5
Cellular Development, Cellular Growth and Proliferation, Hematological System Development and Function, Hematopoiesis, Lymphoid Tissue Structure and Development, Tissue Development	development of mononuclear leukocytes	0.00143		0.385		ABL2,ADA,ADM,APAF1,ATG5,BBC3,CDK6,CYLD,EGR1,FZD5,FZD8,HMGB1,ID1,IGF1R,IGF2,IL1R1,IL23A,KLF10,KLF4,MIR17HG,NAB1,NFIL3,PDCD1LG2,PIM1,PTGS2,RAC1,SMAD7,SNAI2,SP3,TGFBR1,TNFAIP3,TNFRSF11B,TRAF3,ZFP36L2	34	15
Cell Death and Survival, Gastrointestinal Disease, Hepatic System Disease, Organismal Injury and Abnormalities	cell death of hepatocytes	0.00143		0.937		BBC3,BIRC2,BIRC3,DDIT3,HMGB1,IL33,PTGS2,SAA1,SCD,SLC20A1,TIMP3,XIAP	12	4
Cell Death and Survival, Organismal Injury and Abnormalities, Renal and Urological Disease	cell death of kidney cells	0.00145		0.28		AGT,ATF3,ATG5,BIRC2,BIRC3,CASP4,CDC42,DDIT3,GFPT1,GLIS2,GMFB,IGF1R,IL24,PLA2G4A,PTGS2,PTHLH,RAC1,RNF13,SMAD7,TMX1,TRAF1,XIAP	22	6
Cell Death and Survival	cell death of skin	0.00145		-1.526		APAF1,CDK6,CLIC4,CYLD,GADD45A,KLF10,PTGS2,TRAF1,XIAP	9	4
Organismal Development	length of body region	0.00147		1.01		CD55,CYP1A1,FGFR3,IGF2,ITGA2,NFIL3,PTHLH,SEMA3A	8	1
Molecular Transport	secretion of molecule	0.0015		-0.604		ACLY,ACSL3,ADA,ADM,AGT,ARF1,ARF6,ATF3,BDKRB2,BMP2,CASP4,CDC42,CXCL8,DPH3,EDN2,EGR1,ELL2,FGA,LIN7C,MYO6,NFIL3,PCTP,PLA2G4A,PTGS2,PTHLH,SAA1,SCD,SCG5,SEC23A,SGMS1,TRAF3,UHMK1	32	5
Cancer, Gastrointestinal Disease, Organismal Injury and Abnormalities	colon adenocarcinoma	0.0015				AADAC,ABL2,ACSL3,ADAMTS1,ADAMTSL1,ADD3,AKAP11,ALDH1A3,ALG5,ANLN,APAF1,ARHGAP5,ARRDC3,ASNS,ASPM,ATAD2,ATG5,ATP11B,ATP6V1A,ATP8B2,AURKA,B4GALT2,B4GALT6,BCAP29,BDKRB2,BIRC3,BNC2,C11orf30,C11orf96,C12orf4,CACNA2D3,CASD1,CASP4,CCDC88A,CD55,CDH6,CDK19,CDS1,CHD9,CHML,CKAP2,CLCN5,CLDND1,CLMN,CLOCK,CROT,CYLD,DCLK1,DDX10,DDX5,DLGAP5,DPAGT1,DPY19L4,ECT2,EGR1,ELK3,ELL2,ELMOD2,EP400,ERMP1,FAM126A,FAM133A,FAM2…	170	11
Cancer, Cellular Movement, Organismal Injury and Abnormalities	invasion of epithelial cells	0.00152		-0.447	bias	CDC42,IGF1R,MMP1,RAC1,RRAS2	5	4
Cell Cycle	sub-G1 phase	0.00152				HAS2,HMGA2,PTGS2,SPDEF,TXNIP	5	1
Cancer, Neurological Disease, Organismal Injury and Abnormalities	central nervous system cancer	0.00152		1.095		BCCIP,CDK6,CDKN2C,CXCL8,ECT2,EP400,FGFR3,GSR,H3F3A/H3F3B,IDS,IGF1R,IGF2,IGFBP5,IRS2,KLRC1,LURAP1L,MDM2,MKI67,MMP1,NRP1,PIM1,PTGS2,RAC1,RRM2,SLCO3A1,TAF1,TCN1,TOP2A	28	11
Cardiovascular System Development and Function, Organ Morphology, Organismal Development	abnormal morphology of heart ventricle	0.00153				ACKR3,ADM,HBEGF,IGF2,PLA2G4A,PTPRJ,SEMA3A,SMAD7,SMTN,TDG,TEAD1,TIMP3,TXNIP	13	0
Cell Death and Survival	cell death of bone cancer cell lines	0.00153		0.468		ATAD2,ATG5,BBC3,BCLAF1,BMP2,CDK6,DPP8,IGF1R,IGFBP5,LAMP2,MDM2,PLK1,PRDX1	13	6
Cellular Function and Maintenance	function of leukocytes	0.00153		-0.744		ADA,ATF3,BBC3,BIRC3,CDKN2C,CXCL8,CYLD,EGR1,FCMR,GDF15,HMGB1,IFI30,IL13RA1,IL1R1,IL23A,IL33,KLF10,NSMAF,PCTP,PDCD1LG2,PIM1,PLA2G4A,PLCL2,PTGS2,PTPRJ,RAC1,RRAS2,SEMA3A,TNFAIP3,TRAF3,TXNIP	31	10
Cell Cycle	arrest in M phase	0.00155				CDC20,ECT2,MDM2,NEK7,NUF2,PLK1	6	2
Cellular Assembly and Organization, Cellular Function and Maintenance, Tissue Development	polymerization of microtubules	0.00155		-0.283		AKAP11,DLGAP5,KIF2C,MAPRE1,PSRC1,RGS2	6	0
Cardiovascular System Development and Function, Organ Development	function of heart	0.00156		0		ADM,AGT,ASPH,BIRC2,BIRC3,GDF15,HBEGF,IGF1R,IL33,LAMP2,MMP1,SMAD7,TIMP3,TNFAIP3,TXNIP,XIAP	16	4
Cellular Function and Maintenance	Lymphocyte homeostasis	0.00157		0.529	bias	ABL2,ADA,APAF1,ATG5,BBC3,CDK6,CYLD,EGR1,FZD5,FZD8,HMGB1,ID1,IGF1R,IGF2,IL1R1,IL23A,KLF10,KLF4,MIR17HG,NAB1,NFIL3,PDCD1LG2,PIM1,PTGS2,RAC1,SMAD7,SNAI2,SP3,TGFBR1,TNFAIP3,TNFRSF11B,TRAF3,ZFP36L2	33	15
Cancer, Organismal Injury and Abnormalities, Reproductive System Disease	male genital neoplasm	0.00158		0.857		ABL2,ACSL3,AGT,APOLD1,ARID3B,ATP11A,ATP9B,AURKA,CASC5,CCDC80,CDKN2C,DISC1,EGR1,ELOVL7,EML1,EP400,FGA,FGFR3,FLG,GCFC2,GDF15,GFPT1,GLIPR1,GSR,GXYLT1,HMGB3,IDS,IGF1R,IGF2,IRS2,KLF4,LACTB,LTN1,MDM2,MKI67,MMP1,MTMR12,NAV1,NRP1,PHF10,PIM1,PLK1,PTGS2,QKI,RASA4,RASAL2,SEH1L,SNAI2,SP3,SPDEF,SPRY2,TCFL5,TCN1,TIMP3,TNFRSF11B,TOP2A,TUBE1,UACA,XIAP,YIPF4,ZNF138,ZNF611,ZNF827,ZNF91	64	12
Carbohydrate Metabolism, Molecular Transport	transport of carbohydrate	0.00158		-0.106		AGT,ARF6,EPAS1,IRS2,LMBRD1,MGAT4A,NUAK2,PPP1R3B,PTGS2,RAC1,SESN2,SLC5A3,TXNIP,UBE2I	14	3
Skeletal and Muscular System Development and Function	contraction of smooth muscle	0.00158		-0.235		ADA,AGT,CNN1,EDN2,ITGA2,PTGS2,PTHLH,SMTN	8	2
Cardiovascular Disease, Developmental Disorder, Organismal Injury and Abnormalities, Skeletal and Muscular Disorders	hypertrophy of cardiac muscle	0.00158		-0.732		AGT,ATF3,DUSP5,GDF15,HBEGF,HMGB1,IL33,MDM2,RAC1,RGS2,SMAD7,TNFAIP3	12	4
Cellular Movement	migration of carcinoma cell lines	0.0016		-1.243		ASNS,AURKA,CXCL8,DPAGT1,HMGA2,ID1,L1CAM,MMP1,PTGS2,RAC1,RFFL,SNAI2,TGFBR1	13	7
Cancer, Gastrointestinal Disease, Organismal Injury and Abnormalities	oral squamous cell carcinoma	0.0016				CNN1,CXCL8,DPAGT1,HAS2,IGFBP5,IL24,LIN7C,PTGS2,SCG5,SERPINB7,TAGLN,TIMP3,TUBE1	13	2
Cancer, Organismal Injury and Abnormalities	metastasis of cells	0.00163		0.277		ADAMTS1,ATF3,BBC3,BMP2,CCDC88A,CNN1,CXCL8,IGF1R,ITGA2,MCAM,MMP1,MTUS1,PARD3,PTGS2,SNAI2,SSX2IP,TXNIP	17	8

## Sheet: Proliferation of cells
Categories	Diseases or Functions Annotation	p-Value	Predicted Activation State	Activation z-score	Notes	Molecules	Entrez Gene Name	Location	Type(s)	Corrected_p-value	P value	Regulation	FCAbsolute	Fold_Change	FC	Log_FC	# Molecules
Cellular Growth and Proliferation	proliferation of cells	5.75e-13	Decreased	-4.357		ABL2	ABL proto-oncogene 2, non-receptor tyrosine kinase	Cytoplasm	kinase	0.000689705	0.000173469	up	1.8759	1.8759	1.8759	0.907586	206
Cellular Growth and Proliferation	proliferation of cells	5.75e-13	Decreased	-4.357		ACKR3	atypical chemokine receptor 3	Plasma Membrane	G-protein coupled receptor	0.00153284	0.000849404	down	1.51922	-1.51922	1.51922	-0.603334	206
Cellular Growth and Proliferation	proliferation of cells	5.75e-13	Decreased	-4.357		ACLY	ATP citrate lyase	Cytoplasm	enzyme	0.000267532	1.6248e-05	down	2.35792	-2.35792	2.35792	-1.23751	206
Cancer, Cellular Development, Cellular Growth and Proliferation, Organismal Injury and Abnormalities, Tumor Morphology	proliferation of tumor cells	1.89e-11		-1.541		ACLY	ATP citrate lyase	Cytoplasm	enzyme	0.000267532	1.6248e-05	down	2.35792	-2.35792	2.35792	-1.23751	46
Cellular Growth and Proliferation	proliferation of cells	5.75e-13	Decreased	-4.357		ADA	adenosine deaminase	Cytoplasm	enzyme	0.000431243	5.98037e-05	up	1.63645	1.63645	1.63645	0.710567	206
Cellular Growth and Proliferation	proliferation of cells	5.75e-13	Decreased	-4.357		ADAMTS1	ADAM metallopeptidase with thrombospondin type 1 motif, 1	Extracellular Space	peptidase	0.00119436	0.000554783	down	1.70571	-1.70571	1.70571	-0.770373	206
Cellular Growth and Proliferation	proliferation of cells	5.75e-13	Decreased	-4.357		ADM	adrenomedullin	Extracellular Space	other	0.000377586	4.23563e-05	up	1.54884	1.54884	1.54884	0.631191	206
Cellular Growth and Proliferation	proliferation of cells	5.75e-13	Decreased	-4.357		AGPS	alkylglycerone phosphate synthase	Cytoplasm	enzyme	0.000427833	5.82137e-05	down	4.70809	-4.70809	4.70809	-2.23514	206
Cellular Growth and Proliferation	proliferation of cells	5.75e-13	Decreased	-4.357		AGT	angiotensinogen (serpin peptidase inhibitor, clade A, member 8)	Extracellular Space	growth factor	0.000980884	0.000372839	up	2.00306	2.00306	2.00306	1.0022	206
Cancer, Cellular Development, Cellular Growth and Proliferation, Organismal Injury and Abnormalities, Tumor Morphology	proliferation of tumor cells	1.89e-11		-1.541		AGT	angiotensinogen (serpin peptidase inhibitor, clade A, member 8)	Extracellular Space	growth factor	0.000980884	0.000372839	up	2.00306	2.00306	2.00306	1.0022	46
Cellular Growth and Proliferation	proliferation of cells	5.75e-13	Decreased	-4.357		APAF1	apoptotic peptidase activating factor 1	Cytoplasm	other	0.0349016	0.0343607	down	1.57378	-1.57378	1.57378	-0.654232	206
Cellular Growth and Proliferation	proliferation of cells	5.75e-13	Decreased	-4.357		APBB2	amyloid beta (A4) precursor protein-binding, family B, member 2	Cytoplasm	other	0.000585462	0.000121885	down	1.71614	-1.71614	1.71614	-0.779171	206
Cellular Growth and Proliferation	proliferation of cells	5.75e-13	Decreased	-4.357		ARF1	ADP-ribosylation factor 1	Cytoplasm	enzyme	0.000197464	6.90608e-06	down	1.55412	-1.55412	1.55412	-0.636098	206
Cellular Growth and Proliferation	proliferation of cells	5.75e-13	Decreased	-4.357		ARF6	ADP-ribosylation factor 6	Plasma Membrane	transporter	0.00016018	1.45374e-06	down	3.04204	-3.04204	3.04204	-1.60504	206
Cellular Growth and Proliferation	proliferation of cells	5.75e-13	Decreased	-4.357		ARHGAP5	Rho GTPase activating protein 5	Cytoplasm	enzyme	0.00104057	0.000425059	down	2.86018	-2.86018	2.86018	-1.51611	206
Cellular Growth and Proliferation	proliferation of cells	5.75e-13	Decreased	-4.357		ARID3B	AT rich interactive domain 3B (BRIGHT-like)	Nucleus	transcription regulator	0.000421214	5.50445e-05	up	1.57872	1.57872	1.57872	0.658758	206
Cellular Growth and Proliferation	proliferation of cells	5.75e-13	Decreased	-4.357		ARL1	ADP-ribosylation factor-like 1	Cytoplasm	enzyme	0.000378308	4.28617e-05	down	1.59585	-1.59585	1.59585	-0.674329	206
Cellular Growth and Proliferation	proliferation of cells	5.75e-13	Decreased	-4.357		ARNTL	aryl hydrocarbon receptor nuclear translocator-like	Nucleus	transcription regulator	0.0015574	0.000871817	up	1.50034	1.50034	1.50034	0.585288	206
Cellular Growth and Proliferation	proliferation of cells	5.75e-13	Decreased	-4.357		ARRDC3	arrestin domain containing 3	Plasma Membrane	other	0.000807781	0.00024428	up	1.60954	1.60954	1.60954	0.686645	206
Cancer, Cellular Development, Cellular Growth and Proliferation, Organismal Injury and Abnormalities, Tumor Morphology	proliferation of tumor cells	1.89e-11		-1.541		ARRDC3	arrestin domain containing 3	Plasma Membrane	other	0.000807781	0.00024428	up	1.60954	1.60954	1.60954	0.686645	46
Cellular Growth and Proliferation	proliferation of cells	5.75e-13	Decreased	-4.357		ASNS	asparagine synthetase (glutamine-hydrolyzing)	Cytoplasm	enzyme	0.000162725	3.17685e-06	up	2.21332	2.21332	2.21332	1.14621	206
Cellular Growth and Proliferation	proliferation of cells	5.75e-13	Decreased	-4.357		ASPH	aspartate beta-hydroxylase	Cytoplasm	enzyme	0.000185376	4.96683e-06	down	3.05933	-3.05933	3.05933	-1.61321	206
Cellular Growth and Proliferation	proliferation of cells	5.75e-13	Decreased	-4.357		ASPM	abnormal spindle microtubule assembly	Nucleus	other	0.000274328	1.80996e-05	down	2.24767	-2.24767	2.24767	-1.16843	206
Cellular Growth and Proliferation	proliferation of cells	5.75e-13	Decreased	-4.357		ATAD2	ATPase family, AAA domain containing 2	Nucleus	enzyme	0.00145639	0.000774405	down	1.756	-1.756	1.756	-0.812291	206
Cellular Growth and Proliferation	proliferation of cells	5.75e-13	Decreased	-4.357		ATF3	activating transcription factor 3	Nucleus	transcription regulator	0.00016018	1.92958e-06	up	3.7346	3.7346	3.7346	1.90095	206
Cancer, Cellular Development, Cellular Growth and Proliferation, Organismal Injury and Abnormalities, Tumor Morphology	proliferation of tumor cells	1.89e-11		-1.541		ATF3	activating transcription factor 3	Nucleus	transcription regulator	0.00016018	1.92958e-06	up	3.7346	3.7346	3.7346	1.90095	46
Cellular Growth and Proliferation	proliferation of cells	5.75e-13	Decreased	-4.357		ATG5	autophagy related 5	Cytoplasm	other	0.00054098	0.000102751	down	1.76476	-1.76476	1.76476	-0.819473	206
Cellular Growth and Proliferation	proliferation of cells	5.75e-13	Decreased	-4.357		AURKA	aurora kinase A	Nucleus	kinase	0.000425536	5.67137e-05	down	1.6144	-1.6144	1.6144	-0.690997	206
Cellular Growth and Proliferation	proliferation of cells	5.75e-13	Decreased	-4.357		B4GALT2	UDP-Gal:betaGlcNAc beta 1,4- galactosyltransferase, polypeptide 2	Cytoplasm	enzyme	0.00024605	1.35006e-05	down	1.62756	-1.62756	1.62756	-0.702709	206
Cellular Growth and Proliferation	proliferation of cells	5.75e-13	Decreased	-4.357		B4GALT6	UDP-Gal:betaGlcNAc beta 1,4- galactosyltransferase, polypeptide 6	Cytoplasm	enzyme	0.000454966	6.77203e-05	down	2.14884	-2.14884	2.14884	-1.10356	206
Cellular Growth and Proliferation	proliferation of cells	5.75e-13	Decreased	-4.357		BBC3	BCL2 binding component 3	Cytoplasm	other	0.00213105	0.00142948	up	1.54552	1.54552	1.54552	0.628088	206
Cellular Growth and Proliferation	proliferation of cells	5.75e-13	Decreased	-4.357		BCCIP	BRCA2 and CDKN1A interacting protein	Nucleus	other	0.000427833	5.83286e-05	down	2.04278	-2.04278	2.04278	-1.03053	206
Cellular Growth and Proliferation	proliferation of cells	5.75e-13	Decreased	-4.357		BCLAF1	BCL2-associated transcription factor 1	Nucleus	transcription regulator	0.000909418	0.000316853	down	1.76389	-1.76389	1.76389	-0.818764	206
Cellular Growth and Proliferation	proliferation of cells	5.75e-13	Decreased	-4.357		BDKRB2	bradykinin receptor B2	Plasma Membrane	G-protein coupled receptor	0.00320591	0.00244656	down	1.54847	-1.54847	1.54847	-0.630847	206
Cellular Growth and Proliferation	proliferation of cells	5.75e-13	Decreased	-4.357		BEX2	brain expressed X-linked 2	Nucleus	other	0.000411138	5.23077e-05	up	1.89982	1.89982	1.89982	0.925864	206
Cancer, Cellular Development, Cellular Growth and Proliferation, Organismal Injury and Abnormalities, Tumor Morphology	proliferation of tumor cells	1.89e-11		-1.541		BEX2	brain expressed X-linked 2	Nucleus	other	0.000411138	5.23077e-05	up	1.89982	1.89982	1.89982	0.925864	46
Cellular Growth and Proliferation	proliferation of cells	5.75e-13	Decreased	-4.357		BIRC2	baculoviral IAP repeat containing 2	Cytoplasm	enzyme	0.000175709	4.23173e-06	down	2.06309	-2.06309	2.06309	-1.04481	206
Cellular Growth and Proliferation	proliferation of cells	5.75e-13	Decreased	-4.357		BIRC3	baculoviral IAP repeat containing 3	Cytoplasm	enzyme	0.00150719	0.000821565	up	1.70808	1.70808	1.70808	0.772376	206
Cellular Growth and Proliferation	proliferation of cells	5.75e-13	Decreased	-4.357		BMP2	bone morphogenetic protein 2	Extracellular Space	growth factor	0.000316597	2.59908e-05	up	1.91299	1.91299	1.91299	0.935829	206
Cancer, Cellular Development, Cellular Growth and Proliferation, Organismal Injury and Abnormalities, Tumor Morphology	proliferation of tumor cells	1.89e-11		-1.541		BMP2	bone morphogenetic protein 2	Extracellular Space	growth factor	0.000316597	2.59908e-05	up	1.91299	1.91299	1.91299	0.935829	46
Cellular Growth and Proliferation	proliferation of cells	5.75e-13	Decreased	-4.357		CAV2	caveolin 2	Plasma Membrane	other	0.00016018	1.65225e-06	down	2.077	-2.077	2.077	-1.0545	206
Cellular Growth and Proliferation	proliferation of cells	5.75e-13	Decreased	-4.357		CCDC88A	coiled-coil domain containing 88A	Cytoplasm	other	0.00402175	0.00324856	down	1.7868	-1.7868	1.7868	-0.837377	206
Cellular Growth and Proliferation	proliferation of cells	5.75e-13	Decreased	-4.357		CCNA2	cyclin A2	Nucleus	other	0.000490911	8.11762e-05	down	1.72353	-1.72353	1.72353	-0.785368	206
Cellular Growth and Proliferation	proliferation of cells	5.75e-13	Decreased	-4.357		CD164	CD164 molecule, sialomucin	Plasma Membrane	other	0.000162725	3.32302e-06	down	4.71869	-4.71869	4.71869	-2.23839	206
Cellular Growth and Proliferation	proliferation of cells	5.75e-13	Decreased	-4.357		CD55	CD55 molecule, decay accelerating factor for complement (Cromer blood group)	Plasma Membrane	other	0.00483504	0.00404909	up	1.63957	1.63957	1.63957	0.713314	206
Cellular Growth and Proliferation	proliferation of cells	5.75e-13	Decreased	-4.357		CDA	cytidine deaminase	Nucleus	enzyme	0.00137831	0.000712102	down	1.50867	-1.50867	1.50867	-0.593274	206
Cellular Growth and Proliferation	proliferation of cells	5.75e-13	Decreased	-4.357		CDC20	cell division cycle 20	Nucleus	other	0.000330812	2.88336e-05	down	1.51839	-1.51839	1.51839	-0.602543	206
Cellular Growth and Proliferation	proliferation of cells	5.75e-13	Decreased	-4.357		CDC42	cell division cycle 42	Cytoplasm	enzyme	0.000622366	0.000137007	down	2.0814	-2.0814	2.0814	-1.05755	206
Cellular Growth and Proliferation	proliferation of cells	5.75e-13	Decreased	-4.357		CDCA8	cell division cycle associated 8	Nucleus	other	0.0001129	2.60418e-07	down	2.09565	-2.09565	2.09565	-1.0674	206
Cellular Growth and Proliferation	proliferation of cells	5.75e-13	Decreased	-4.357		CDK19	cyclin-dependent kinase 19	Nucleus	kinase	0.000705174	0.000180541	down	1.97089	-1.97089	1.97089	-0.978848	206
Cellular Growth and Proliferation	proliferation of cells	5.75e-13	Decreased	-4.357		CDK6	cyclin-dependent kinase 6	Nucleus	kinase	0.000216202	9.37251e-06	down	1.79254	-1.79254	1.79254	-0.842008	206
Cancer, Cellular Development, Cellular Growth and Proliferation, Organismal Injury and Abnormalities, Tumor Morphology	proliferation of tumor cells	1.89e-11		-1.541		CDK6	cyclin-dependent kinase 6	Nucleus	kinase	0.000216202	9.37251e-06	down	1.79254	-1.79254	1.79254	-0.842008	46
Cellular Growth and Proliferation	proliferation of cells	5.75e-13	Decreased	-4.357		CDKN2C	cyclin-dependent kinase inhibitor 2C (p18, inhibits CDK4)	Nucleus	transcription regulator	0.000300178	2.32599e-05	down	1.56669	-1.56669	1.56669	-0.647721	206
Cellular Growth and Proliferation	proliferation of cells	5.75e-13	Decreased	-4.357		CLMN	calmin (calponin-like, transmembrane)	Cytoplasm	other	0.000931764	0.000333794	down	1.5736	-1.5736	1.5736	-0.654069	206
Cellular Growth and Proliferation	proliferation of cells	5.75e-13	Decreased	-4.357		CLOCK	clock circadian regulator	Nucleus	transcription regulator	0.00263925	0.00190689	down	1.62456	-1.62456	1.62456	-0.700045	206
Cellular Growth and Proliferation	proliferation of cells	5.75e-13	Decreased	-4.357		CNN1	calponin 1, basic, smooth muscle	Cytoplasm	other	0.000384359	4.44496e-05	down	5.4972	-5.4972	5.4972	-2.4587	206
Cellular Growth and Proliferation	proliferation of cells	5.75e-13	Decreased	-4.357		CRLF3	cytokine receptor-like factor 3	Cytoplasm	transcription regulator	0.000529755	9.81849e-05	down	1.52809	-1.52809	1.52809	-0.611728	206
Cellular Growth and Proliferation	proliferation of cells	5.75e-13	Decreased	-4.357		CXCL8	chemokine (C-X-C motif) ligand 8	Extracellular Space	cytokine	0.00016018	2.09606e-06	down	2.38187	-2.38187	2.38187	-1.25209	206
Cancer, Cellular Development, Cellular Growth and Proliferation, Organismal Injury and Abnormalities, Tumor Morphology	proliferation of tumor cells	1.89e-11		-1.541		CXCL8	chemokine (C-X-C motif) ligand 8	Extracellular Space	cytokine	0.00016018	2.09606e-06	down	2.38187	-2.38187	2.38187	-1.25209	46
Cellular Growth and Proliferation	proliferation of cells	5.75e-13	Decreased	-4.357		CYLD	cylindromatosis (turban tumor syndrome)	Nucleus	transcription regulator	0.000519605	9.26667e-05	down	1.60942	-1.60942	1.60942	-0.686542	206
Cellular Growth and Proliferation	proliferation of cells	5.75e-13	Decreased	-4.357		CYP1A1	cytochrome P450, family 1, subfamily A, polypeptide 1	Cytoplasm	enzyme	0.000854991	0.000276039	up	1.54424	1.54424	1.54424	0.626896	206
Cellular Growth and Proliferation	proliferation of cells	5.75e-13	Decreased	-4.357		DCLK1	doublecortin-like kinase 1	Other	kinase	0.000173851	4.00495e-06	up	2.5842	2.5842	2.5842	1.36972	206
Cellular Growth and Proliferation	proliferation of cells	5.75e-13	Decreased	-4.357		DDIT3	DNA-damage-inducible transcript 3	Nucleus	transcription regulator	0.00046051	7.10715e-05	up	1.68561	1.68561	1.68561	0.75327	206
Cancer, Cellular Development, Cellular Growth and Proliferation, Organismal Injury and Abnormalities, Tumor Morphology	proliferation of tumor cells	1.89e-11		-1.541		DDIT3	DNA-damage-inducible transcript 3	Nucleus	transcription regulator	0.00046051	7.10715e-05	up	1.68561	1.68561	1.68561	0.75327	46
Cellular Growth and Proliferation	proliferation of cells	5.75e-13	Decreased	-4.357		DDX5	DEAD (Asp-Glu-Ala-Asp) box helicase 5	Nucleus	enzyme	0.00101144	0.000399188	down	1.6361	-1.6361	1.6361	-0.710264	206
Cellular Growth and Proliferation	proliferation of cells	5.75e-13	Decreased	-4.357		DEPTOR	DEP domain containing MTOR-interacting protein	Cytoplasm	other	0.0065762	0.00578017	up	1.82055	1.82055	1.82055	0.864376	206
Cellular Growth and Proliferation	proliferation of cells	5.75e-13	Decreased	-4.357		DISC1	disrupted in schizophrenia 1	Cytoplasm	other	0.000643271	0.000149535	down	1.73567	-1.73567	1.73567	-0.795496	206
Cellular Growth and Proliferation	proliferation of cells	5.75e-13	Decreased	-4.357		DLGAP5	discs, large (Drosophila) homolog-associated protein 5	Nucleus	phosphatase	0.000854991	0.000275523	down	1.61423	-1.61423	1.61423	-0.690848	206
Cellular Growth and Proliferation	proliferation of cells	5.75e-13	Decreased	-4.357		DPAGT1	dolichyl-phosphate (UDP-N-acetylglucosamine) N-acetylglucosaminephosphotransferase 1 (GlcNAc-1-P transferase)	Cytoplasm	enzyme	0.000300368	2.34031e-05	down	1.71703	-1.71703	1.71703	-0.779919	206
Cellular Growth and Proliferation	proliferation of cells	5.75e-13	Decreased	-4.357		DUSP5	dual specificity phosphatase 5	Nucleus	phosphatase	0.000215011	8.92565e-06	up	2.15489	2.15489	2.15489	1.10761	206
Cellular Growth and Proliferation	proliferation of cells	5.75e-13	Decreased	-4.357		ECT2	epithelial cell transforming 2	Cytoplasm	other	0.00023018	1.07513e-05	down	2.13251	-2.13251	2.13251	-1.09255	206
Cellular Growth and Proliferation	proliferation of cells	5.75e-13	Decreased	-4.357		EDN2	endothelin 2	Extracellular Space	growth factor	0.000396961	4.86614e-05	down	2.42466	-2.42466	2.42466	-1.27778	206
Cellular Growth and Proliferation	proliferation of cells	5.75e-13	Decreased	-4.357		EEA1	early endosome antigen 1	Cytoplasm	other	0.00056237	0.000113566	down	1.82724	-1.82724	1.82724	-0.869663	206
Cellular Growth and Proliferation	proliferation of cells	5.75e-13	Decreased	-4.357		EGR1	early growth response 1	Nucleus	transcription regulator	0.000731947	0.000195065	up	2.6046	2.6046	2.6046	1.38106	206
Cancer, Cellular Development, Cellular Growth and Proliferation, Organismal Injury and Abnormalities, Tumor Morphology	proliferation of tumor cells	1.89e-11		-1.541		EGR1	early growth response 1	Nucleus	transcription regulator	0.000731947	0.000195065	up	2.6046	2.6046	2.6046	1.38106	46
Cellular Growth and Proliferation	proliferation of cells	5.75e-13	Decreased	-4.357		EIF5A2	eukaryotic translation initiation factor 5A2	Cytoplasm	translation regulator	0.00016018	2.02644e-06	down	2.01293	-2.01293	2.01293	-1.0093	206
Cellular Growth and Proliferation	proliferation of cells	5.75e-13	Decreased	-4.357		ELOVL7	ELOVL fatty acid elongase 7	Cytoplasm	enzyme	0.000215011	9.02388e-06	down	1.96957	-1.96957	1.96957	-0.977879	206
Cellular Growth and Proliferation	proliferation of cells	5.75e-13	Decreased	-4.357		EML1	echinoderm microtubule associated protein like 1	Cytoplasm	other	0.00023018	1.06972e-05	down	1.80399	-1.80399	1.80399	-0.851192	206
Cellular Growth and Proliferation	proliferation of cells	5.75e-13	Decreased	-4.357		ENAH	enabled homolog (Drosophila)	Plasma Membrane	other	0.000917018	0.000323139	down	1.57332	-1.57332	1.57332	-0.653815	206
Cellular Growth and Proliferation	proliferation of cells	5.75e-13	Decreased	-4.357		EP400	E1A binding protein p400	Nucleus	other	0.000737782	0.000199162	down	1.50999	-1.50999	1.50999	-0.594543	206
Cellular Growth and Proliferation	proliferation of cells	5.75e-13	Decreased	-4.357		EPAS1	endothelial PAS domain protein 1	Nucleus	transcription regulator	0.000710211	0.000184527	up	1.52582	1.52582	1.52582	0.609582	206
Cellular Growth and Proliferation	proliferation of cells	5.75e-13	Decreased	-4.357		EPB41L5	erythrocyte membrane protein band 4.1 like 5	Plasma Membrane	other	0.00767694	0.00688593	up	1.53791	1.53791	1.53791	0.620972	206
Cellular Growth and Proliferation	proliferation of cells	5.75e-13	Decreased	-4.357		ERO1B	endoplasmic reticulum oxidoreductase beta	Cytoplasm	enzyme	0.000395227	4.77972e-05	down	2.34974	-2.34974	2.34974	-1.2325	206
Cellular Growth and Proliferation	proliferation of cells	5.75e-13	Decreased	-4.357		FAM83D	family with sequence similarity 83, member D	Cytoplasm	other	0.000317105	2.63645e-05	down	1.65073	-1.65073	1.65073	-0.7231	206
Cellular Growth and Proliferation	proliferation of cells	5.75e-13	Decreased	-4.357		FBXW11	F-box and WD repeat domain containing 11	Cytoplasm	enzyme	0.00016018	2.2109e-06	down	1.70087	-1.70087	1.70087	-0.766269	206
Cancer, Cellular Development, Cellular Growth and Proliferation, Organismal Injury and Abnormalities, Tumor Morphology	proliferation of tumor cells	1.89e-11		-1.541		FBXW11	F-box and WD repeat domain containing 11	Cytoplasm	enzyme	0.00016018	2.2109e-06	down	1.70087	-1.70087	1.70087	-0.766269	46
Cellular Growth and Proliferation	proliferation of cells	5.75e-13	Decreased	-4.357		FGFR3	fibroblast growth factor receptor 3	Plasma Membrane	kinase	0.000497354	8.38408e-05	down	1.6848	-1.6848	1.6848	-0.752576	206
Cancer, Cellular Development, Cellular Growth and Proliferation, Organismal Injury and Abnormalities, Tumor Morphology	proliferation of tumor cells	1.89e-11		-1.541		FGFR3	fibroblast growth factor receptor 3	Plasma Membrane	kinase	0.000497354	8.38408e-05	down	1.6848	-1.6848	1.6848	-0.752576	46
Cellular Growth and Proliferation	proliferation of cells	5.75e-13	Decreased	-4.357		FHL1	four and a half LIM domains 1	Cytoplasm	other	0.000274328	1.83524e-05	down	1.61784	-1.61784	1.61784	-0.694069	206
Cancer, Cellular Development, Cellular Growth and Proliferation, Organismal Injury and Abnormalities, Tumor Morphology	proliferation of tumor cells	1.89e-11		-1.541		FHL1	four and a half LIM domains 1	Cytoplasm	other	0.000274328	1.83524e-05	down	1.61784	-1.61784	1.61784	-0.694069	46
Cellular Growth and Proliferation	proliferation of cells	5.75e-13	Decreased	-4.357		FMR1	fragile X mental retardation 1	Nucleus	other	0.000317451	2.65928e-05	down	1.76305	-1.76305	1.76305	-0.818072	206
Cellular Growth and Proliferation	proliferation of cells	5.75e-13	Decreased	-4.357		FZD5	frizzled class receptor 5	Plasma Membrane	G-protein coupled receptor	0.00201767	0.00131878	down	1.53663	-1.53663	1.53663	-0.619771	206
Cellular Growth and Proliferation	proliferation of cells	5.75e-13	Decreased	-4.357		FZD8	frizzled class receptor 8	Plasma Membrane	G-protein coupled receptor	0.00100774	0.000395385	up	1.51311	1.51311	1.51311	0.597515	206
Cellular Growth and Proliferation	proliferation of cells	5.75e-13	Decreased	-4.357		GADD45A	growth arrest and DNA-damage-inducible, alpha	Nucleus	other	0.000416393	5.40656e-05	up	1.73802	1.73802	1.73802	0.797444	206
Cellular Growth and Proliferation	proliferation of cells	5.75e-13	Decreased	-4.357		GCH1	GTP cyclohydrolase 1	Cytoplasm	enzyme	0.000204968	7.81241e-06	down	2.1826	-2.1826	2.1826	-1.12605	206
Cancer, Cellular Development, Cellular Growth and Proliferation, Organismal Injury and Abnormalities, Tumor Morphology	proliferation of tumor cells	1.89e-11		-1.541		GCH1	GTP cyclohydrolase 1	Cytoplasm	enzyme	0.000204968	7.81241e-06	down	2.1826	-2.1826	2.1826	-1.12605	46
Cellular Growth and Proliferation	proliferation of cells	5.75e-13	Decreased	-4.357		GCNT1	glucosaminyl (N-acetyl) transferase 1, core 2	Cytoplasm	enzyme	0.00292311	0.00217871	down	1.66768	-1.66768	1.66768	-0.737845	206
Cellular Growth and Proliferation	proliferation of cells	5.75e-13	Decreased	-4.357		GCNT2	glucosaminyl (N-acetyl) transferase 2, I-branching enzyme (I blood group)	Cytoplasm	enzyme	0.00219084	0.00148702	down	1.63143	-1.63143	1.63143	-0.706136	206
Cellular Growth and Proliferation	proliferation of cells	5.75e-13	Decreased	-4.357		GDF15	growth differentiation factor 15	Extracellular Space	growth factor	0.000536186	0.000100464	up	1.50367	1.50367	1.50367	0.588487	206
Cancer, Cellular Development, Cellular Growth and Proliferation, Organismal Injury and Abnormalities, Tumor Morphology	proliferation of tumor cells	1.89e-11		-1.541		GDF15	growth differentiation factor 15	Extracellular Space	growth factor	0.000536186	0.000100464	up	1.50367	1.50367	1.50367	0.588487	46
Cellular Growth and Proliferation	proliferation of cells	5.75e-13	Decreased	-4.357		H3F3A/H3F3B	H3 histone, family 3A	Nucleus	other	0.000859671	0.000280584	down	1.88017	-1.88017	1.88017	-0.910861	206
Cellular Growth and Proliferation	proliferation of cells	5.75e-13	Decreased	-4.357		HAS2	hyaluronan synthase 2	Plasma Membrane	enzyme	0.00129439	0.000644076	up	2.13988	2.13988	2.13988	1.09753	206
Cellular Growth and Proliferation	proliferation of cells	5.75e-13	Decreased	-4.357		HBEGF	heparin-binding EGF-like growth factor	Extracellular Space	growth factor	0.000339073	3.06899e-05	up	1.72147	1.72147	1.72147	0.783639	206
Cancer, Cellular Development, Cellular Growth and Proliferation, Organismal Injury and Abnormalities, Tumor Morphology	proliferation of tumor cells	1.89e-11		-1.541		HBEGF	heparin-binding EGF-like growth factor	Extracellular Space	growth factor	0.000339073	3.06899e-05	up	1.72147	1.72147	1.72147	0.783639	46
Cellular Growth and Proliferation	proliferation of cells	5.75e-13	Decreased	-4.357		HIPK1	homeodomain interacting protein kinase 1	Nucleus	kinase	0.000541531	0.000103997	down	1.98741	-1.98741	1.98741	-0.990888	206
Cellular Growth and Proliferation	proliferation of cells	5.75e-13	Decreased	-4.357		HMGA2	high mobility group AT-hook 2	Nucleus	enzyme	0.00015683	9.85073e-07	up	1.9201	1.9201	1.9201	0.941179	206
Cancer, Cellular Development, Cellular Growth and Proliferation, Organismal Injury and Abnormalities, Tumor Morphology	proliferation of tumor cells	1.89e-11		-1.541		HMGA2	high mobility group AT-hook 2	Nucleus	enzyme	0.00015683	9.85073e-07	up	1.9201	1.9201	1.9201	0.941179	46
Cellular Growth and Proliferation	proliferation of cells	5.75e-13	Decreased	-4.357		HMGB1	high mobility group box 1	Nucleus	transcription regulator	0.000622366	0.000136353	down	1.71523	-1.71523	1.71523	-0.778401	206
Cancer, Cellular Development, Cellular Growth and Proliferation, Organismal Injury and Abnormalities, Tumor Morphology	proliferation of tumor cells	1.89e-11		-1.541		HMGB1	high mobility group box 1	Nucleus	transcription regulator	0.000622366	0.000136353	down	1.71523	-1.71523	1.71523	-0.778401	46
Cellular Growth and Proliferation	proliferation of cells	5.75e-13	Decreased	-4.357		HMGB2	high mobility group box 2	Nucleus	transcription regulator	0.000944303	0.000343635	down	1.79042	-1.79042	1.79042	-0.8403	206
Cellular Growth and Proliferation	proliferation of cells	5.75e-13	Decreased	-4.357		HMGB3	high mobility group box 3	Nucleus	other	0.000589538	0.000124822	down	1.58091	-1.58091	1.58091	-0.660755	206
Cancer, Cellular Development, Cellular Growth and Proliferation, Organismal Injury and Abnormalities, Tumor Morphology	proliferation of tumor cells	1.89e-11		-1.541		HMGB3	high mobility group box 3	Nucleus	other	0.000589538	0.000124822	down	1.58091	-1.58091	1.58091	-0.660755	46
Cellular Growth and Proliferation	proliferation of cells	5.75e-13	Decreased	-4.357		ID1	inhibitor of DNA binding 1, dominant negative helix-loop-helix protein	Nucleus	transcription regulator	0.000257909	1.48262e-05	down	1.76982	-1.76982	1.76982	-0.8236	206
Cancer, Cellular Development, Cellular Growth and Proliferation, Organismal Injury and Abnormalities, Tumor Morphology	proliferation of tumor cells	1.89e-11		-1.541		ID1	inhibitor of DNA binding 1, dominant negative helix-loop-helix protein	Nucleus	transcription regulator	0.000257909	1.48262e-05	down	1.76982	-1.76982	1.76982	-0.8236	46
Cellular Growth and Proliferation	proliferation of cells	5.75e-13	Decreased	-4.357		IDS	iduronate 2-sulfatase	Cytoplasm	enzyme	0.00023018	1.04132e-05	down	1.63365	-1.63365	1.63365	-0.708098	206
Cellular Growth and Proliferation	proliferation of cells	5.75e-13	Decreased	-4.357		IFI30	interferon, gamma-inducible protein 30	Cytoplasm	enzyme	0.000748392	0.000205261	up	1.51247	1.51247	1.51247	0.596906	206
Cellular Growth and Proliferation	proliferation of cells	5.75e-13	Decreased	-4.357		IGF1R	insulin-like growth factor 1 receptor	Plasma Membrane	transmembrane receptor	0.000579663	0.000118239	up	1.54259	1.54259	1.54259	0.625351	206
Cancer, Cellular Development, Cellular Growth and Proliferation, Organismal Injury and Abnormalities, Tumor Morphology	proliferation of tumor cells	1.89e-11		-1.541		IGF1R	insulin-like growth factor 1 receptor	Plasma Membrane	transmembrane receptor	0.000579663	0.000118239	up	1.54259	1.54259	1.54259	0.625351	46
Cellular Growth and Proliferation	proliferation of cells	5.75e-13	Decreased	-4.357		IGF2	insulin-like growth factor 2	Extracellular Space	growth factor	0.000174983	4.17761e-06	down	1.79551	-1.79551	1.79551	-0.844392	206
Cancer, Cellular Development, Cellular Growth and Proliferation, Organismal Injury and Abnormalities, Tumor Morphology	proliferation of tumor cells	1.89e-11		-1.541		IGF2	insulin-like growth factor 2	Extracellular Space	growth factor	0.000174983	4.17761e-06	down	1.79551	-1.79551	1.79551	-0.844392	46
Cellular Growth and Proliferation	proliferation of cells	5.75e-13	Decreased	-4.357		IGFBP5	insulin-like growth factor binding protein 5	Extracellular Space	other	0.00181611	0.00112984	down	1.55319	-1.55319	1.55319	-0.635233	206
Cancer, Cellular Development, Cellular Growth and Proliferation, Organismal Injury and Abnormalities, Tumor Morphology	proliferation of tumor cells	1.89e-11		-1.541		IGFBP5	insulin-like growth factor binding protein 5	Extracellular Space	other	0.00181611	0.00112984	down	1.55319	-1.55319	1.55319	-0.635233	46
Cellular Growth and Proliferation	proliferation of cells	5.75e-13	Decreased	-4.357		IL13RA1	interleukin 13 receptor, alpha 1	Plasma Membrane	transmembrane receptor	0.000405711	5.05546e-05	down	1.81519	-1.81519	1.81519	-0.860119	206
Cellular Growth and Proliferation	proliferation of cells	5.75e-13	Decreased	-4.357		IL1R1	interleukin 1 receptor, type I	Plasma Membrane	transmembrane receptor	0.000465838	7.28696e-05	up	1.69074	1.69074	1.69074	0.757658	206
Cancer, Cellular Development, Cellular Growth and Proliferation, Organismal Injury and Abnormalities, Tumor Morphology	proliferation of tumor cells	1.89e-11		-1.541		IL1R1	interleukin 1 receptor, type I	Plasma Membrane	transmembrane receptor	0.000465838	7.28696e-05	up	1.69074	1.69074	1.69074	0.757658	46
Cellular Growth and Proliferation	proliferation of cells	5.75e-13	Decreased	-4.357		IL20	interleukin 20	Extracellular Space	cytokine	0.000710211	0.00018458	up	3.31502	3.31502	3.31502	1.72902	206
Cancer, Cellular Development, Cellular Growth and Proliferation, Organismal Injury and Abnormalities, Tumor Morphology	proliferation of tumor cells	1.89e-11		-1.541		IL20	interleukin 20	Extracellular Space	cytokine	0.000710211	0.00018458	up	3.31502	3.31502	3.31502	1.72902	46
Cellular Growth and Proliferation	proliferation of cells	5.75e-13	Decreased	-4.357		IL23A	interleukin 23, alpha subunit p19	Extracellular Space	cytokine	0.00137582	0.000708798	up	1.55038	1.55038	1.55038	0.632626	206
Cellular Growth and Proliferation	proliferation of cells	5.75e-13	Decreased	-4.357		IL24	interleukin 24	Extracellular Space	cytokine	0.00112009	0.000487755	up	2.44959	2.44959	2.44959	1.29254	206
Cancer, Cellular Development, Cellular Growth and Proliferation, Organismal Injury and Abnormalities, Tumor Morphology	proliferation of tumor cells	1.89e-11		-1.541		IL24	interleukin 24	Extracellular Space	cytokine	0.00112009	0.000487755	up	2.44959	2.44959	2.44959	1.29254	46
Cellular Growth and Proliferation	proliferation of cells	5.75e-13	Decreased	-4.357		IL33	interleukin 33	Extracellular Space	cytokine	0.0021032	0.00140284	up	1.77222	1.77222	1.77222	0.825559	206
Cellular Growth and Proliferation	proliferation of cells	5.75e-13	Decreased	-4.357		INSL4	insulin-like 4 (placenta)	Extracellular Space	other	0.00199815	0.00130267	up	1.59677	1.59677	1.59677	0.675161	206
Cellular Growth and Proliferation	proliferation of cells	5.75e-13	Decreased	-4.357		IPO7	importin 7	Nucleus	transporter	0.000316818	2.60753e-05	down	2.2369	-2.2369	2.2369	-1.1615	206
Cellular Growth and Proliferation	proliferation of cells	5.75e-13	Decreased	-4.357		IRS2	insulin receptor substrate 2	Cytoplasm	enzyme	0.000228709	1.01005e-05	up	1.58627	1.58627	1.58627	0.665641	206
Cellular Growth and Proliferation	proliferation of cells	5.75e-13	Decreased	-4.357		ITGA2	integrin, alpha 2 (CD49B, alpha 2 subunit of VLA-2 receptor)	Plasma Membrane	transmembrane receptor	0.000893898	0.000302896	up	1.72463	1.72463	1.72463	0.786289	206
Cellular Growth and Proliferation	proliferation of cells	5.75e-13	Decreased	-4.357		JARID2	jumonji, AT rich interactive domain 2	Nucleus	transcription regulator	0.00097142	0.000364307	up	1.60037	1.60037	1.60037	0.67841	206
Cellular Growth and Proliferation	proliferation of cells	5.75e-13	Decreased	-4.357		KDM3A	lysine (K)-specific demethylase 3A	Nucleus	transcription regulator	0.00298648	0.00224408	down	2.124	-2.124	2.124	-1.08678	206
Cellular Growth and Proliferation	proliferation of cells	5.75e-13	Decreased	-4.357		KIF14	kinesin family member 14	Cytoplasm	enzyme	0.00097506	0.000367562	down	2.15423	-2.15423	2.15423	-1.10717	206
Cellular Growth and Proliferation	proliferation of cells	5.75e-13	Decreased	-4.357		KIF20A	kinesin family member 20A	Cytoplasm	transporter	0.00051674	9.14441e-05	down	1.51177	-1.51177	1.51177	-0.596238	206
Cellular Growth and Proliferation	proliferation of cells	5.75e-13	Decreased	-4.357		KIF2C	kinesin family member 2C	Nucleus	other	0.000197464	6.46197e-06	down	1.5134	-1.5134	1.5134	-0.59779	206
Cellular Growth and Proliferation	proliferation of cells	5.75e-13	Decreased	-4.357		KLF10	Kruppel-like factor 10	Nucleus	transcription regulator	0.000272404	1.74181e-05	up	1.78056	1.78056	1.78056	0.832328	206
Cellular Growth and Proliferation	proliferation of cells	5.75e-13	Decreased	-4.357		KLF4	Kruppel-like factor 4 (gut)	Nucleus	transcription regulator	0.00015683	1.1887e-06	up	2.6773	2.6773	2.6773	1.42078	206
Cellular Growth and Proliferation	proliferation of cells	5.75e-13	Decreased	-4.357		L1CAM	L1 cell adhesion molecule	Plasma Membrane	other	0.000191285	5.79161e-06	down	1.51496	-1.51496	1.51496	-0.599275	206
Cellular Growth and Proliferation	proliferation of cells	5.75e-13	Decreased	-4.357		LATS2	large tumor suppressor kinase 2	Nucleus	kinase	0.000162617	2.82013e-06	down	1.73394	-1.73394	1.73394	-0.794051	206
Cellular Growth and Proliferation	proliferation of cells	5.75e-13	Decreased	-4.357		LIFR	leukemia inhibitory factor receptor alpha	Plasma Membrane	transmembrane receptor	0.000269003	1.64696e-05	down	1.58831	-1.58831	1.58831	-0.667495	206
Cellular Growth and Proliferation	proliferation of cells	5.75e-13	Decreased	-4.357		MAPRE1	microtubule-associated protein, RP/EB family, member 1	Cytoplasm	other	0.000164279	3.75003e-06	down	2.15094	-2.15094	2.15094	-1.10497	206
Cellular Growth and Proliferation	proliferation of cells	5.75e-13	Decreased	-4.357		MAT2B	methionine adenosyltransferase II, beta	Cytoplasm	enzyme	0.000448238	6.55226e-05	down	1.94612	-1.94612	1.94612	-0.960601	206
Cellular Growth and Proliferation	proliferation of cells	5.75e-13	Decreased	-4.357		MCAM	melanoma cell adhesion molecule	Plasma Membrane	other	0.000274328	1.84417e-05	down	1.75729	-1.75729	1.75729	-0.81335	206
Cancer, Cellular Development, Cellular Growth and Proliferation, Organismal Injury and Abnormalities, Tumor Morphology	proliferation of tumor cells	1.89e-11		-1.541		MCAM	melanoma cell adhesion molecule	Plasma Membrane	other	0.000274328	1.84417e-05	down	1.75729	-1.75729	1.75729	-0.81335	46
Cellular Growth and Proliferation	proliferation of cells	5.75e-13	Decreased	-4.357		MDM2	MDM2 proto-oncogene, E3 ubiquitin protein ligase	Nucleus	transcription regulator	0.00175232	0.00106644	down	1.85587	-1.85587	1.85587	-0.892099	206
Cancer, Cellular Development, Cellular Growth and Proliferation, Organismal Injury and Abnormalities, Tumor Morphology	proliferation of tumor cells	1.89e-11		-1.541		MDM2	MDM2 proto-oncogene, E3 ubiquitin protein ligase	Nucleus	transcription regulator	0.00175232	0.00106644	down	1.85587	-1.85587	1.85587	-0.892099	46
Cellular Growth and Proliferation	proliferation of cells	5.75e-13	Decreased	-4.357		MED28	mediator complex subunit 28	Nucleus	other	0.000528711	9.78807e-05	down	1.51246	-1.51246	1.51246	-0.596901	206
Cellular Growth and Proliferation	proliferation of cells	5.75e-13	Decreased	-4.357		MIR17HG	miR-17-92 cluster host gene	Other	other	0.000300368	2.35397e-05	up	2.06076	2.06076	2.06076	1.04318	206
Cancer, Cellular Development, Cellular Growth and Proliferation, Organismal Injury and Abnormalities, Tumor Morphology	proliferation of tumor cells	1.89e-11		-1.541		MIR17HG	miR-17-92 cluster host gene	Other	other	0.000300368	2.35397e-05	up	2.06076	2.06076	2.06076	1.04318	46
Cellular Growth and Proliferation	proliferation of cells	5.75e-13	Decreased	-4.357		MKI67	marker of proliferation Ki-67	Nucleus	other	0.000258627	1.51114e-05	down	1.7298	-1.7298	1.7298	-0.790603	206
Cancer, Cellular Development, Cellular Growth and Proliferation, Organismal Injury and Abnormalities, Tumor Morphology	proliferation of tumor cells	1.89e-11		-1.541		MKI67	marker of proliferation Ki-67	Nucleus	other	0.000258627	1.51114e-05	down	1.7298	-1.7298	1.7298	-0.790603	46
Cellular Growth and Proliferation	proliferation of cells	5.75e-13	Decreased	-4.357		MMP1	matrix metallopeptidase 1	Extracellular Space	peptidase	0.00101256	0.000400641	up	1.93395	1.93395	1.93395	0.951553	206
Cellular Growth and Proliferation	proliferation of cells	5.75e-13	Decreased	-4.357		MTAP	methylthioadenosine phosphorylase	Nucleus	enzyme	0.000354281	3.502e-05	down	1.76398	-1.76398	1.76398	-0.818838	206
Cellular Growth and Proliferation	proliferation of cells	5.75e-13	Decreased	-4.357		MTUS1	microtubule associated tumor suppressor 1	Extracellular Space	other	0.000938885	0.000340219	up	1.53401	1.53401	1.53401	0.617305	206
Cellular Growth and Proliferation	proliferation of cells	5.75e-13	Decreased	-4.357		MYBL1	v-myb avian myeloblastosis viral oncogene homolog-like 1	Nucleus	transcription regulator	0.000348772	3.41235e-05	down	1.83418	-1.83418	1.83418	-0.875138	206
Cellular Growth and Proliferation	proliferation of cells	5.75e-13	Decreased	-4.357		NAA30	N(alpha)-acetyltransferase 30, NatC catalytic subunit	Cytoplasm	enzyme	0.000944303	0.00034389	down	1.56491	-1.56491	1.56491	-0.646077	206
Cellular Growth and Proliferation	proliferation of cells	5.75e-13	Decreased	-4.357		NAB1	NGFI-A binding protein 1 (EGR1 binding protein 1)	Nucleus	transcription regulator	0.00108844	0.000463615	down	1.58719	-1.58719	1.58719	-0.666475	206
Cellular Growth and Proliferation	proliferation of cells	5.75e-13	Decreased	-4.357		NFIL3	nuclear factor, interleukin 3 regulated	Nucleus	transcription regulator	0.000377586	4.21347e-05	up	1.58275	1.58275	1.58275	0.662429	206
Cellular Growth and Proliferation	proliferation of cells	5.75e-13	Decreased	-4.357		NRP1	neuropilin 1	Plasma Membrane	transmembrane receptor	0.00022956	1.0192e-05	down	5.07973	-5.07973	5.07973	-2.34475	206
Cancer, Cellular Development, Cellular Growth and Proliferation, Organismal Injury and Abnormalities, Tumor Morphology	proliferation of tumor cells	1.89e-11		-1.541		NRP1	neuropilin 1	Plasma Membrane	transmembrane receptor	0.00022956	1.0192e-05	down	5.07973	-5.07973	5.07973	-2.34475	46
Cellular Growth and Proliferation	proliferation of cells	5.75e-13	Decreased	-4.357		PDCD1LG2	programmed cell death 1 ligand 2	Plasma Membrane	enzyme	0.00025825	1.49812e-05	up	2.5113	2.5113	2.5113	1.32844	206
Cellular Growth and Proliferation	proliferation of cells	5.75e-13	Decreased	-4.357		PDXK	pyridoxal (pyridoxine, vitamin B6) kinase	Cytoplasm	kinase	0.00147752	0.000794304	down	1.65126	-1.65126	1.65126	-0.723565	206
Cellular Growth and Proliferation	proliferation of cells	5.75e-13	Decreased	-4.357		PEG10	paternally expressed 10	Nucleus	other	0.000365846	3.72045e-05	down	2.04243	-2.04243	2.04243	-1.03029	206
Cancer, Cellular Development, Cellular Growth and Proliferation, Organismal Injury and Abnormalities, Tumor Morphology	proliferation of tumor cells	1.89e-11		-1.541		PEG10	paternally expressed 10	Nucleus	other	0.000365846	3.72045e-05	down	2.04243	-2.04243	2.04243	-1.03029	46
Cellular Growth and Proliferation	proliferation of cells	5.75e-13	Decreased	-4.357		PGGT1B	protein geranylgeranyltransferase type I, beta subunit	Cytoplasm	enzyme	0.00085541	0.000277292	down	2.08121	-2.08121	2.08121	-1.05742	206
Cellular Growth and Proliferation	proliferation of cells	5.75e-13	Decreased	-4.357		PHC3	polyhomeotic homolog 3 (Drosophila)	Nucleus	transcription regulator	0.000630902	0.000143503	down	1.82698	-1.82698	1.82698	-0.869462	206
Cancer, Cellular Development, Cellular Growth and Proliferation, Organismal Injury and Abnormalities, Tumor Morphology	proliferation of tumor cells	1.89e-11		-1.541		PHC3	polyhomeotic homolog 3 (Drosophila)	Nucleus	transcription regulator	0.000630902	0.000143503	down	1.82698	-1.82698	1.82698	-0.869462	46
Cellular Growth and Proliferation	proliferation of cells	5.75e-13	Decreased	-4.357		PHLPP2	PH domain and leucine rich repeat protein phosphatase 2	Cytoplasm	enzyme	0.000854991	0.000275985	up	1.74079	1.74079	1.74079	0.799739	206
Cellular Growth and Proliferation	proliferation of cells	5.75e-13	Decreased	-4.357		PIM1	Pim-1 proto-oncogene, serine/threonine kinase	Cytoplasm	kinase	0.000679931	0.000168025	down	1.61084	-1.61084	1.61084	-0.687809	206
Cancer, Cellular Development, Cellular Growth and Proliferation, Organismal Injury and Abnormalities, Tumor Morphology	proliferation of tumor cells	1.89e-11		-1.541		PIM1	Pim-1 proto-oncogene, serine/threonine kinase	Cytoplasm	kinase	0.000679931	0.000168025	down	1.61084	-1.61084	1.61084	-0.687809	46
Cellular Growth and Proliferation	proliferation of cells	5.75e-13	Decreased	-4.357		PLA2G4A	phospholipase A2, group IVA (cytosolic, calcium-dependent)	Cytoplasm	enzyme	0.00261248	0.00188208	up	1.74394	1.74394	1.74394	0.802352	206
Cellular Growth and Proliferation	proliferation of cells	5.75e-13	Decreased	-4.357		PLCL2	phospholipase C-like 2	Cytoplasm	enzyme	0.00450409	0.00372024	up	1.72062	1.72062	1.72062	0.782931	206
Cellular Growth and Proliferation	proliferation of cells	5.75e-13	Decreased	-4.357		PLK1	polo-like kinase 1	Nucleus	kinase	0.000467683	7.35559e-05	down	1.63328	-1.63328	1.63328	-0.707776	206
Cancer, Cellular Development, Cellular Growth and Proliferation, Organismal Injury and Abnormalities, Tumor Morphology	proliferation of tumor cells	1.89e-11		-1.541		PLK1	polo-like kinase 1	Nucleus	kinase	0.000467683	7.35559e-05	down	1.63328	-1.63328	1.63328	-0.707776	46
Cellular Growth and Proliferation	proliferation of cells	5.75e-13	Decreased	-4.357		PRDX1	peroxiredoxin 1	Cytoplasm	enzyme	0.0001129	4.01335e-07	down	2.48732	-2.48732	2.48732	-1.31459	206
Cellular Growth and Proliferation	proliferation of cells	5.75e-13	Decreased	-4.357		PSMA4	proteasome subunit alpha 4	Cytoplasm	peptidase	0.000185376	5.2171e-06	down	1.53324	-1.53324	1.53324	-0.616582	206
Cellular Growth and Proliferation	proliferation of cells	5.75e-13	Decreased	-4.357		PSRC1	proline/serine-rich coiled-coil 1	Cytoplasm	other	0.00289024	0.00214755	down	1.66345	-1.66345	1.66345	-0.734178	206
Cellular Growth and Proliferation	proliferation of cells	5.75e-13	Decreased	-4.357		PTGS2	prostaglandin-endoperoxide synthase 2 (prostaglandin G/H synthase and cyclooxygenase)	Cytoplasm	enzyme	0.00023018	1.07852e-05	up	2.35846	2.35846	2.35846	1.23785	206
Cancer, Cellular Development, Cellular Growth and Proliferation, Organismal Injury and Abnormalities, Tumor Morphology	proliferation of tumor cells	1.89e-11		-1.541		PTGS2	prostaglandin-endoperoxide synthase 2 (prostaglandin G/H synthase and cyclooxygenase)	Cytoplasm	enzyme	0.00023018	1.07852e-05	up	2.35846	2.35846	2.35846	1.23785	46
Cellular Growth and Proliferation	proliferation of cells	5.75e-13	Decreased	-4.357		PTHLH	parathyroid hormone-like hormone	Extracellular Space	other	0.000887289	0.000299541	up	1.78868	1.78868	1.78868	0.838893	206
Cancer, Cellular Development, Cellular Growth and Proliferation, Organismal Injury and Abnormalities, Tumor Morphology	proliferation of tumor cells	1.89e-11		-1.541		PTHLH	parathyroid hormone-like hormone	Extracellular Space	other	0.000887289	0.000299541	up	1.78868	1.78868	1.78868	0.838893	46
Cellular Growth and Proliferation	proliferation of cells	5.75e-13	Decreased	-4.357		PTPRJ	protein tyrosine phosphatase, receptor type, J	Plasma Membrane	phosphatase	0.00108165	0.000454302	down	1.63446	-1.63446	1.63446	-0.708811	206
Cellular Growth and Proliferation	proliferation of cells	5.75e-13	Decreased	-4.357		PTPRK	protein tyrosine phosphatase, receptor type, K	Plasma Membrane	phosphatase	0.000792495	0.000235508	up	2.02988	2.02988	2.02988	1.02139	206
Cellular Growth and Proliferation	proliferation of cells	5.75e-13	Decreased	-4.357		RAB22A	RAB22A, member RAS oncogene family	Cytoplasm	enzyme	0.00027234	1.73385e-05	down	1.95224	-1.95224	1.95224	-0.965128	206
Cellular Growth and Proliferation	proliferation of cells	5.75e-13	Decreased	-4.357		RAC1	ras-related C3 botulinum toxin substrate 1 (rho family, small GTP binding protein Rac1)	Plasma Membrane	enzyme	0.000300368	2.36278e-05	down	1.6052	-1.6052	1.6052	-0.682758	206
Cancer, Cellular Development, Cellular Growth and Proliferation, Organismal Injury and Abnormalities, Tumor Morphology	proliferation of tumor cells	1.89e-11		-1.541		RAC1	ras-related C3 botulinum toxin substrate 1 (rho family, small GTP binding protein Rac1)	Plasma Membrane	enzyme	0.000300368	2.36278e-05	down	1.6052	-1.6052	1.6052	-0.682758	46
Cellular Growth and Proliferation	proliferation of cells	5.75e-13	Decreased	-4.357		RALA	v-ral simian leukemia viral oncogene homolog A (ras related)	Cytoplasm	enzyme	0.00165528	0.000973757	up	1.84136	1.84136	1.84136	0.880773	206
Cellular Growth and Proliferation	proliferation of cells	5.75e-13	Decreased	-4.357		RARB	retinoic acid receptor, beta	Nucleus	ligand-dependent nuclear receptor	0.00424784	0.00346588	down	1.53907	-1.53907	1.53907	-0.622062	206
Cancer, Cellular Development, Cellular Growth and Proliferation, Organismal Injury and Abnormalities, Tumor Morphology	proliferation of tumor cells	1.89e-11		-1.541		RARB	retinoic acid receptor, beta	Nucleus	ligand-dependent nuclear receptor	0.00424784	0.00346588	down	1.53907	-1.53907	1.53907	-0.622062	46
Cellular Growth and Proliferation	proliferation of cells	5.75e-13	Decreased	-4.357		RCHY1	ring finger and CHY zinc finger domain containing 1, E3 ubiquitin protein ligase	Nucleus	enzyme	0.000660187	0.000157673	up	1.77865	1.77865	1.77865	0.830786	206
Cellular Growth and Proliferation	proliferation of cells	5.75e-13	Decreased	-4.357		RFC3	replication factor C (activator 1) 3, 38kDa	Nucleus	enzyme	0.00036601	3.77665e-05	down	1.63753	-1.63753	1.63753	-0.711521	206
Cellular Growth and Proliferation	proliferation of cells	5.75e-13	Decreased	-4.357		RGS2	regulator of G-protein signaling 2	Nucleus	other	0.000191285	5.74264e-06	up	1.9653	1.9653	1.9653	0.974749	206
Cellular Growth and Proliferation	proliferation of cells	5.75e-13	Decreased	-4.357		RHOU	ras homolog family member U	Cytoplasm	enzyme	0.00494467	0.00415663	up	1.63471	1.63471	1.63471	0.709032	206
Cellular Growth and Proliferation	proliferation of cells	5.75e-13	Decreased	-4.357		RPA1	replication protein A1, 70kDa	Nucleus	other	0.000174983	4.17474e-06	down	1.78174	-1.78174	1.78174	-0.83329	206
Cellular Growth and Proliferation	proliferation of cells	5.75e-13	Decreased	-4.357		RRAS2	related RAS viral (r-ras) oncogene homolog 2	Plasma Membrane	enzyme	0.000286923	2.09709e-05	down	2.09023	-2.09023	2.09023	-1.06366	206
Cellular Growth and Proliferation	proliferation of cells	5.75e-13	Decreased	-4.357		RRM2	ribonucleotide reductase M2	Nucleus	enzyme	0.00015683	1.31293e-06	down	1.65127	-1.65127	1.65127	-0.723578	206
Cellular Growth and Proliferation	proliferation of cells	5.75e-13	Decreased	-4.357		SAA1	serum amyloid A1	Extracellular Space	transporter	0.00023018	1.04778e-05	down	1.91326	-1.91326	1.91326	-0.936037	206
Cellular Growth and Proliferation	proliferation of cells	5.75e-13	Decreased	-4.357		SCD	stearoyl-CoA desaturase (delta-9-desaturase)	Cytoplasm	enzyme	0.000746608	0.000203682	down	1.74727	-1.74727	1.74727	-0.805105	206
Cellular Growth and Proliferation	proliferation of cells	5.75e-13	Decreased	-4.357		SEC23A	Sec23 homolog A, COPII coat complex component	Cytoplasm	transporter	0.000232929	1.18538e-05	down	3.18567	-3.18567	3.18567	-1.6716	206
Cellular Growth and Proliferation	proliferation of cells	5.75e-13	Decreased	-4.357		SEMA3A	sema domain, immunoglobulin domain (Ig), short basic domain, secreted, (semaphorin) 3A	Extracellular Space	other	0.00319613	0.00243709	up	1.9164	1.9164	1.9164	0.938399	206
Cellular Growth and Proliferation	proliferation of cells	5.75e-13	Decreased	-4.357		SERPINB2	serpin peptidase inhibitor, clade B (ovalbumin), member 2	Extracellular Space	other	0.000339073	3.11341e-05	up	2.85465	2.85465	2.85465	1.51331	206
Cellular Growth and Proliferation	proliferation of cells	5.75e-13	Decreased	-4.357		SERPINB7	serpin peptidase inhibitor, clade B (ovalbumin), member 7	Cytoplasm	other	0.000411138	5.23937e-05	up	2.19332	2.19332	2.19332	1.13312	206
Cellular Growth and Proliferation	proliferation of cells	5.75e-13	Decreased	-4.357		SGMS1	sphingomyelin synthase 1	Cytoplasm	enzyme	0.000203096	7.54647e-06	up	1.57822	1.57822	1.57822	0.658301	206
Cellular Growth and Proliferation	proliferation of cells	5.75e-13	Decreased	-4.357		SHC4	SHC (Src homology 2 domain containing) family, member 4	Cytoplasm	other	0.00472526	0.00394349	up	1.73619	1.73619	1.73619	0.795926	206
Cellular Growth and Proliferation	proliferation of cells	5.75e-13	Decreased	-4.357		SLC20A1	solute carrier family 20 (phosphate transporter), member 1	Plasma Membrane	transporter	0.000197464	6.86968e-06	down	2.05837	-2.05837	2.05837	-1.0415	206
Cellular Growth and Proliferation	proliferation of cells	5.75e-13	Decreased	-4.357		SLC26A2	solute carrier family 26 (anion exchanger), member 2	Plasma Membrane	transporter	0.000848053	0.00026818	down	1.88123	-1.88123	1.88123	-0.911673	206
Cellular Growth and Proliferation	proliferation of cells	5.75e-13	Decreased	-4.357		SLC39A10	solute carrier family 39 (zinc transporter), member 10	Extracellular Space	transporter	0.00165588	0.000974805	down	1.92849	-1.92849	1.92849	-0.94747	206
Cellular Growth and Proliferation	proliferation of cells	5.75e-13	Decreased	-4.357		SMAD7	SMAD family member 7	Nucleus	transcription regulator	0.000531004	9.86388e-05	up	1.51825	1.51825	1.51825	0.602411	206
Cellular Growth and Proliferation	proliferation of cells	5.75e-13	Decreased	-4.357		SMN1/SMN2	survival of motor neuron 1, telomeric	Nucleus	other	0.00119649	0.0005573	down	1.53968	-1.53968	1.53968	-0.622631	206
Cellular Growth and Proliferation	proliferation of cells	5.75e-13	Decreased	-4.357		SNAI2	snail family zinc finger 2	Nucleus	transcription regulator	0.000341436	3.18197e-05	up	1.79893	1.79893	1.79893	0.847136	206
Cancer, Cellular Development, Cellular Growth and Proliferation, Organismal Injury and Abnormalities, Tumor Morphology	proliferation of tumor cells	1.89e-11		-1.541		SNAI2	snail family zinc finger 2	Nucleus	transcription regulator	0.000341436	3.18197e-05	up	1.79893	1.79893	1.79893	0.847136	46
Cellular Growth and Proliferation	proliferation of cells	5.75e-13	Decreased	-4.357		SP3	Sp3 transcription factor	Nucleus	transcription regulator	0.00093342	0.000335353	down	1.63126	-1.63126	1.63126	-0.705985	206
Cellular Growth and Proliferation	proliferation of cells	5.75e-13	Decreased	-4.357		SPDEF	SAM pointed domain containing ETS transcription factor	Nucleus	transcription regulator	0.00054405	0.000105962	down	1.86101	-1.86101	1.86101	-0.896082	206
Cancer, Cellular Development, Cellular Growth and Proliferation, Organismal Injury and Abnormalities, Tumor Morphology	proliferation of tumor cells	1.89e-11		-1.541		SPDEF	SAM pointed domain containing ETS transcription factor	Nucleus	transcription regulator	0.00054405	0.000105962	down	1.86101	-1.86101	1.86101	-0.896082	46
Cellular Growth and Proliferation	proliferation of cells	5.75e-13	Decreased	-4.357		SPRY2	sprouty RTK signaling antagonist 2	Plasma Membrane	other	0.00036366	3.65445e-05	up	1.75913	1.75913	1.75913	0.81486	206
Cellular Growth and Proliferation	proliferation of cells	5.75e-13	Decreased	-4.357		SRSF1	serine/arginine-rich splicing factor 1	Nucleus	other	0.000431243	5.94492e-05	down	1.67625	-1.67625	1.67625	-0.74524	206
Cancer, Cellular Development, Cellular Growth and Proliferation, Organismal Injury and Abnormalities, Tumor Morphology	proliferation of tumor cells	1.89e-11		-1.541		SRSF1	serine/arginine-rich splicing factor 1	Nucleus	other	0.000431243	5.94492e-05	down	1.67625	-1.67625	1.67625	-0.74524	46
Cellular Growth and Proliferation	proliferation of cells	5.75e-13	Decreased	-4.357		SSR1	signal sequence receptor, alpha	Cytoplasm	other	0.000349072	3.42858e-05	down	2.38301	-2.38301	2.38301	-1.25279	206
Cellular Growth and Proliferation	proliferation of cells	5.75e-13	Decreased	-4.357		STK17A	serine/threonine kinase 17a	Nucleus	kinase	0.00091654	0.00032266	down	1.50993	-1.50993	1.50993	-0.594484	206
Cellular Growth and Proliferation	proliferation of cells	5.75e-13	Decreased	-4.357		TACC3	transforming, acidic coiled-coil containing protein 3	Nucleus	other	0.0021081	0.00140702	down	1.53756	-1.53756	1.53756	-0.620642	206
Cellular Growth and Proliferation	proliferation of cells	5.75e-13	Decreased	-4.357		TAGLN	transgelin	Cytoplasm	other	0.00053578	0.000100117	down	1.91744	-1.91744	1.91744	-0.939179	206
Cellular Growth and Proliferation	proliferation of cells	5.75e-13	Decreased	-4.357		TDG	thymine DNA glycosylase	Nucleus	enzyme	0.000213158	8.61929e-06	down	2.50935	-2.50935	2.50935	-1.32731	206
Cellular Growth and Proliferation	proliferation of cells	5.75e-13	Decreased	-4.357		TEAD1	TEA domain family member 1 (SV40 transcriptional enhancer factor)	Nucleus	transcription regulator	0.00112383	0.000492131	down	1.90527	-1.90527	1.90527	-0.929993	206
Cellular Growth and Proliferation	proliferation of cells	5.75e-13	Decreased	-4.357		TGFBR1	transforming growth factor, beta receptor 1	Plasma Membrane	kinase	0.000875044	0.000288444	down	1.66572	-1.66572	1.66572	-0.736142	206
Cancer, Cellular Development, Cellular Growth and Proliferation, Organismal Injury and Abnormalities, Tumor Morphology	proliferation of tumor cells	1.89e-11		-1.541		TGFBR1	transforming growth factor, beta receptor 1	Plasma Membrane	kinase	0.000875044	0.000288444	down	1.66572	-1.66572	1.66572	-0.736142	46
Cellular Growth and Proliferation	proliferation of cells	5.75e-13	Decreased	-4.357		TIMP3	TIMP metallopeptidase inhibitor 3	Extracellular Space	other	0.00113715	0.000503595	down	1.55252	-1.55252	1.55252	-0.634611	206
Cancer, Cellular Development, Cellular Growth and Proliferation, Organismal Injury and Abnormalities, Tumor Morphology	proliferation of tumor cells	1.89e-11		-1.541		TIMP3	TIMP metallopeptidase inhibitor 3	Extracellular Space	other	0.00113715	0.000503595	down	1.55252	-1.55252	1.55252	-0.634611	46
Cellular Growth and Proliferation	proliferation of cells	5.75e-13	Decreased	-4.357		TM4SF4	transmembrane 4 L six family member 4	Plasma Membrane	other	0.00124191	0.000596775	down	1.51701	-1.51701	1.51701	-0.601232	206
Cellular Growth and Proliferation	proliferation of cells	5.75e-13	Decreased	-4.357		TMPO	thymopoietin	Nucleus	other	0.00015683	1.19081e-06	down	2.16137	-2.16137	2.16137	-1.11194	206
Cellular Growth and Proliferation	proliferation of cells	5.75e-13	Decreased	-4.357		TNFAIP3	tumor necrosis factor, alpha-induced protein 3	Nucleus	enzyme	0.000346354	3.35111e-05	up	2.32675	2.32675	2.32675	1.21831	206
Cellular Growth and Proliferation	proliferation of cells	5.75e-13	Decreased	-4.357		TNFAIP8	tumor necrosis factor, alpha-induced protein 8	Cytoplasm	other	0.000330812	2.88898e-05	up	1.51934	1.51934	1.51934	0.603448	206
Cellular Growth and Proliferation	proliferation of cells	5.75e-13	Decreased	-4.357		TNFRSF11B	tumor necrosis factor receptor superfamily, member 11b	Plasma Membrane	transmembrane receptor	0.000631033	0.000144047	up	1.51199	1.51199	1.51199	0.596451	206
Cellular Growth and Proliferation	proliferation of cells	5.75e-13	Decreased	-4.357		TOP2A	topoisomerase (DNA) II alpha	Nucleus	enzyme	0.000274328	1.80864e-05	down	1.72187	-1.72187	1.72187	-0.783978	206
Cellular Growth and Proliferation	proliferation of cells	5.75e-13	Decreased	-4.357		TRAF1	TNF receptor-associated factor 1	Cytoplasm	other	0.00143173	0.000757092	up	1.80675	1.80675	1.80675	0.853401	206
Cellular Growth and Proliferation	proliferation of cells	5.75e-13	Decreased	-4.357		TRAF3	TNF receptor-associated factor 3	Cytoplasm	other	0.000909652	0.000317431	down	1.50666	-1.50666	1.50666	-0.591356	206
Cellular Growth and Proliferation	proliferation of cells	5.75e-13	Decreased	-4.357		TRNP1	TMF1-regulated nuclear protein 1	Nucleus	other	0.000623924	0.00013759	down	1.5918	-1.5918	1.5918	-0.670656	206
Cellular Growth and Proliferation	proliferation of cells	5.75e-13	Decreased	-4.357		TXNIP	thioredoxin interacting protein	Cytoplasm	other	0.00213851	0.00143672	up	2.35849	2.35849	2.35849	1.23786	206
Cancer, Cellular Development, Cellular Growth and Proliferation, Organismal Injury and Abnormalities, Tumor Morphology	proliferation of tumor cells	1.89e-11		-1.541		TXNIP	thioredoxin interacting protein	Cytoplasm	other	0.00213851	0.00143672	up	2.35849	2.35849	2.35849	1.23786	46
Cellular Growth and Proliferation	proliferation of cells	5.75e-13	Decreased	-4.357		UBE2I	ubiquitin-conjugating enzyme E2I	Nucleus	enzyme	0.000722646	0.000191235	down	2.56031	-2.56031	2.56031	-1.35632	206
Cellular Growth and Proliferation	proliferation of cells	5.75e-13	Decreased	-4.357		UHMK1	U2AF homology motif (UHM) kinase 1	Nucleus	kinase	0.0001129	4.25591e-07	down	2.24478	-2.24478	2.24478	-1.16657	206
Cellular Growth and Proliferation	proliferation of cells	5.75e-13	Decreased	-4.357		USP44	ubiquitin specific peptidase 44	Nucleus	peptidase	0.00181376	0.00112667	up	1.71579	1.71579	1.71579	0.778873	206
Cellular Growth and Proliferation	proliferation of cells	5.75e-13	Decreased	-4.357		WISP2	WNT1 inducible signaling pathway protein 2	Extracellular Space	growth factor	0.000805606	0.000241429	up	1.70645	1.70645	1.70645	0.770998	206
Cellular Growth and Proliferation	proliferation of cells	5.75e-13	Decreased	-4.357		XIAP	X-linked inhibitor of apoptosis, E3 ubiquitin protein ligase	Cytoplasm	enzyme	0.000330239	2.85185e-05	down	1.71816	-1.71816	1.71816	-0.780867	206
Cancer, Cellular Development, Cellular Growth and Proliferation, Organismal Injury and Abnormalities, Tumor Morphology	proliferation of tumor cells	1.89e-11		-1.541		XIAP	X-linked inhibitor of apoptosis, E3 ubiquitin protein ligase	Cytoplasm	enzyme	0.000330239	2.85185e-05	down	1.71816	-1.71816	1.71816	-0.780867	46
Cellular Growth and Proliferation	proliferation of cells	5.75e-13	Decreased	-4.357		ZFP36L2	ZFP36 ring finger protein-like 2	Nucleus	transcription regulator	0.000450434	6.63522e-05	down	1.75146	-1.75146	1.75146	-0.808559	206
Cellular Growth and Proliferation	proliferation of cells	5.75e-13	Decreased	-4.357		ZNF24	zinc finger protein 24	Nucleus	transcription regulator	0.0013924	0.00072434	up	1.52149	1.52149	1.52149	0.605482	206
Cellular Growth and Proliferation	proliferation of cells	5.75e-13	Decreased	-4.357		ZNF267	zinc finger protein 267	Nucleus	other	0.000512328	8.98609e-05	up	2.39758	2.39758	2.39758	1.26158	206
